# Supplementary material for: A framework for testing independence between lane change and cooperative intelligent transportation system
Source: PLoS One. 2020 Feb 27;15(2):e0229289. doi: 10.1371/journal.pone.0229289 (PMC7046226; doi:10.1371/journal.pone.0229289)
Supplement: S2 Dataset — (XLSX) [file pone.0229289.s002.xlsx]

## Sheet: Dataset
0	1	0.021	0.026	0.051	0.043	0.021	-0.019	-0.017	-0.007	-0.01	-0.015	0.005	0.014	0.012	0.006	0.009	0.017	0.022	0.03	0.03	-0.015	-0.012	-0.005	0.002	0.003	0.005	0.014	0.038	0.046	0.035	0.015	0.012	0.026	0.032	0.032	0.017	0.017	0.022	0.018	0.011	0.011	0.017	0.015	0.009	0.002	0.008	0.008	0.012	0.01
0	1	0.026	0.051	0.043	0.021	-0.019	-0.017	-0.007	-0.01	-0.015	0.005	0.014	0.012	0.006	0.009	0.017	0.022	0.03	0.03	-0.015	-0.012	-0.005	0.002	0.003	0.005	0.014	0.038	0.046	0.035	0.015	0.012	0.005	0.032	0.032	0.017	0.017	0.022	0.018	0.011	0.011	0.017	0.015	0.009	0.002	0.008	0.008	0.012	0.01	0.006
0	1	0.051	0.043	0.021	-0.019	-0.017	-0.007	-0.01	-0.015	0.005	0.014	0.012	0.006	0.009	0.017	0.022	0.03	0.03	-0.015	-0.012	-0.005	0.002	0.003	0.005	0.014	0.038	0.046	0.035	0.015	0.012	0.005	0.014	0.032	0.017	0.017	0.022	0.018	0.011	0.011	0.017	0.015	0.009	0.002	0.008	0.008	0.012	0.01	0.006	0.007
0	1	0.043	0.021	-0.019	-0.017	-0.007	-0.01	-0.015	0.005	0.014	0.012	0.006	0.009	0.017	0.022	0.03	0.03	-0.015	-0.012	-0.005	0.002	0.003	0.005	0.014	0.038	0.046	0.035	0.015	0.012	0.005	0.014	0.011	0.017	0.017	0.022	0.018	0.011	0.011	0.017	0.015	0.009	0.002	0.008	0.008	0.012	0.01	0.006	0.007	-0.004
0	1	0.021	-0.019	-0.017	-0.007	-0.01	-0.015	0.005	0.014	0.012	0.006	0.009	0.017	0.022	0.03	0.03	-0.015	-0.012	-0.005	0.002	0.003	0.005	0.014	0.038	0.046	0.035	0.015	0.012	0.005	0.014	0.011	0.008	0.017	0.022	0.018	0.011	0.011	0.017	0.015	0.009	0.002	0.008	0.008	0.012	0.01	0.006	0.007	-0.004	0.003
0	1	-0.019	-0.017	-0.007	-0.01	-0.015	0.005	0.014	0.012	0.006	0.009	0.017	0.022	0.03	0.03	-0.015	-0.012	-0.005	0.002	0.003	0.005	0.014	0.038	0.046	0.035	0.015	0.012	0.005	0.014	0.011	0.008	0.012	0.022	0.018	0.011	0.011	0.017	0.015	0.009	0.002	0.008	0.008	0.012	0.01	0.006	0.007	-0.004	0.003	-0.004
0	1	-0.017	-0.007	-0.01	-0.015	0.005	0.014	0.012	0.006	0.009	0.017	0.022	0.03	0.03	-0.015	-0.012	-0.005	0.002	0.003	0.005	0.014	0.038	0.046	0.035	0.015	0.012	0.005	0.014	0.011	0.008	0.012	0.017	0.018	0.011	0.011	0.017	0.015	0.009	0.002	0.008	0.008	0.012	0.01	0.006	0.007	-0.004	0.003	-0.004	-0.005
0	1	0.02	0.021	0.026	0.051	0.043	0.021	-0.019	-0.017	-0.007	-0.01	-0.015	0.005	0.014	0.012	0.006	0.009	0.017	0.022	0.03	0.03	-0.015	-0.012	-0.005	0.002	0.003	0.005	0.014	0.038	0.046	0.035	0.015	0.025	0.026	0.032	0.032	0.017	0.017	0.022	0.018	0.011	0.011	0.017	0.015	0.009	0.002	0.008	0.008	0.012
0	1	0.026	0.02	0.021	0.026	0.051	0.043	0.021	-0.019	-0.017	-0.007	-0.01	-0.015	0.005	0.014	0.012	0.006	0.009	0.017	0.022	0.03	0.03	-0.015	-0.012	-0.005	0.002	0.003	0.005	0.014	0.038	0.046	0.035	0.029	0.025	0.026	0.032	0.032	0.017	0.017	0.022	0.018	0.011	0.011	0.017	0.015	0.009	0.002	0.008	0.008
0	1	0.031	0.026	0.02	0.021	0.026	0.051	0.043	0.021	-0.019	-0.017	-0.007	-0.01	-0.015	0.005	0.014	0.012	0.006	0.009	0.017	0.022	0.03	0.03	-0.015	-0.012	-0.005	0.002	0.003	0.005	0.014	0.038	0.046	0.033	0.029	0.025	0.026	0.032	0.032	0.017	0.017	0.022	0.018	0.011	0.011	0.017	0.015	0.009	0.002	0.008
0	1	0.039	0.031	0.026	0.02	0.021	0.026	0.051	0.043	0.021	-0.019	-0.017	-0.007	-0.01	-0.015	0.005	0.014	0.012	0.006	0.009	0.017	0.022	0.03	0.03	-0.015	-0.012	-0.005	0.002	0.003	0.005	0.014	0.038	0.024	0.033	0.029	0.025	0.026	0.032	0.032	0.017	0.017	0.022	0.018	0.011	0.011	0.017	0.015	0.009	0.002
0	1	0.052	0.039	0.031	0.026	0.02	0.021	0.026	0.051	0.043	0.021	-0.019	-0.017	-0.007	-0.01	-0.015	0.005	0.014	0.012	0.006	0.009	0.017	0.022	0.03	0.03	-0.015	-0.012	-0.005	0.002	0.003	0.005	0.014	0.018	0.024	0.033	0.029	0.025	0.026	0.032	0.032	0.017	0.017	0.022	0.018	0.011	0.011	0.017	0.015	0.009
0	1	0.011	0.052	0.039	0.031	0.026	0.02	0.021	0.026	0.051	0.043	0.021	-0.019	-0.017	-0.007	-0.01	-0.015	0.005	0.014	0.012	0.006	0.009	0.017	0.022	0.03	0.03	-0.015	-0.012	-0.005	0.002	0.003	0.005	0.022	0.018	0.024	0.033	0.029	0.025	0.026	0.032	0.032	0.017	0.017	0.022	0.018	0.011	0.011	0.017	0.015
0	1	-0.048	-0.051	-0.048	-0.047	-0.054	-0.042	-0.03	-0.031	-0.013	0.013	0.015	0.001	0.004	0.003	-0.008	0.001	0.004	0.014	0.017	0.013	0.011	0.017	0.032	0.037	0.029	0.03	0.03	0.021	0.017	0.022	0.022	0.027	0.019	0.015	0.004	0.014	0.016	0.004	-0.005	-0.014	-0.014	-0.014	-0.009	-0.007	-0.01	-0.007	-0.01	-0.005
0	1	-0.051	-0.048	-0.047	-0.054	-0.042	-0.03	-0.031	-0.013	0.013	0.015	0.001	0.004	0.003	-0.008	0.001	0.004	0.014	0.017	0.013	0.011	0.017	0.032	0.037	0.029	0.03	0.03	0.021	0.017	0.022	0.022	0.016	0.019	0.015	0.004	0.014	0.016	0.004	-0.005	-0.014	-0.014	-0.014	-0.009	-0.007	-0.01	-0.007	-0.01	-0.005	-0.01
0	1	-0.048	-0.047	-0.054	-0.042	-0.03	-0.031	-0.013	0.013	0.015	0.001	0.004	0.003	-0.008	0.001	0.004	0.014	0.017	0.013	0.011	0.017	0.032	0.037	0.029	0.03	0.03	0.021	0.017	0.022	0.022	0.016	0.009	0.015	0.004	0.014	0.016	0.004	-0.005	-0.014	-0.014	-0.014	-0.009	-0.007	-0.01	-0.007	-0.01	-0.005	-0.01	-0.014
0	1	-0.047	-0.054	-0.042	-0.03	-0.031	-0.013	0.013	0.015	0.001	0.004	0.003	-0.008	0.001	0.004	0.014	0.017	0.013	0.011	0.017	0.032	0.037	0.029	0.03	0.03	0.021	0.017	0.022	0.022	0.016	0.009	0.008	0.004	0.014	0.016	0.004	-0.005	-0.014	-0.014	-0.014	-0.009	-0.007	-0.01	-0.007	-0.01	-0.005	-0.01	-0.014	-0.01
0	1	-0.054	-0.042	-0.03	-0.031	-0.013	0.013	0.015	0.001	0.004	0.003	-0.008	0.001	0.004	0.014	0.017	0.013	0.011	0.017	0.032	0.037	0.029	0.03	0.03	0.021	0.017	0.022	0.022	0.016	0.009	0.008	0.025	0.014	0.016	0.004	-0.005	-0.014	-0.014	-0.014	-0.009	-0.007	-0.01	-0.007	-0.01	-0.005	-0.01	-0.014	-0.01	0.002
0	1	-0.042	-0.03	-0.031	-0.013	0.013	0.015	0.001	0.004	0.003	-0.008	0.001	0.004	0.014	0.017	0.013	0.011	0.017	0.032	0.037	0.029	0.03	0.03	0.021	0.017	0.022	0.022	0.016	0.009	0.008	0.025	0.03	0.016	0.004	-0.005	-0.014	-0.014	-0.014	-0.009	-0.007	-0.01	-0.007	-0.01	-0.005	-0.01	-0.014	-0.01	0.002	-0.003
0	1	-0.03	-0.031	-0.013	0.013	0.015	0.001	0.004	0.003	-0.008	0.001	0.004	0.014	0.017	0.013	0.011	0.017	0.032	0.037	0.029	0.03	0.03	0.021	0.017	0.022	0.022	0.016	0.009	0.008	0.025	0.03	0.027	0.004	-0.005	-0.014	-0.014	-0.014	-0.009	-0.007	-0.01	-0.007	-0.01	-0.005	-0.01	-0.014	-0.01	0.002	-0.003	-0.017
0	1	-0.062	-0.048	-0.051	-0.048	-0.047	-0.054	-0.042	-0.03	-0.031	-0.013	0.013	0.015	0.001	0.004	0.003	-0.008	0.001	0.004	0.014	0.017	0.013	0.011	0.017	0.032	0.037	0.029	0.03	0.03	0.021	0.017	0.022	0.02	0.027	0.019	0.015	0.004	0.014	0.016	0.004	-0.005	-0.014	-0.014	-0.014	-0.009	-0.007	-0.01	-0.007	-0.01
0	1	-0.059	-0.062	-0.048	-0.051	-0.048	-0.047	-0.054	-0.042	-0.03	-0.031	-0.013	0.013	0.015	0.001	0.004	0.003	-0.008	0.001	0.004	0.014	0.017	0.013	0.011	0.017	0.032	0.037	0.029	0.03	0.03	0.021	0.017	0.008	0.02	0.027	0.019	0.015	0.004	0.014	0.016	0.004	-0.005	-0.014	-0.014	-0.014	-0.009	-0.007	-0.01	-0.007
0	1	-0.051	-0.059	-0.062	-0.048	-0.051	-0.048	-0.047	-0.054	-0.042	-0.03	-0.031	-0.013	0.013	0.015	0.001	0.004	0.003	-0.008	0.001	0.004	0.014	0.017	0.013	0.011	0.017	0.032	0.037	0.029	0.03	0.03	0.021	0.025	0.008	0.02	0.027	0.019	0.015	0.004	0.014	0.016	0.004	-0.005	-0.014	-0.014	-0.014	-0.009	-0.007	-0.01
0	1	-0.048	-0.051	-0.059	-0.062	-0.048	-0.051	-0.048	-0.047	-0.054	-0.042	-0.03	-0.031	-0.013	0.013	0.015	0.001	0.004	0.003	-0.008	0.001	0.004	0.014	0.017	0.013	0.011	0.017	0.032	0.037	0.029	0.03	0.03	0.038	0.025	0.008	0.02	0.027	0.019	0.015	0.004	0.014	0.016	0.004	-0.005	-0.014	-0.014	-0.014	-0.009	-0.007
0	1	-0.031	-0.048	-0.051	-0.059	-0.062	-0.048	-0.051	-0.048	-0.047	-0.054	-0.042	-0.03	-0.031	-0.013	0.013	0.015	0.001	0.004	0.003	-0.008	0.001	0.004	0.014	0.017	0.013	0.011	0.017	0.032	0.037	0.029	0.03	0.032	0.038	0.025	0.008	0.02	0.027	0.019	0.015	0.004	0.014	0.016	0.004	-0.005	-0.014	-0.014	-0.014	-0.009
0	1	-0.022	-0.031	-0.048	-0.051	-0.059	-0.062	-0.048	-0.051	-0.048	-0.047	-0.054	-0.042	-0.03	-0.031	-0.013	0.013	0.015	0.001	0.004	0.003	-0.008	0.001	0.004	0.014	0.017	0.013	0.011	0.017	0.032	0.037	0.029	0.028	0.032	0.038	0.025	0.008	0.02	0.027	0.019	0.015	0.004	0.014	0.016	0.004	-0.005	-0.014	-0.014	-0.014
0	1	-0.046	-0.038	-0.025	-0.024	-0.032	-0.03	-0.03	-0.027	-0.006	-0.006	0.002	0.018	0.027	0.041	0.043	0.039	0.034	0.039	0.037	0.041	0.049	0.028	0.012	0.019	0.028	0.019	0.019	0.023	0.038	0.025	0.011	0.01	0.005	0.017	0.012	0.02	0.023	0.018	0.018	0.004	0.02	0.015	0.006	-0.002	0	-0.008	-0.004	0.002
0	1	-0.038	-0.025	-0.024	-0.032	-0.03	-0.03	-0.027	-0.006	-0.006	0.002	0.018	0.027	0.041	0.043	0.039	0.034	0.039	0.037	0.041	0.049	0.028	0.012	0.019	0.028	0.019	0.019	0.023	0.038	0.025	0.011	-0.004	0.005	0.017	0.012	0.02	0.023	0.018	0.018	0.004	0.02	0.015	0.006	-0.002	0	-0.008	-0.004	0.002	0.006
0	1	-0.025	-0.024	-0.032	-0.03	-0.03	-0.027	-0.006	-0.006	0.002	0.018	0.027	0.041	0.043	0.039	0.034	0.039	0.037	0.041	0.049	0.028	0.012	0.019	0.028	0.019	0.019	0.023	0.038	0.025	0.011	-0.004	0.017	0.017	0.012	0.02	0.023	0.018	0.018	0.004	0.02	0.015	0.006	-0.002	0	-0.008	-0.004	0.002	0.006	0.001
0	1	-0.024	-0.032	-0.03	-0.03	-0.027	-0.006	-0.006	0.002	0.018	0.027	0.041	0.043	0.039	0.034	0.039	0.037	0.041	0.049	0.028	0.012	0.019	0.028	0.019	0.019	0.023	0.038	0.025	0.011	-0.004	0.017	0.023	0.012	0.02	0.023	0.018	0.018	0.004	0.02	0.015	0.006	-0.002	0	-0.008	-0.004	0.002	0.006	0.001	0.006
0	1	-0.032	-0.03	-0.03	-0.027	-0.006	-0.006	0.002	0.018	0.027	0.041	0.043	0.039	0.034	0.039	0.037	0.041	0.049	0.028	0.012	0.019	0.028	0.019	0.019	0.023	0.038	0.025	0.011	-0.004	0.017	0.023	0.015	0.02	0.023	0.018	0.018	0.004	0.02	0.015	0.006	-0.002	0	-0.008	-0.004	0.002	0.006	0.001	0.006	0.003
0	1	-0.03	-0.03	-0.027	-0.006	-0.006	0.002	0.018	0.027	0.041	0.043	0.039	0.034	0.039	0.037	0.041	0.049	0.028	0.012	0.019	0.028	0.019	0.019	0.023	0.038	0.025	0.011	-0.004	0.017	0.023	0.015	0.012	0.023	0.018	0.018	0.004	0.02	0.015	0.006	-0.002	0	-0.008	-0.004	0.002	0.006	0.001	0.006	0.003	0.005
0	1	-0.03	-0.027	-0.006	-0.006	0.002	0.018	0.027	0.041	0.043	0.039	0.034	0.039	0.037	0.041	0.049	0.028	0.012	0.019	0.028	0.019	0.019	0.023	0.038	0.025	0.011	-0.004	0.017	0.023	0.015	0.012	0.01	0.018	0.018	0.004	0.02	0.015	0.006	-0.002	0	-0.008	-0.004	0.002	0.006	0.001	0.006	0.003	0.005	-0.004
0	1	-0.023	-0.046	-0.038	-0.025	-0.024	-0.032	-0.03	-0.03	-0.027	-0.006	-0.006	0.002	0.018	0.027	0.041	0.043	0.039	0.034	0.039	0.037	0.041	0.049	0.028	0.012	0.019	0.028	0.019	0.019	0.023	0.038	0.025	0.013	0.01	0.005	0.017	0.012	0.02	0.023	0.018	0.018	0.004	0.02	0.015	0.006	-0.002	0	-0.008	-0.004
0	1	-0.014	-0.023	-0.046	-0.038	-0.025	-0.024	-0.032	-0.03	-0.03	-0.027	-0.006	-0.006	0.002	0.018	0.027	0.041	0.043	0.039	0.034	0.039	0.037	0.041	0.049	0.028	0.012	0.019	0.028	0.019	0.019	0.023	0.038	0.014	0.013	0.01	0.005	0.017	0.012	0.02	0.023	0.018	0.018	0.004	0.02	0.015	0.006	-0.002	0	-0.008
0	1	-0.02	-0.014	-0.023	-0.046	-0.038	-0.025	-0.024	-0.032	-0.03	-0.03	-0.027	-0.006	-0.006	0.002	0.018	0.027	0.041	0.043	0.039	0.034	0.039	0.037	0.041	0.049	0.028	0.012	0.019	0.028	0.019	0.019	0.023	0.01	0.014	0.013	0.01	0.005	0.017	0.012	0.02	0.023	0.018	0.018	0.004	0.02	0.015	0.006	-0.002	0
0	1	-0.047	-0.02	-0.014	-0.023	-0.046	-0.038	-0.025	-0.024	-0.032	-0.03	-0.03	-0.027	-0.006	-0.006	0.002	0.018	0.027	0.041	0.043	0.039	0.034	0.039	0.037	0.041	0.049	0.028	0.012	0.019	0.028	0.019	0.019	0.012	0.01	0.014	0.013	0.01	0.005	0.017	0.012	0.02	0.023	0.018	0.018	0.004	0.02	0.015	0.006	-0.002
0	1	-0.053	-0.047	-0.02	-0.014	-0.023	-0.046	-0.038	-0.025	-0.024	-0.032	-0.03	-0.03	-0.027	-0.006	-0.006	0.002	0.018	0.027	0.041	0.043	0.039	0.034	0.039	0.037	0.041	0.049	0.028	0.012	0.019	0.028	0.019	0.011	0.012	0.01	0.014	0.013	0.01	0.005	0.017	0.012	0.02	0.023	0.018	0.018	0.004	0.02	0.015	0.006
0	1	-0.048	-0.053	-0.047	-0.02	-0.014	-0.023	-0.046	-0.038	-0.025	-0.024	-0.032	-0.03	-0.03	-0.027	-0.006	-0.006	0.002	0.018	0.027	0.041	0.043	0.039	0.034	0.039	0.037	0.041	0.049	0.028	0.012	0.019	0.028	0.002	0.011	0.012	0.01	0.014	0.013	0.01	0.005	0.017	0.012	0.02	0.023	0.018	0.018	0.004	0.02	0.015
0	1	0.031	0.019	0.009	0.017	0.002	-0.015	-0.019	-0.015	-0.02	-0.013	-0.01	-0.013	-0.026	-0.028	-0.014	-0.024	-0.02	-0.03	-0.032	-0.052	-0.039	-0.026	-0.027	-0.021	-0.016	-0.031	-0.051	-0.063	-0.058	-0.049	-0.034	-0.001	-0.001	0.002	0.013	0.005	0.002	0.007	0.011	-0.008	0.003	0.017	-0.004	-0.008	0.013	0.015	0.015	-0.014
0	1	0.019	0.009	0.017	0.002	-0.015	-0.019	-0.015	-0.02	-0.013	-0.01	-0.013	-0.026	-0.028	-0.014	-0.024	-0.02	-0.03	-0.032	-0.052	-0.039	-0.026	-0.027	-0.021	-0.016	-0.031	-0.051	-0.063	-0.058	-0.049	-0.034	-0.031	-0.001	0.002	0.013	0.005	0.002	0.007	0.011	-0.008	0.003	0.017	-0.004	-0.008	0.013	0.015	0.015	-0.014	-0.004
0	1	0.009	0.017	0.002	-0.015	-0.019	-0.015	-0.02	-0.013	-0.01	-0.013	-0.026	-0.028	-0.014	-0.024	-0.02	-0.03	-0.032	-0.052	-0.039	-0.026	-0.027	-0.021	-0.016	-0.031	-0.051	-0.063	-0.058	-0.049	-0.034	-0.031	-0.036	0.002	0.013	0.005	0.002	0.007	0.011	-0.008	0.003	0.017	-0.004	-0.008	0.013	0.015	0.015	-0.014	-0.004	-0.002
0	1	0.017	0.002	-0.015	-0.019	-0.015	-0.02	-0.013	-0.01	-0.013	-0.026	-0.028	-0.014	-0.024	-0.02	-0.03	-0.032	-0.052	-0.039	-0.026	-0.027	-0.021	-0.016	-0.031	-0.051	-0.063	-0.058	-0.049	-0.034	-0.031	-0.036	-0.022	0.013	0.005	0.002	0.007	0.011	-0.008	0.003	0.017	-0.004	-0.008	0.013	0.015	0.015	-0.014	-0.004	-0.002	-0.005
0	1	0.002	-0.015	-0.019	-0.015	-0.02	-0.013	-0.01	-0.013	-0.026	-0.028	-0.014	-0.024	-0.02	-0.03	-0.032	-0.052	-0.039	-0.026	-0.027	-0.021	-0.016	-0.031	-0.051	-0.063	-0.058	-0.049	-0.034	-0.031	-0.036	-0.022	-0.004	0.005	0.002	0.007	0.011	-0.008	0.003	0.017	-0.004	-0.008	0.013	0.015	0.015	-0.014	-0.004	-0.002	-0.005	-0.014
0	1	-0.015	-0.019	-0.015	-0.02	-0.013	-0.01	-0.013	-0.026	-0.028	-0.014	-0.024	-0.02	-0.03	-0.032	-0.052	-0.039	-0.026	-0.027	-0.021	-0.016	-0.031	-0.051	-0.063	-0.058	-0.049	-0.034	-0.031	-0.036	-0.022	-0.004	-0.008	0.002	0.007	0.011	-0.008	0.003	0.017	-0.004	-0.008	0.013	0.015	0.015	-0.014	-0.004	-0.002	-0.005	-0.014	-0.017
0	1	-0.019	-0.015	-0.02	-0.013	-0.01	-0.013	-0.026	-0.028	-0.014	-0.024	-0.02	-0.03	-0.032	-0.052	-0.039	-0.026	-0.027	-0.021	-0.016	-0.031	-0.051	-0.063	-0.058	-0.049	-0.034	-0.031	-0.036	-0.022	-0.004	-0.008	-0.018	0.007	0.011	-0.008	0.003	0.017	-0.004	-0.008	0.013	0.015	0.015	-0.014	-0.004	-0.002	-0.005	-0.014	-0.017	-0.019
0	1	0.025	0.031	0.019	0.009	0.017	0.002	-0.015	-0.019	-0.015	-0.02	-0.013	-0.01	-0.013	-0.026	-0.028	-0.014	-0.024	-0.02	-0.03	-0.032	-0.052	-0.039	-0.026	-0.027	-0.021	-0.016	-0.031	-0.051	-0.063	-0.058	-0.049	0.002	-0.001	-0.001	0.002	0.013	0.005	0.002	0.007	0.011	-0.008	0.003	0.017	-0.004	-0.008	0.013	0.015	0.015
0	1	0.02	0.025	0.031	0.019	0.009	0.017	0.002	-0.015	-0.019	-0.015	-0.02	-0.013	-0.01	-0.013	-0.026	-0.028	-0.014	-0.024	-0.02	-0.03	-0.032	-0.052	-0.039	-0.026	-0.027	-0.021	-0.016	-0.031	-0.051	-0.063	-0.058	0.001	0.002	-0.001	-0.001	0.002	0.013	0.005	0.002	0.007	0.011	-0.008	0.003	0.017	-0.004	-0.008	0.013	0.015
0	1	0.023	0.02	0.025	0.031	0.019	0.009	0.017	0.002	-0.015	-0.019	-0.015	-0.02	-0.013	-0.01	-0.013	-0.026	-0.028	-0.014	-0.024	-0.02	-0.03	-0.032	-0.052	-0.039	-0.026	-0.027	-0.021	-0.016	-0.031	-0.051	-0.063	0.002	0.001	0.002	-0.001	-0.001	0.002	0.013	0.005	0.002	0.007	0.011	-0.008	0.003	0.017	-0.004	-0.008	0.013
0	1	0.044	0.023	0.02	0.025	0.031	0.019	0.009	0.017	0.002	-0.015	-0.019	-0.015	-0.02	-0.013	-0.01	-0.013	-0.026	-0.028	-0.014	-0.024	-0.02	-0.03	-0.032	-0.052	-0.039	-0.026	-0.027	-0.021	-0.016	-0.031	-0.051	-0.002	0.002	0.001	0.002	-0.001	-0.001	0.002	0.013	0.005	0.002	0.007	0.011	-0.008	0.003	0.017	-0.004	-0.008
0	1	0.059	0.044	0.023	0.02	0.025	0.031	0.019	0.009	0.017	0.002	-0.015	-0.019	-0.015	-0.02	-0.013	-0.01	-0.013	-0.026	-0.028	-0.014	-0.024	-0.02	-0.03	-0.032	-0.052	-0.039	-0.026	-0.027	-0.021	-0.016	-0.031	0.002	-0.002	0.002	0.001	0.002	-0.001	-0.001	0.002	0.013	0.005	0.002	0.007	0.011	-0.008	0.003	0.017	-0.004
0	1	0.055	0.059	0.044	0.023	0.02	0.025	0.031	0.019	0.009	0.017	0.002	-0.015	-0.019	-0.015	-0.02	-0.013	-0.01	-0.013	-0.026	-0.028	-0.014	-0.024	-0.02	-0.03	-0.032	-0.052	-0.039	-0.026	-0.027	-0.021	-0.016	0.003	0.002	-0.002	0.002	0.001	0.002	-0.001	-0.001	0.002	0.013	0.005	0.002	0.007	0.011	-0.008	0.003	0.017
0	1	-0.01	-0.027	-0.044	-0.046	-0.038	-0.026	-0.027	-0.027	-0.026	-0.049	-0.054	-0.031	-0.017	-0.007	-0.016	-0.035	-0.033	-0.027	-0.04	-0.05	-0.041	-0.01	0.031	0.074	0.069	0.067	0.093	0.079	0.054	0.053	0.056	0.055	0.075	0.078	0.07	0.075	0.071	0.056	0.045	0.032	0.043	0.048	0.044	0.039	0.049	0.052	0.045	0.04
0	1	-0.027	-0.044	-0.046	-0.038	-0.026	-0.027	-0.027	-0.026	-0.049	-0.054	-0.031	-0.017	-0.007	-0.016	-0.035	-0.033	-0.027	-0.04	-0.05	-0.041	-0.01	0.031	0.074	0.069	0.067	0.093	0.079	0.054	0.053	0.056	0.055	0.075	0.078	0.07	0.075	0.071	0.056	0.045	0.032	0.043	0.048	0.044	0.039	0.049	0.052	0.045	0.04	0.038
0	1	-0.044	-0.046	-0.038	-0.026	-0.027	-0.027	-0.026	-0.049	-0.054	-0.031	-0.017	-0.007	-0.016	-0.035	-0.033	-0.027	-0.04	-0.05	-0.041	-0.01	0.031	0.074	0.069	0.067	0.093	0.079	0.054	0.053	0.056	0.055	0.063	0.078	0.07	0.075	0.071	0.056	0.045	0.032	0.043	0.048	0.044	0.039	0.049	0.052	0.045	0.04	0.038	0.038
0	1	-0.046	-0.038	-0.026	-0.027	-0.027	-0.026	-0.049	-0.054	-0.031	-0.017	-0.007	-0.016	-0.035	-0.033	-0.027	-0.04	-0.05	-0.041	-0.01	0.031	0.074	0.069	0.067	0.093	0.079	0.054	0.053	0.056	0.055	0.063	0.065	0.07	0.075	0.071	0.056	0.045	0.032	0.043	0.048	0.044	0.039	0.049	0.052	0.045	0.04	0.038	0.038	0.026
0	1	-0.038	-0.026	-0.027	-0.027	-0.026	-0.049	-0.054	-0.031	-0.017	-0.007	-0.016	-0.035	-0.033	-0.027	-0.04	-0.05	-0.041	-0.01	0.031	0.074	0.069	0.067	0.093	0.079	0.054	0.053	0.056	0.055	0.063	0.065	0.042	0.075	0.071	0.056	0.045	0.032	0.043	0.048	0.044	0.039	0.049	0.052	0.045	0.04	0.038	0.038	0.026	0.027
0	1	-0.026	-0.027	-0.027	-0.026	-0.049	-0.054	-0.031	-0.017	-0.007	-0.016	-0.035	-0.033	-0.027	-0.04	-0.05	-0.041	-0.01	0.031	0.074	0.069	0.067	0.093	0.079	0.054	0.053	0.056	0.055	0.063	0.065	0.042	0.027	0.071	0.056	0.045	0.032	0.043	0.048	0.044	0.039	0.049	0.052	0.045	0.04	0.038	0.038	0.026	0.027	0.034
0	1	-0.027	-0.027	-0.026	-0.049	-0.054	-0.031	-0.017	-0.007	-0.016	-0.035	-0.033	-0.027	-0.04	-0.05	-0.041	-0.01	0.031	0.074	0.069	0.067	0.093	0.079	0.054	0.053	0.056	0.055	0.063	0.065	0.042	0.027	0.04	0.056	0.045	0.032	0.043	0.048	0.044	0.039	0.049	0.052	0.045	0.04	0.038	0.038	0.026	0.027	0.034	0.003
0	1	0.002	-0.01	-0.027	-0.044	-0.046	-0.038	-0.026	-0.027	-0.027	-0.026	-0.049	-0.054	-0.031	-0.017	-0.007	-0.016	-0.035	-0.033	-0.027	-0.04	-0.05	-0.041	-0.01	0.031	0.074	0.069	0.067	0.093	0.079	0.054	0.053	0.046	0.055	0.075	0.078	0.07	0.075	0.071	0.056	0.045	0.032	0.043	0.048	0.044	0.039	0.049	0.052	0.045
0	1	0.006	0.002	-0.01	-0.027	-0.044	-0.046	-0.038	-0.026	-0.027	-0.027	-0.026	-0.049	-0.054	-0.031	-0.017	-0.007	-0.016	-0.035	-0.033	-0.027	-0.04	-0.05	-0.041	-0.01	0.031	0.074	0.069	0.067	0.093	0.079	0.054	0.047	0.046	0.055	0.075	0.078	0.07	0.075	0.071	0.056	0.045	0.032	0.043	0.048	0.044	0.039	0.049	0.052
0	1	0.001	0.006	0.002	-0.01	-0.027	-0.044	-0.046	-0.038	-0.026	-0.027	-0.027	-0.026	-0.049	-0.054	-0.031	-0.017	-0.007	-0.016	-0.035	-0.033	-0.027	-0.04	-0.05	-0.041	-0.01	0.031	0.074	0.069	0.067	0.093	0.079	0.051	0.047	0.046	0.055	0.075	0.078	0.07	0.075	0.071	0.056	0.045	0.032	0.043	0.048	0.044	0.039	0.049
0	1	-0.011	0.001	0.006	0.002	-0.01	-0.027	-0.044	-0.046	-0.038	-0.026	-0.027	-0.027	-0.026	-0.049	-0.054	-0.031	-0.017	-0.007	-0.016	-0.035	-0.033	-0.027	-0.04	-0.05	-0.041	-0.01	0.031	0.074	0.069	0.067	0.093	0.032	0.051	0.047	0.046	0.055	0.075	0.078	0.07	0.075	0.071	0.056	0.045	0.032	0.043	0.048	0.044	0.039
0	1	-0.003	-0.011	0.001	0.006	0.002	-0.01	-0.027	-0.044	-0.046	-0.038	-0.026	-0.027	-0.027	-0.026	-0.049	-0.054	-0.031	-0.017	-0.007	-0.016	-0.035	-0.033	-0.027	-0.04	-0.05	-0.041	-0.01	0.031	0.074	0.069	0.067	0.034	0.032	0.051	0.047	0.046	0.055	0.075	0.078	0.07	0.075	0.071	0.056	0.045	0.032	0.043	0.048	0.044
0	1	0.007	-0.003	-0.011	0.001	0.006	0.002	-0.01	-0.027	-0.044	-0.046	-0.038	-0.026	-0.027	-0.027	-0.026	-0.049	-0.054	-0.031	-0.017	-0.007	-0.016	-0.035	-0.033	-0.027	-0.04	-0.05	-0.041	-0.01	0.031	0.074	0.069	0.036	0.034	0.032	0.051	0.047	0.046	0.055	0.075	0.078	0.07	0.075	0.071	0.056	0.045	0.032	0.043	0.048
0	1	0.108	0.119	0.096	0.09	0.121	0.094	0.082	0.058	0.068	0.073	0.033	-0.005	-0.033	-0.035	-0.038	-0.047	-0.045	-0.04	-0.029	-0.03	-0.025	-0.006	0.001	-0.003	-0.015	-0.012	-0.003	-0.007	-0.004	-0.003	-0.007	-0.098	-0.082	-0.08	-0.074	-0.077	-0.084	-0.074	-0.072	-0.082	-0.084	-0.076	-0.092	-0.093	-0.096	-0.085	-0.074	-0.064
0	1	0.119	0.096	0.09	0.121	0.094	0.082	0.058	0.068	0.073	0.033	-0.005	-0.033	-0.035	-0.038	-0.047	-0.045	-0.04	-0.029	-0.03	-0.025	-0.006	0.001	-0.003	-0.015	-0.012	-0.003	-0.007	-0.004	-0.003	-0.007	-0.021	-0.082	-0.08	-0.074	-0.077	-0.084	-0.074	-0.072	-0.082	-0.084	-0.076	-0.092	-0.093	-0.096	-0.085	-0.074	-0.064	-0.051
0	1	0.096	0.09	0.121	0.094	0.082	0.058	0.068	0.073	0.033	-0.005	-0.033	-0.035	-0.038	-0.047	-0.045	-0.04	-0.029	-0.03	-0.025	-0.006	0.001	-0.003	-0.015	-0.012	-0.003	-0.007	-0.004	-0.003	-0.007	-0.021	-0.018	-0.08	-0.074	-0.077	-0.084	-0.074	-0.072	-0.082	-0.084	-0.076	-0.092	-0.093	-0.096	-0.085	-0.074	-0.064	-0.051	-0.048
0	1	0.09	0.121	0.094	0.082	0.058	0.068	0.073	0.033	-0.005	-0.033	-0.035	-0.038	-0.047	-0.045	-0.04	-0.029	-0.03	-0.025	-0.006	0.001	-0.003	-0.015	-0.012	-0.003	-0.007	-0.004	-0.003	-0.007	-0.021	-0.018	0.005	-0.074	-0.077	-0.084	-0.074	-0.072	-0.082	-0.084	-0.076	-0.092	-0.093	-0.096	-0.085	-0.074	-0.064	-0.051	-0.048	-0.04
0	1	0.121	0.094	0.082	0.058	0.068	0.073	0.033	-0.005	-0.033	-0.035	-0.038	-0.047	-0.045	-0.04	-0.029	-0.03	-0.025	-0.006	0.001	-0.003	-0.015	-0.012	-0.003	-0.007	-0.004	-0.003	-0.007	-0.021	-0.018	0.005	0.014	-0.077	-0.084	-0.074	-0.072	-0.082	-0.084	-0.076	-0.092	-0.093	-0.096	-0.085	-0.074	-0.064	-0.051	-0.048	-0.04	-0.043
0	1	0.094	0.082	0.058	0.068	0.073	0.033	-0.005	-0.033	-0.035	-0.038	-0.047	-0.045	-0.04	-0.029	-0.03	-0.025	-0.006	0.001	-0.003	-0.015	-0.012	-0.003	-0.007	-0.004	-0.003	-0.007	-0.021	-0.018	0.005	0.014	0.019	-0.084	-0.074	-0.072	-0.082	-0.084	-0.076	-0.092	-0.093	-0.096	-0.085	-0.074	-0.064	-0.051	-0.048	-0.04	-0.043	-0.037
0	1	0.082	0.058	0.068	0.073	0.033	-0.005	-0.033	-0.035	-0.038	-0.047	-0.045	-0.04	-0.029	-0.03	-0.025	-0.006	0.001	-0.003	-0.015	-0.012	-0.003	-0.007	-0.004	-0.003	-0.007	-0.021	-0.018	0.005	0.014	0.019	0.019	-0.074	-0.072	-0.082	-0.084	-0.076	-0.092	-0.093	-0.096	-0.085	-0.074	-0.064	-0.051	-0.048	-0.04	-0.043	-0.037	-0.031
0	1	0.101	0.108	0.119	0.096	0.09	0.121	0.094	0.082	0.058	0.068	0.073	0.033	-0.005	-0.033	-0.035	-0.038	-0.047	-0.045	-0.04	-0.029	-0.03	-0.025	-0.006	0.001	-0.003	-0.015	-0.012	-0.003	-0.007	-0.004	-0.003	-0.09	-0.098	-0.082	-0.08	-0.074	-0.077	-0.084	-0.074	-0.072	-0.082	-0.084	-0.076	-0.092	-0.093	-0.096	-0.085	-0.074
0	1	0.061	0.101	0.108	0.119	0.096	0.09	0.121	0.094	0.082	0.058	0.068	0.073	0.033	-0.005	-0.033	-0.035	-0.038	-0.047	-0.045	-0.04	-0.029	-0.03	-0.025	-0.006	0.001	-0.003	-0.015	-0.012	-0.003	-0.007	-0.004	-0.069	-0.09	-0.098	-0.082	-0.08	-0.074	-0.077	-0.084	-0.074	-0.072	-0.082	-0.084	-0.076	-0.092	-0.093	-0.096	-0.085
0	1	-0.022	0.061	0.101	0.108	0.119	0.096	0.09	0.121	0.094	0.082	0.058	0.068	0.073	0.033	-0.005	-0.033	-0.035	-0.038	-0.047	-0.045	-0.04	-0.029	-0.03	-0.025	-0.006	0.001	-0.003	-0.015	-0.012	-0.003	-0.007	-0.069	-0.069	-0.09	-0.098	-0.082	-0.08	-0.074	-0.077	-0.084	-0.074	-0.072	-0.082	-0.084	-0.076	-0.092	-0.093	-0.096
0	1	-0.043	-0.022	0.061	0.101	0.108	0.119	0.096	0.09	0.121	0.094	0.082	0.058	0.068	0.073	0.033	-0.005	-0.033	-0.035	-0.038	-0.047	-0.045	-0.04	-0.029	-0.03	-0.025	-0.006	0.001	-0.003	-0.015	-0.012	-0.003	-0.075	-0.069	-0.069	-0.09	-0.098	-0.082	-0.08	-0.074	-0.077	-0.084	-0.074	-0.072	-0.082	-0.084	-0.076	-0.092	-0.093
0	1	-0.008	-0.043	-0.022	0.061	0.101	0.108	0.119	0.096	0.09	0.121	0.094	0.082	0.058	0.068	0.073	0.033	-0.005	-0.033	-0.035	-0.038	-0.047	-0.045	-0.04	-0.029	-0.03	-0.025	-0.006	0.001	-0.003	-0.015	-0.012	-0.068	-0.075	-0.069	-0.069	-0.09	-0.098	-0.082	-0.08	-0.074	-0.077	-0.084	-0.074	-0.072	-0.082	-0.084	-0.076	-0.092
0	1	-0.001	-0.008	-0.043	-0.022	0.061	0.101	0.108	0.119	0.096	0.09	0.121	0.094	0.082	0.058	0.068	0.073	0.033	-0.005	-0.033	-0.035	-0.038	-0.047	-0.045	-0.04	-0.029	-0.03	-0.025	-0.006	0.001	-0.003	-0.015	-0.045	-0.068	-0.075	-0.069	-0.069	-0.09	-0.098	-0.082	-0.08	-0.074	-0.077	-0.084	-0.074	-0.072	-0.082	-0.084	-0.076
0	2	0.049	0.053	0.055	0.068	0.062	0.052	0.058	0.044	0.031	0.025	-0.012	-0.034	-0.024	-0.025	-0.027	-0.022	-0.026	-0.043	-0.03	-0.009	-0.035	-0.036	-0.031	-0.041	-0.03	-0.026	-0.031	-0.05	-0.058	-0.061	-0.051	0.004	0.004	0.008	0.006	0.009	0.017	0.011	0.007	0.001	0.002	-0.001	0.005	-0.004	0.002	0.005	0.001	-0.007
0	2	0.053	0.055	0.068	0.062	0.052	0.058	0.044	0.031	0.025	-0.012	-0.034	-0.024	-0.025	-0.027	-0.022	-0.026	-0.043	-0.03	-0.009	-0.035	-0.036	-0.031	-0.041	-0.03	-0.026	-0.031	-0.05	-0.058	-0.061	-0.051	-0.026	0.004	0.008	0.006	0.009	0.017	0.011	0.007	0.001	0.002	-0.001	0.005	-0.004	0.002	0.005	0.001	-0.007	-0.032
0	2	0.055	0.068	0.062	0.052	0.058	0.044	0.031	0.025	-0.012	-0.034	-0.024	-0.025	-0.027	-0.022	-0.026	-0.043	-0.03	-0.009	-0.035	-0.036	-0.031	-0.041	-0.03	-0.026	-0.031	-0.05	-0.058	-0.061	-0.051	-0.026	-0.014	0.008	0.006	0.009	0.017	0.011	0.007	0.001	0.002	-0.001	0.005	-0.004	0.002	0.005	0.001	-0.007	-0.032	-0.046
0	2	0.068	0.062	0.052	0.058	0.044	0.031	0.025	-0.012	-0.034	-0.024	-0.025	-0.027	-0.022	-0.026	-0.043	-0.03	-0.009	-0.035	-0.036	-0.031	-0.041	-0.03	-0.026	-0.031	-0.05	-0.058	-0.061	-0.051	-0.026	-0.014	-0.016	0.006	0.009	0.017	0.011	0.007	0.001	0.002	-0.001	0.005	-0.004	0.002	0.005	0.001	-0.007	-0.032	-0.046	-0.044
0	2	0.062	0.052	0.058	0.044	0.031	0.025	-0.012	-0.034	-0.024	-0.025	-0.027	-0.022	-0.026	-0.043	-0.03	-0.009	-0.035	-0.036	-0.031	-0.041	-0.03	-0.026	-0.031	-0.05	-0.058	-0.061	-0.051	-0.026	-0.014	-0.016	-0.024	0.009	0.017	0.011	0.007	0.001	0.002	-0.001	0.005	-0.004	0.002	0.005	0.001	-0.007	-0.032	-0.046	-0.044	-0.036
0	2	0.052	0.058	0.044	0.031	0.025	-0.012	-0.034	-0.024	-0.025	-0.027	-0.022	-0.026	-0.043	-0.03	-0.009	-0.035	-0.036	-0.031	-0.041	-0.03	-0.026	-0.031	-0.05	-0.058	-0.061	-0.051	-0.026	-0.014	-0.016	-0.024	-0.029	0.017	0.011	0.007	0.001	0.002	-0.001	0.005	-0.004	0.002	0.005	0.001	-0.007	-0.032	-0.046	-0.044	-0.036	-0.041
0	2	0.058	0.044	0.031	0.025	-0.012	-0.034	-0.024	-0.025	-0.027	-0.022	-0.026	-0.043	-0.03	-0.009	-0.035	-0.036	-0.031	-0.041	-0.03	-0.026	-0.031	-0.05	-0.058	-0.061	-0.051	-0.026	-0.014	-0.016	-0.024	-0.029	-0.03	0.011	0.007	0.001	0.002	-0.001	0.005	-0.004	0.002	0.005	0.001	-0.007	-0.032	-0.046	-0.044	-0.036	-0.041	-0.038
0	2	0.04	0.049	0.053	0.055	0.068	0.062	0.052	0.058	0.044	0.031	0.025	-0.012	-0.034	-0.024	-0.025	-0.027	-0.022	-0.026	-0.043	-0.03	-0.009	-0.035	-0.036	-0.031	-0.041	-0.03	-0.026	-0.031	-0.05	-0.058	-0.061	0.006	0.004	0.004	0.008	0.006	0.009	0.017	0.011	0.007	0.001	0.002	-0.001	0.005	-0.004	0.002	0.005	0.001
0	2	0.038	0.04	0.049	0.053	0.055	0.068	0.062	0.052	0.058	0.044	0.031	0.025	-0.012	-0.034	-0.024	-0.025	-0.027	-0.022	-0.026	-0.043	-0.03	-0.009	-0.035	-0.036	-0.031	-0.041	-0.03	-0.026	-0.031	-0.05	-0.058	0.003	0.006	0.004	0.004	0.008	0.006	0.009	0.017	0.011	0.007	0.001	0.002	-0.001	0.005	-0.004	0.002	0.005
0	2	0.027	0.038	0.04	0.049	0.053	0.055	0.068	0.062	0.052	0.058	0.044	0.031	0.025	-0.012	-0.034	-0.024	-0.025	-0.027	-0.022	-0.026	-0.043	-0.03	-0.009	-0.035	-0.036	-0.031	-0.041	-0.03	-0.026	-0.031	-0.05	0.011	0.003	0.006	0.004	0.004	0.008	0.006	0.009	0.017	0.011	0.007	0.001	0.002	-0.001	0.005	-0.004	0.002
0	2	0.03	0.027	0.038	0.04	0.049	0.053	0.055	0.068	0.062	0.052	0.058	0.044	0.031	0.025	-0.012	-0.034	-0.024	-0.025	-0.027	-0.022	-0.026	-0.043	-0.03	-0.009	-0.035	-0.036	-0.031	-0.041	-0.03	-0.026	-0.031	0.017	0.011	0.003	0.006	0.004	0.004	0.008	0.006	0.009	0.017	0.011	0.007	0.001	0.002	-0.001	0.005	-0.004
0	2	0.025	0.03	0.027	0.038	0.04	0.049	0.053	0.055	0.068	0.062	0.052	0.058	0.044	0.031	0.025	-0.012	-0.034	-0.024	-0.025	-0.027	-0.022	-0.026	-0.043	-0.03	-0.009	-0.035	-0.036	-0.031	-0.041	-0.03	-0.026	0.018	0.017	0.011	0.003	0.006	0.004	0.004	0.008	0.006	0.009	0.017	0.011	0.007	0.001	0.002	-0.001	0.005
0	2	0.037	0.025	0.03	0.027	0.038	0.04	0.049	0.053	0.055	0.068	0.062	0.052	0.058	0.044	0.031	0.025	-0.012	-0.034	-0.024	-0.025	-0.027	-0.022	-0.026	-0.043	-0.03	-0.009	-0.035	-0.036	-0.031	-0.041	-0.03	0.006	0.018	0.017	0.011	0.003	0.006	0.004	0.004	0.008	0.006	0.009	0.017	0.011	0.007	0.001	0.002	-0.001
0	2	-0.016	0.001	0.006	-0.011	-0.02	-0.039	-0.07	-0.07	-0.07	-0.054	-0.03	0	0.004	0.014	0.039	0.034	0.001	0.003	-0.001	0.028	0.073	0.075	0.048	0.037	0.048	0.047	0.024	0.027	0.031	0.045	0.04	-0.004	-0.009	-0.009	-0.002	-0.01	0.002	0.013	0.007	0.008	0.007	0.007	-0.005	0.002	0.002	0.003	-0.001	0.007
0	2	0.001	0.006	-0.011	-0.02	-0.039	-0.07	-0.07	-0.07	-0.054	-0.03	0	0.004	0.014	0.039	0.034	0.001	0.003	-0.001	0.028	0.073	0.075	0.048	0.037	0.048	0.047	0.024	0.027	0.031	0.045	0.04	0.016	-0.009	-0.009	-0.002	-0.01	0.002	0.013	0.007	0.008	0.007	0.007	-0.005	0.002	0.002	0.003	-0.001	0.007	0.023
0	2	0.006	-0.011	-0.02	-0.039	-0.07	-0.07	-0.07	-0.054	-0.03	0	0.004	0.014	0.039	0.034	0.001	0.003	-0.001	0.028	0.073	0.075	0.048	0.037	0.048	0.047	0.024	0.027	0.031	0.045	0.04	0.016	0.01	-0.009	-0.002	-0.01	0.002	0.013	0.007	0.008	0.007	0.007	-0.005	0.002	0.002	0.003	-0.001	0.007	0.023	0.016
0	2	-0.011	-0.02	-0.039	-0.07	-0.07	-0.07	-0.054	-0.03	0	0.004	0.014	0.039	0.034	0.001	0.003	-0.001	0.028	0.073	0.075	0.048	0.037	0.048	0.047	0.024	0.027	0.031	0.045	0.04	0.016	0.01	0.003	-0.002	-0.01	0.002	0.013	0.007	0.008	0.007	0.007	-0.005	0.002	0.002	0.003	-0.001	0.007	0.023	0.016	0.006
0	2	-0.02	-0.039	-0.07	-0.07	-0.07	-0.054	-0.03	0	0.004	0.014	0.039	0.034	0.001	0.003	-0.001	0.028	0.073	0.075	0.048	0.037	0.048	0.047	0.024	0.027	0.031	0.045	0.04	0.016	0.01	0.003	0.001	-0.01	0.002	0.013	0.007	0.008	0.007	0.007	-0.005	0.002	0.002	0.003	-0.001	0.007	0.023	0.016	0.006	-0.001
0	2	-0.039	-0.07	-0.07	-0.07	-0.054	-0.03	0	0.004	0.014	0.039	0.034	0.001	0.003	-0.001	0.028	0.073	0.075	0.048	0.037	0.048	0.047	0.024	0.027	0.031	0.045	0.04	0.016	0.01	0.003	0.001	-0.004	0.002	0.013	0.007	0.008	0.007	0.007	-0.005	0.002	0.002	0.003	-0.001	0.007	0.023	0.016	0.006	-0.001	-0.001
0	2	-0.07	-0.07	-0.07	-0.054	-0.03	0	0.004	0.014	0.039	0.034	0.001	0.003	-0.001	0.028	0.073	0.075	0.048	0.037	0.048	0.047	0.024	0.027	0.031	0.045	0.04	0.016	0.01	0.003	0.001	-0.004	-0.014	0.013	0.007	0.008	0.007	0.007	-0.005	0.002	0.002	0.003	-0.001	0.007	0.023	0.016	0.006	-0.001	-0.001	0.012
0	2	-0.01	-0.016	0.001	0.006	-0.011	-0.02	-0.039	-0.07	-0.07	-0.07	-0.054	-0.03	0	0.004	0.014	0.039	0.034	0.001	0.003	-0.001	0.028	0.073	0.075	0.048	0.037	0.048	0.047	0.024	0.027	0.031	0.045	0	-0.004	-0.009	-0.009	-0.002	-0.01	0.002	0.013	0.007	0.008	0.007	0.007	-0.005	0.002	0.002	0.003	-0.001
0	2	-0.031	-0.01	-0.016	0.001	0.006	-0.011	-0.02	-0.039	-0.07	-0.07	-0.07	-0.054	-0.03	0	0.004	0.014	0.039	0.034	0.001	0.003	-0.001	0.028	0.073	0.075	0.048	0.037	0.048	0.047	0.024	0.027	0.031	-0.001	0	-0.004	-0.009	-0.009	-0.002	-0.01	0.002	0.013	0.007	0.008	0.007	0.007	-0.005	0.002	0.002	0.003
0	2	-0.028	-0.031	-0.01	-0.016	0.001	0.006	-0.011	-0.02	-0.039	-0.07	-0.07	-0.07	-0.054	-0.03	0	0.004	0.014	0.039	0.034	0.001	0.003	-0.001	0.028	0.073	0.075	0.048	0.037	0.048	0.047	0.024	0.027	0.002	-0.001	0	-0.004	-0.009	-0.009	-0.002	-0.01	0.002	0.013	0.007	0.008	0.007	0.007	-0.005	0.002	0.002
0	2	-0.037	-0.028	-0.031	-0.01	-0.016	0.001	0.006	-0.011	-0.02	-0.039	-0.07	-0.07	-0.07	-0.054	-0.03	0	0.004	0.014	0.039	0.034	0.001	0.003	-0.001	0.028	0.073	0.075	0.048	0.037	0.048	0.047	0.024	-0.004	0.002	-0.001	0	-0.004	-0.009	-0.009	-0.002	-0.01	0.002	0.013	0.007	0.008	0.007	0.007	-0.005	0.002
0	2	-0.034	-0.037	-0.028	-0.031	-0.01	-0.016	0.001	0.006	-0.011	-0.02	-0.039	-0.07	-0.07	-0.07	-0.054	-0.03	0	0.004	0.014	0.039	0.034	0.001	0.003	-0.001	0.028	0.073	0.075	0.048	0.037	0.048	0.047	0.007	-0.004	0.002	-0.001	0	-0.004	-0.009	-0.009	-0.002	-0.01	0.002	0.013	0.007	0.008	0.007	0.007	-0.005
0	2	-0.028	-0.034	-0.037	-0.028	-0.031	-0.01	-0.016	0.001	0.006	-0.011	-0.02	-0.039	-0.07	-0.07	-0.07	-0.054	-0.03	0	0.004	0.014	0.039	0.034	0.001	0.003	-0.001	0.028	0.073	0.075	0.048	0.037	0.048	0.017	0.007	-0.004	0.002	-0.001	0	-0.004	-0.009	-0.009	-0.002	-0.01	0.002	0.013	0.007	0.008	0.007	0.007
0	2	0.033	0.027	0.031	0.033	0.023	0.03	0.022	0.014	0.014	0.017	0.025	0.034	0.037	-0.002	-0.025	-0.05	-0.05	-0.032	-0.024	-0.025	-0.031	-0.035	-0.024	-0.018	-0.017	-0.026	-0.03	-0.031	-0.018	-0.006	-0.002	0.006	0.006	0.002	-0.009	-0.001	0.007	0.001	0.001	0.009	-0.001	0.009	0.005	-0.004	0.004	-0.001	-0.007	-0.002
0	2	0.027	0.031	0.033	0.023	0.03	0.022	0.014	0.014	0.017	0.025	0.034	0.037	-0.002	-0.025	-0.05	-0.05	-0.032	-0.024	-0.025	-0.031	-0.035	-0.024	-0.018	-0.017	-0.026	-0.03	-0.031	-0.018	-0.006	-0.002	0.003	0.006	0.002	-0.009	-0.001	0.007	0.001	0.001	0.009	-0.001	0.009	0.005	-0.004	0.004	-0.001	-0.007	-0.002	-0.006
0	2	0.031	0.033	0.023	0.03	0.022	0.014	0.014	0.017	0.025	0.034	0.037	-0.002	-0.025	-0.05	-0.05	-0.032	-0.024	-0.025	-0.031	-0.035	-0.024	-0.018	-0.017	-0.026	-0.03	-0.031	-0.018	-0.006	-0.002	0.003	-0.005	0.002	-0.009	-0.001	0.007	0.001	0.001	0.009	-0.001	0.009	0.005	-0.004	0.004	-0.001	-0.007	-0.002	-0.006	-0.011
0	2	0.033	0.023	0.03	0.022	0.014	0.014	0.017	0.025	0.034	0.037	-0.002	-0.025	-0.05	-0.05	-0.032	-0.024	-0.025	-0.031	-0.035	-0.024	-0.018	-0.017	-0.026	-0.03	-0.031	-0.018	-0.006	-0.002	0.003	-0.005	-0.017	-0.009	-0.001	0.007	0.001	0.001	0.009	-0.001	0.009	0.005	-0.004	0.004	-0.001	-0.007	-0.002	-0.006	-0.011	-0.01
0	2	0.023	0.03	0.022	0.014	0.014	0.017	0.025	0.034	0.037	-0.002	-0.025	-0.05	-0.05	-0.032	-0.024	-0.025	-0.031	-0.035	-0.024	-0.018	-0.017	-0.026	-0.03	-0.031	-0.018	-0.006	-0.002	0.003	-0.005	-0.017	-0.019	-0.001	0.007	0.001	0.001	0.009	-0.001	0.009	0.005	-0.004	0.004	-0.001	-0.007	-0.002	-0.006	-0.011	-0.01	-0.007
0	2	0.03	0.022	0.014	0.014	0.017	0.025	0.034	0.037	-0.002	-0.025	-0.05	-0.05	-0.032	-0.024	-0.025	-0.031	-0.035	-0.024	-0.018	-0.017	-0.026	-0.03	-0.031	-0.018	-0.006	-0.002	0.003	-0.005	-0.017	-0.019	-0.004	0.007	0.001	0.001	0.009	-0.001	0.009	0.005	-0.004	0.004	-0.001	-0.007	-0.002	-0.006	-0.011	-0.01	-0.007	-0.009
0	2	0.022	0.014	0.014	0.017	0.025	0.034	0.037	-0.002	-0.025	-0.05	-0.05	-0.032	-0.024	-0.025	-0.031	-0.035	-0.024	-0.018	-0.017	-0.026	-0.03	-0.031	-0.018	-0.006	-0.002	0.003	-0.005	-0.017	-0.019	-0.004	-0.004	0.001	0.001	0.009	-0.001	0.009	0.005	-0.004	0.004	-0.001	-0.007	-0.002	-0.006	-0.011	-0.01	-0.007	-0.009	-0.02
0	2	0.051	0.033	0.027	0.031	0.033	0.023	0.03	0.022	0.014	0.014	0.017	0.025	0.034	0.037	-0.002	-0.025	-0.05	-0.05	-0.032	-0.024	-0.025	-0.031	-0.035	-0.024	-0.018	-0.017	-0.026	-0.03	-0.031	-0.018	-0.006	0.009	0.006	0.006	0.002	-0.009	-0.001	0.007	0.001	0.001	0.009	-0.001	0.009	0.005	-0.004	0.004	-0.001	-0.007
0	2	0.072	0.051	0.033	0.027	0.031	0.033	0.023	0.03	0.022	0.014	0.014	0.017	0.025	0.034	0.037	-0.002	-0.025	-0.05	-0.05	-0.032	-0.024	-0.025	-0.031	-0.035	-0.024	-0.018	-0.017	-0.026	-0.03	-0.031	-0.018	0.006	0.009	0.006	0.006	0.002	-0.009	-0.001	0.007	0.001	0.001	0.009	-0.001	0.009	0.005	-0.004	0.004	-0.001
0	2	0.09	0.072	0.051	0.033	0.027	0.031	0.033	0.023	0.03	0.022	0.014	0.014	0.017	0.025	0.034	0.037	-0.002	-0.025	-0.05	-0.05	-0.032	-0.024	-0.025	-0.031	-0.035	-0.024	-0.018	-0.017	-0.026	-0.03	-0.031	0.007	0.006	0.009	0.006	0.006	0.002	-0.009	-0.001	0.007	0.001	0.001	0.009	-0.001	0.009	0.005	-0.004	0.004
0	2	0.077	0.09	0.072	0.051	0.033	0.027	0.031	0.033	0.023	0.03	0.022	0.014	0.014	0.017	0.025	0.034	0.037	-0.002	-0.025	-0.05	-0.05	-0.032	-0.024	-0.025	-0.031	-0.035	-0.024	-0.018	-0.017	-0.026	-0.03	0.015	0.007	0.006	0.009	0.006	0.006	0.002	-0.009	-0.001	0.007	0.001	0.001	0.009	-0.001	0.009	0.005	-0.004
0	2	0.049	0.077	0.09	0.072	0.051	0.033	0.027	0.031	0.033	0.023	0.03	0.022	0.014	0.014	0.017	0.025	0.034	0.037	-0.002	-0.025	-0.05	-0.05	-0.032	-0.024	-0.025	-0.031	-0.035	-0.024	-0.018	-0.017	-0.026	0.008	0.015	0.007	0.006	0.009	0.006	0.006	0.002	-0.009	-0.001	0.007	0.001	0.001	0.009	-0.001	0.009	0.005
0	2	0.051	0.049	0.077	0.09	0.072	0.051	0.033	0.027	0.031	0.033	0.023	0.03	0.022	0.014	0.014	0.017	0.025	0.034	0.037	-0.002	-0.025	-0.05	-0.05	-0.032	-0.024	-0.025	-0.031	-0.035	-0.024	-0.018	-0.017	0.001	0.008	0.015	0.007	0.006	0.009	0.006	0.006	0.002	-0.009	-0.001	0.007	0.001	0.001	0.009	-0.001	0.009
0	2	-0.133	-0.115	-0.088	-0.108	-0.121	-0.137	-0.131	-0.139	-0.15	-0.141	-0.142	-0.134	-0.114	-0.09	-0.065	-0.047	-0.054	-0.058	-0.051	-0.06	-0.051	-0.024	-0.019	-0.049	-0.083	-0.123	-0.132	-0.104	-0.095	-0.087	-0.083	-0.005	-0.029	-0.031	-0.007	-0.02	-0.017	0.001	0.008	0.002	-0.013	-0.014	-0.01	-0.015	-0.012	-0.01	-0.013	-0.011
0	2	-0.115	-0.088	-0.108	-0.121	-0.137	-0.131	-0.139	-0.15	-0.141	-0.142	-0.134	-0.114	-0.09	-0.065	-0.047	-0.054	-0.058	-0.051	-0.06	-0.051	-0.024	-0.019	-0.049	-0.083	-0.123	-0.132	-0.104	-0.095	-0.087	-0.083	-0.08	-0.029	-0.031	-0.007	-0.02	-0.017	0.001	0.008	0.002	-0.013	-0.014	-0.01	-0.015	-0.012	-0.01	-0.013	-0.011	-0.009
0	2	-0.088	-0.108	-0.121	-0.137	-0.131	-0.139	-0.15	-0.141	-0.142	-0.134	-0.114	-0.09	-0.065	-0.047	-0.054	-0.058	-0.051	-0.06	-0.051	-0.024	-0.019	-0.049	-0.083	-0.123	-0.132	-0.104	-0.095	-0.087	-0.083	-0.08	-0.089	-0.031	-0.007	-0.02	-0.017	0.001	0.008	0.002	-0.013	-0.014	-0.01	-0.015	-0.012	-0.01	-0.013	-0.011	-0.009	-0.014
0	2	-0.108	-0.121	-0.137	-0.131	-0.139	-0.15	-0.141	-0.142	-0.134	-0.114	-0.09	-0.065	-0.047	-0.054	-0.058	-0.051	-0.06	-0.051	-0.024	-0.019	-0.049	-0.083	-0.123	-0.132	-0.104	-0.095	-0.087	-0.083	-0.08	-0.089	-0.104	-0.007	-0.02	-0.017	0.001	0.008	0.002	-0.013	-0.014	-0.01	-0.015	-0.012	-0.01	-0.013	-0.011	-0.009	-0.014	-0.011
0	2	-0.121	-0.137	-0.131	-0.139	-0.15	-0.141	-0.142	-0.134	-0.114	-0.09	-0.065	-0.047	-0.054	-0.058	-0.051	-0.06	-0.051	-0.024	-0.019	-0.049	-0.083	-0.123	-0.132	-0.104	-0.095	-0.087	-0.083	-0.08	-0.089	-0.104	-0.12	-0.02	-0.017	0.001	0.008	0.002	-0.013	-0.014	-0.01	-0.015	-0.012	-0.01	-0.013	-0.011	-0.009	-0.014	-0.011	-0.016
0	2	-0.137	-0.131	-0.139	-0.15	-0.141	-0.142	-0.134	-0.114	-0.09	-0.065	-0.047	-0.054	-0.058	-0.051	-0.06	-0.051	-0.024	-0.019	-0.049	-0.083	-0.123	-0.132	-0.104	-0.095	-0.087	-0.083	-0.08	-0.089	-0.104	-0.12	-0.133	-0.017	0.001	0.008	0.002	-0.013	-0.014	-0.01	-0.015	-0.012	-0.01	-0.013	-0.011	-0.009	-0.014	-0.011	-0.016	-0.007
0	2	-0.131	-0.139	-0.15	-0.141	-0.142	-0.134	-0.114	-0.09	-0.065	-0.047	-0.054	-0.058	-0.051	-0.06	-0.051	-0.024	-0.019	-0.049	-0.083	-0.123	-0.132	-0.104	-0.095	-0.087	-0.083	-0.08	-0.089	-0.104	-0.12	-0.133	-0.116	0.001	0.008	0.002	-0.013	-0.014	-0.01	-0.015	-0.012	-0.01	-0.013	-0.011	-0.009	-0.014	-0.011	-0.016	-0.007	-0.001
0	2	-0.13	-0.133	-0.115	-0.088	-0.108	-0.121	-0.137	-0.131	-0.139	-0.15	-0.141	-0.142	-0.134	-0.114	-0.09	-0.065	-0.047	-0.054	-0.058	-0.051	-0.06	-0.051	-0.024	-0.019	-0.049	-0.083	-0.123	-0.132	-0.104	-0.095	-0.087	-0.01	-0.005	-0.029	-0.031	-0.007	-0.02	-0.017	0.001	0.008	0.002	-0.013	-0.014	-0.01	-0.015	-0.012	-0.01	-0.013
0	2	-0.113	-0.13	-0.133	-0.115	-0.088	-0.108	-0.121	-0.137	-0.131	-0.139	-0.15	-0.141	-0.142	-0.134	-0.114	-0.09	-0.065	-0.047	-0.054	-0.058	-0.051	-0.06	-0.051	-0.024	-0.019	-0.049	-0.083	-0.123	-0.132	-0.104	-0.095	-0.007	-0.01	-0.005	-0.029	-0.031	-0.007	-0.02	-0.017	0.001	0.008	0.002	-0.013	-0.014	-0.01	-0.015	-0.012	-0.01
0	2	-0.105	-0.113	-0.13	-0.133	-0.115	-0.088	-0.108	-0.121	-0.137	-0.131	-0.139	-0.15	-0.141	-0.142	-0.134	-0.114	-0.09	-0.065	-0.047	-0.054	-0.058	-0.051	-0.06	-0.051	-0.024	-0.019	-0.049	-0.083	-0.123	-0.132	-0.104	-0.007	-0.007	-0.01	-0.005	-0.029	-0.031	-0.007	-0.02	-0.017	0.001	0.008	0.002	-0.013	-0.014	-0.01	-0.015	-0.012
0	2	-0.115	-0.105	-0.113	-0.13	-0.133	-0.115	-0.088	-0.108	-0.121	-0.137	-0.131	-0.139	-0.15	-0.141	-0.142	-0.134	-0.114	-0.09	-0.065	-0.047	-0.054	-0.058	-0.051	-0.06	-0.051	-0.024	-0.019	-0.049	-0.083	-0.123	-0.132	-0.012	-0.007	-0.007	-0.01	-0.005	-0.029	-0.031	-0.007	-0.02	-0.017	0.001	0.008	0.002	-0.013	-0.014	-0.01	-0.015
0	2	-0.115	-0.115	-0.105	-0.113	-0.13	-0.133	-0.115	-0.088	-0.108	-0.121	-0.137	-0.131	-0.139	-0.15	-0.141	-0.142	-0.134	-0.114	-0.09	-0.065	-0.047	-0.054	-0.058	-0.051	-0.06	-0.051	-0.024	-0.019	-0.049	-0.083	-0.123	-0.025	-0.012	-0.007	-0.007	-0.01	-0.005	-0.029	-0.031	-0.007	-0.02	-0.017	0.001	0.008	0.002	-0.013	-0.014	-0.01
0	2	-0.113	-0.115	-0.115	-0.105	-0.113	-0.13	-0.133	-0.115	-0.088	-0.108	-0.121	-0.137	-0.131	-0.139	-0.15	-0.141	-0.142	-0.134	-0.114	-0.09	-0.065	-0.047	-0.054	-0.058	-0.051	-0.06	-0.051	-0.024	-0.019	-0.049	-0.083	-0.025	-0.025	-0.012	-0.007	-0.007	-0.01	-0.005	-0.029	-0.031	-0.007	-0.02	-0.017	0.001	0.008	0.002	-0.013	-0.014
0	2	-0.064	-0.065	-0.058	-0.039	-0.031	-0.024	-0.006	0.013	0.022	0.027	0.015	-0.002	0.01	0.023	0.045	0.057	0.058	0.061	0.053	0.05	0.047	0.044	0.049	0.044	0.06	0.061	0.042	0.029	0.029	0.042	0.053	0.037	0.027	0.02	0.023	0.024	0.022	0.021	0.018	0.016	0.017	0.013	0.017	0.006	0.009	0.006	0.005	0.015
0	2	-0.065	-0.058	-0.039	-0.031	-0.024	-0.006	0.013	0.022	0.027	0.015	-0.002	0.01	0.023	0.045	0.057	0.058	0.061	0.053	0.05	0.047	0.044	0.049	0.044	0.06	0.061	0.042	0.029	0.029	0.042	0.053	0.042	0.027	0.02	0.023	0.024	0.022	0.021	0.018	0.016	0.017	0.013	0.017	0.006	0.009	0.006	0.005	0.015	0.005
0	2	-0.058	-0.039	-0.031	-0.024	-0.006	0.013	0.022	0.027	0.015	-0.002	0.01	0.023	0.045	0.057	0.058	0.061	0.053	0.05	0.047	0.044	0.049	0.044	0.06	0.061	0.042	0.029	0.029	0.042	0.053	0.042	0.039	0.02	0.023	0.024	0.022	0.021	0.018	0.016	0.017	0.013	0.017	0.006	0.009	0.006	0.005	0.015	0.005	-0.002
0	2	-0.039	-0.031	-0.024	-0.006	0.013	0.022	0.027	0.015	-0.002	0.01	0.023	0.045	0.057	0.058	0.061	0.053	0.05	0.047	0.044	0.049	0.044	0.06	0.061	0.042	0.029	0.029	0.042	0.053	0.042	0.039	0.041	0.023	0.024	0.022	0.021	0.018	0.016	0.017	0.013	0.017	0.006	0.009	0.006	0.005	0.015	0.005	-0.002	0.004
0	2	-0.031	-0.024	-0.006	0.013	0.022	0.027	0.015	-0.002	0.01	0.023	0.045	0.057	0.058	0.061	0.053	0.05	0.047	0.044	0.049	0.044	0.06	0.061	0.042	0.029	0.029	0.042	0.053	0.042	0.039	0.041	0.024	0.024	0.022	0.021	0.018	0.016	0.017	0.013	0.017	0.006	0.009	0.006	0.005	0.015	0.005	-0.002	0.004	0.008
0	2	-0.024	-0.006	0.013	0.022	0.027	0.015	-0.002	0.01	0.023	0.045	0.057	0.058	0.061	0.053	0.05	0.047	0.044	0.049	0.044	0.06	0.061	0.042	0.029	0.029	0.042	0.053	0.042	0.039	0.041	0.024	0.024	0.022	0.021	0.018	0.016	0.017	0.013	0.017	0.006	0.009	0.006	0.005	0.015	0.005	-0.002	0.004	0.008	0.003
0	2	-0.006	0.013	0.022	0.027	0.015	-0.002	0.01	0.023	0.045	0.057	0.058	0.061	0.053	0.05	0.047	0.044	0.049	0.044	0.06	0.061	0.042	0.029	0.029	0.042	0.053	0.042	0.039	0.041	0.024	0.024	0.015	0.021	0.018	0.016	0.017	0.013	0.017	0.006	0.009	0.006	0.005	0.015	0.005	-0.002	0.004	0.008	0.003	0
0	2	-0.052	-0.064	-0.065	-0.058	-0.039	-0.031	-0.024	-0.006	0.013	0.022	0.027	0.015	-0.002	0.01	0.023	0.045	0.057	0.058	0.061	0.053	0.05	0.047	0.044	0.049	0.044	0.06	0.061	0.042	0.029	0.029	0.042	0.028	0.037	0.027	0.02	0.023	0.024	0.022	0.021	0.018	0.016	0.017	0.013	0.017	0.006	0.009	0.006	0.005
0	2	-0.035	-0.052	-0.064	-0.065	-0.058	-0.039	-0.031	-0.024	-0.006	0.013	0.022	0.027	0.015	-0.002	0.01	0.023	0.045	0.057	0.058	0.061	0.053	0.05	0.047	0.044	0.049	0.044	0.06	0.061	0.042	0.029	0.029	0.034	0.028	0.037	0.027	0.02	0.023	0.024	0.022	0.021	0.018	0.016	0.017	0.013	0.017	0.006	0.009	0.006
0	2	-0.034	-0.035	-0.052	-0.064	-0.065	-0.058	-0.039	-0.031	-0.024	-0.006	0.013	0.022	0.027	0.015	-0.002	0.01	0.023	0.045	0.057	0.058	0.061	0.053	0.05	0.047	0.044	0.049	0.044	0.06	0.061	0.042	0.029	0.041	0.034	0.028	0.037	0.027	0.02	0.023	0.024	0.022	0.021	0.018	0.016	0.017	0.013	0.017	0.006	0.009
0	2	-0.027	-0.034	-0.035	-0.052	-0.064	-0.065	-0.058	-0.039	-0.031	-0.024	-0.006	0.013	0.022	0.027	0.015	-0.002	0.01	0.023	0.045	0.057	0.058	0.061	0.053	0.05	0.047	0.044	0.049	0.044	0.06	0.061	0.042	0.039	0.041	0.034	0.028	0.037	0.027	0.02	0.023	0.024	0.022	0.021	0.018	0.016	0.017	0.013	0.017	0.006
0	2	-0.023	-0.027	-0.034	-0.035	-0.052	-0.064	-0.065	-0.058	-0.039	-0.031	-0.024	-0.006	0.013	0.022	0.027	0.015	-0.002	0.01	0.023	0.045	0.057	0.058	0.061	0.053	0.05	0.047	0.044	0.049	0.044	0.06	0.061	0.047	0.039	0.041	0.034	0.028	0.037	0.027	0.02	0.023	0.024	0.022	0.021	0.018	0.016	0.017	0.013	0.017
0	2	-0.014	-0.023	-0.027	-0.034	-0.035	-0.052	-0.064	-0.065	-0.058	-0.039	-0.031	-0.024	-0.006	0.013	0.022	0.027	0.015	-0.002	0.01	0.023	0.045	0.057	0.058	0.061	0.053	0.05	0.047	0.044	0.049	0.044	0.06	0.048	0.047	0.039	0.041	0.034	0.028	0.037	0.027	0.02	0.023	0.024	0.022	0.021	0.018	0.016	0.017	0.013
0	2	0.038	0.027	0.029	0.033	0.018	0.018	0.016	0.03	0.029	0.011	0.019	-0.009	-0.026	-0.031	-0.038	-0.032	-0.035	-0.033	-0.009	-0.008	-0.011	-0.032	-0.019	-0.011	-0.026	-0.027	-0.022	-0.025	-0.025	-0.033	-0.036	-0.008	-0.017	-0.011	-0.017	-0.011	-0.016	-0.012	-0.008	-0.017	-0.017	-0.016	-0.014	-0.015	-0.01	0.006	-0.006	-0.009
0	2	0.031	0.038	0.027	0.029	0.033	0.018	0.018	0.016	0.03	0.029	0.011	0.019	-0.009	-0.026	-0.031	-0.038	-0.032	-0.035	-0.033	-0.009	-0.008	-0.011	-0.032	-0.019	-0.011	-0.026	-0.027	-0.022	-0.025	-0.025	-0.033	-0.011	-0.008	-0.017	-0.011	-0.017	-0.011	-0.016	-0.012	-0.008	-0.017	-0.017	-0.016	-0.014	-0.015	-0.01	0.006	-0.006
0	2	0.009	0.031	0.038	0.027	0.029	0.033	0.018	0.018	0.016	0.03	0.029	0.011	0.019	-0.009	-0.026	-0.031	-0.038	-0.032	-0.035	-0.033	-0.009	-0.008	-0.011	-0.032	-0.019	-0.011	-0.026	-0.027	-0.022	-0.025	-0.025	-0.013	-0.011	-0.008	-0.017	-0.011	-0.017	-0.011	-0.016	-0.012	-0.008	-0.017	-0.017	-0.016	-0.014	-0.015	-0.01	0.006
0	3	-0.012	-0.028	-0.019	0.029	0.019	-0.004	-0.003	-0.013	-0.011	0.006	-0.004	0.019	0.016	0.014	0.023	0.008	0.006	0.013	0.013	0.005	0.002	-0.006	-0.023	-0.02	-0.029	-0.025	-0.015	-0.017	-0.023	-0.025	0.015	-0.017	-0.021	-0.005	-0.014	-0.011	-0.03	-0.033	-0.029	-0.023	-0.027	-0.027	-0.03	-0.028	-0.025	-0.012	-0.003	0.002
0	3	-0.028	-0.019	0.029	0.019	-0.004	-0.003	-0.013	-0.011	0.006	-0.004	0.019	0.016	0.014	0.023	0.008	0.006	0.013	0.013	0.005	0.002	-0.006	-0.023	-0.02	-0.029	-0.025	-0.015	-0.017	-0.023	-0.025	0.015	0.021	-0.021	-0.005	-0.014	-0.011	-0.03	-0.033	-0.029	-0.023	-0.027	-0.027	-0.03	-0.028	-0.025	-0.012	-0.003	0.002	0.004
0	3	-0.019	0.029	0.019	-0.004	-0.003	-0.013	-0.011	0.006	-0.004	0.019	0.016	0.014	0.023	0.008	0.006	0.013	0.013	0.005	0.002	-0.006	-0.023	-0.02	-0.029	-0.025	-0.015	-0.017	-0.023	-0.025	0.015	0.021	0.014	-0.005	-0.014	-0.011	-0.03	-0.033	-0.029	-0.023	-0.027	-0.027	-0.03	-0.028	-0.025	-0.012	-0.003	0.002	0.004	0.015
0	3	0.029	0.019	-0.004	-0.003	-0.013	-0.011	0.006	-0.004	0.019	0.016	0.014	0.023	0.008	0.006	0.013	0.013	0.005	0.002	-0.006	-0.023	-0.02	-0.029	-0.025	-0.015	-0.017	-0.023	-0.025	0.015	0.021	0.014	0.004	-0.014	-0.011	-0.03	-0.033	-0.029	-0.023	-0.027	-0.027	-0.03	-0.028	-0.025	-0.012	-0.003	0.002	0.004	0.015	0.005
0	3	0.019	-0.004	-0.003	-0.013	-0.011	0.006	-0.004	0.019	0.016	0.014	0.023	0.008	0.006	0.013	0.013	0.005	0.002	-0.006	-0.023	-0.02	-0.029	-0.025	-0.015	-0.017	-0.023	-0.025	0.015	0.021	0.014	0.004	-0.002	-0.011	-0.03	-0.033	-0.029	-0.023	-0.027	-0.027	-0.03	-0.028	-0.025	-0.012	-0.003	0.002	0.004	0.015	0.005	-0.006
0	3	-0.004	-0.003	-0.013	-0.011	0.006	-0.004	0.019	0.016	0.014	0.023	0.008	0.006	0.013	0.013	0.005	0.002	-0.006	-0.023	-0.02	-0.029	-0.025	-0.015	-0.017	-0.023	-0.025	0.015	0.021	0.014	0.004	-0.002	-0.026	-0.03	-0.033	-0.029	-0.023	-0.027	-0.027	-0.03	-0.028	-0.025	-0.012	-0.003	0.002	0.004	0.015	0.005	-0.006	0.01
0	3	-0.003	-0.013	-0.011	0.006	-0.004	0.019	0.016	0.014	0.023	0.008	0.006	0.013	0.013	0.005	0.002	-0.006	-0.023	-0.02	-0.029	-0.025	-0.015	-0.017	-0.023	-0.025	0.015	0.021	0.014	0.004	-0.002	-0.026	-0.021	-0.033	-0.029	-0.023	-0.027	-0.027	-0.03	-0.028	-0.025	-0.012	-0.003	0.002	0.004	0.015	0.005	-0.006	0.01	0.017
0	3	-0.034	-0.012	-0.028	-0.019	0.029	0.019	-0.004	-0.003	-0.013	-0.011	0.006	-0.004	0.019	0.016	0.014	0.023	0.008	0.006	0.013	0.013	0.005	0.002	-0.006	-0.023	-0.02	-0.029	-0.025	-0.015	-0.017	-0.023	-0.025	-0.005	-0.017	-0.021	-0.005	-0.014	-0.011	-0.03	-0.033	-0.029	-0.023	-0.027	-0.027	-0.03	-0.028	-0.025	-0.012	-0.003
0	3	-0.047	-0.034	-0.012	-0.028	-0.019	0.029	0.019	-0.004	-0.003	-0.013	-0.011	0.006	-0.004	0.019	0.016	0.014	0.023	0.008	0.006	0.013	0.013	0.005	0.002	-0.006	-0.023	-0.02	-0.029	-0.025	-0.015	-0.017	-0.023	-0.019	-0.005	-0.017	-0.021	-0.005	-0.014	-0.011	-0.03	-0.033	-0.029	-0.023	-0.027	-0.027	-0.03	-0.028	-0.025	-0.012
0	3	-0.02	-0.047	-0.034	-0.012	-0.028	-0.019	0.029	0.019	-0.004	-0.003	-0.013	-0.011	0.006	-0.004	0.019	0.016	0.014	0.023	0.008	0.006	0.013	0.013	0.005	0.002	-0.006	-0.023	-0.02	-0.029	-0.025	-0.015	-0.017	-0.035	-0.019	-0.005	-0.017	-0.021	-0.005	-0.014	-0.011	-0.03	-0.033	-0.029	-0.023	-0.027	-0.027	-0.03	-0.028	-0.025
0	3	-0.001	-0.02	-0.047	-0.034	-0.012	-0.028	-0.019	0.029	0.019	-0.004	-0.003	-0.013	-0.011	0.006	-0.004	0.019	0.016	0.014	0.023	0.008	0.006	0.013	0.013	0.005	0.002	-0.006	-0.023	-0.02	-0.029	-0.025	-0.015	-0.041	-0.035	-0.019	-0.005	-0.017	-0.021	-0.005	-0.014	-0.011	-0.03	-0.033	-0.029	-0.023	-0.027	-0.027	-0.03	-0.028
0	3	0.011	-0.001	-0.02	-0.047	-0.034	-0.012	-0.028	-0.019	0.029	0.019	-0.004	-0.003	-0.013	-0.011	0.006	-0.004	0.019	0.016	0.014	0.023	0.008	0.006	0.013	0.013	0.005	0.002	-0.006	-0.023	-0.02	-0.029	-0.025	-0.029	-0.041	-0.035	-0.019	-0.005	-0.017	-0.021	-0.005	-0.014	-0.011	-0.03	-0.033	-0.029	-0.023	-0.027	-0.027	-0.03
0	3	-0.018	0.011	-0.001	-0.02	-0.047	-0.034	-0.012	-0.028	-0.019	0.029	0.019	-0.004	-0.003	-0.013	-0.011	0.006	-0.004	0.019	0.016	0.014	0.023	0.008	0.006	0.013	0.013	0.005	0.002	-0.006	-0.023	-0.02	-0.029	-0.043	-0.029	-0.041	-0.035	-0.019	-0.005	-0.017	-0.021	-0.005	-0.014	-0.011	-0.03	-0.033	-0.029	-0.023	-0.027	-0.027
0	3	-0.022	-0.022	-0.022	-0.025	-0.018	-0.011	0.002	0.015	0	-0.002	0.03	0.053	0.049	0.052	0.034	0.048	0.056	0.072	0.085	0.077	0.076	0.073	0.065	0.059	0.025	0.013	0.043	0.026	0.014	0.01	0.001	0.055	0.046	0.043	0.028	0.031	0.027	0.026	0.034	0.025	0.027	0.014	0.008	0.021	0.02	0.018	0.025	0.015
0	3	-0.022	-0.022	-0.025	-0.018	-0.011	0.002	0.015	0	-0.002	0.03	0.053	0.049	0.052	0.034	0.048	0.056	0.072	0.085	0.077	0.076	0.073	0.065	0.059	0.025	0.013	0.043	0.026	0.014	0.01	0.001	-0.005	0.046	0.043	0.028	0.031	0.027	0.026	0.034	0.025	0.027	0.014	0.008	0.021	0.02	0.018	0.025	0.015	0.014
0	3	-0.022	-0.025	-0.018	-0.011	0.002	0.015	0	-0.002	0.03	0.053	0.049	0.052	0.034	0.048	0.056	0.072	0.085	0.077	0.076	0.073	0.065	0.059	0.025	0.013	0.043	0.026	0.014	0.01	0.001	-0.005	-0.006	0.043	0.028	0.031	0.027	0.026	0.034	0.025	0.027	0.014	0.008	0.021	0.02	0.018	0.025	0.015	0.014	0.007
0	3	-0.025	-0.018	-0.011	0.002	0.015	0	-0.002	0.03	0.053	0.049	0.052	0.034	0.048	0.056	0.072	0.085	0.077	0.076	0.073	0.065	0.059	0.025	0.013	0.043	0.026	0.014	0.01	0.001	-0.005	-0.006	-0.008	0.028	0.031	0.027	0.026	0.034	0.025	0.027	0.014	0.008	0.021	0.02	0.018	0.025	0.015	0.014	0.007	0.011
0	3	-0.018	-0.011	0.002	0.015	0	-0.002	0.03	0.053	0.049	0.052	0.034	0.048	0.056	0.072	0.085	0.077	0.076	0.073	0.065	0.059	0.025	0.013	0.043	0.026	0.014	0.01	0.001	-0.005	-0.006	-0.008	-0.004	0.031	0.027	0.026	0.034	0.025	0.027	0.014	0.008	0.021	0.02	0.018	0.025	0.015	0.014	0.007	0.011	0.01
0	3	-0.011	0.002	0.015	0	-0.002	0.03	0.053	0.049	0.052	0.034	0.048	0.056	0.072	0.085	0.077	0.076	0.073	0.065	0.059	0.025	0.013	0.043	0.026	0.014	0.01	0.001	-0.005	-0.006	-0.008	-0.004	-0.003	0.027	0.026	0.034	0.025	0.027	0.014	0.008	0.021	0.02	0.018	0.025	0.015	0.014	0.007	0.011	0.01	0.009
0	3	0.002	0.015	0	-0.002	0.03	0.053	0.049	0.052	0.034	0.048	0.056	0.072	0.085	0.077	0.076	0.073	0.065	0.059	0.025	0.013	0.043	0.026	0.014	0.01	0.001	-0.005	-0.006	-0.008	-0.004	-0.003	-0.007	0.026	0.034	0.025	0.027	0.014	0.008	0.021	0.02	0.018	0.025	0.015	0.014	0.007	0.011	0.01	0.009	0.01
0	3	-0.026	-0.022	-0.022	-0.022	-0.025	-0.018	-0.011	0.002	0.015	0	-0.002	0.03	0.053	0.049	0.052	0.034	0.048	0.056	0.072	0.085	0.077	0.076	0.073	0.065	0.059	0.025	0.013	0.043	0.026	0.014	0.01	0.054	0.055	0.046	0.043	0.028	0.031	0.027	0.026	0.034	0.025	0.027	0.014	0.008	0.021	0.02	0.018	0.025
0	3	-0.027	-0.026	-0.022	-0.022	-0.022	-0.025	-0.018	-0.011	0.002	0.015	0	-0.002	0.03	0.053	0.049	0.052	0.034	0.048	0.056	0.072	0.085	0.077	0.076	0.073	0.065	0.059	0.025	0.013	0.043	0.026	0.014	0.043	0.054	0.055	0.046	0.043	0.028	0.031	0.027	0.026	0.034	0.025	0.027	0.014	0.008	0.021	0.02	0.018
0	3	-0.03	-0.027	-0.026	-0.022	-0.022	-0.022	-0.025	-0.018	-0.011	0.002	0.015	0	-0.002	0.03	0.053	0.049	0.052	0.034	0.048	0.056	0.072	0.085	0.077	0.076	0.073	0.065	0.059	0.025	0.013	0.043	0.026	0.053	0.043	0.054	0.055	0.046	0.043	0.028	0.031	0.027	0.026	0.034	0.025	0.027	0.014	0.008	0.021	0.02
0	3	-0.043	-0.03	-0.027	-0.026	-0.022	-0.022	-0.022	-0.025	-0.018	-0.011	0.002	0.015	0	-0.002	0.03	0.053	0.049	0.052	0.034	0.048	0.056	0.072	0.085	0.077	0.076	0.073	0.065	0.059	0.025	0.013	0.043	0.055	0.053	0.043	0.054	0.055	0.046	0.043	0.028	0.031	0.027	0.026	0.034	0.025	0.027	0.014	0.008	0.021
0	3	-0.028	-0.043	-0.03	-0.027	-0.026	-0.022	-0.022	-0.022	-0.025	-0.018	-0.011	0.002	0.015	0	-0.002	0.03	0.053	0.049	0.052	0.034	0.048	0.056	0.072	0.085	0.077	0.076	0.073	0.065	0.059	0.025	0.013	0.043	0.055	0.053	0.043	0.054	0.055	0.046	0.043	0.028	0.031	0.027	0.026	0.034	0.025	0.027	0.014	0.008
0	3	-0.008	-0.028	-0.043	-0.03	-0.027	-0.026	-0.022	-0.022	-0.022	-0.025	-0.018	-0.011	0.002	0.015	0	-0.002	0.03	0.053	0.049	0.052	0.034	0.048	0.056	0.072	0.085	0.077	0.076	0.073	0.065	0.059	0.025	0.037	0.043	0.055	0.053	0.043	0.054	0.055	0.046	0.043	0.028	0.031	0.027	0.026	0.034	0.025	0.027	0.014
0	3	0.02	0.024	0.028	0.008	0.02	0.037	0.032	0.025	0.037	0.036	0.033	0.039	0.056	0.06	0.06	0.051	0.038	0.033	0.039	0.042	0.028	0.035	0.05	0.042	0.013	0.018	0.036	0.035	0.021	0.024	0.037	0.038	0.027	0.034	0.038	0.023	0.025	0.03	0.034	0.027	0.029	0.034	0.02	0.023	0.026	0.034	0.02	0.031
0	3	0.024	0.028	0.008	0.02	0.037	0.032	0.025	0.037	0.036	0.033	0.039	0.056	0.06	0.06	0.051	0.038	0.033	0.039	0.042	0.028	0.035	0.05	0.042	0.013	0.018	0.036	0.035	0.021	0.024	0.037	0.019	0.027	0.034	0.038	0.023	0.025	0.03	0.034	0.027	0.029	0.034	0.02	0.023	0.026	0.034	0.02	0.031	0.021
0	3	0.028	0.008	0.02	0.037	0.032	0.025	0.037	0.036	0.033	0.039	0.056	0.06	0.06	0.051	0.038	0.033	0.039	0.042	0.028	0.035	0.05	0.042	0.013	0.018	0.036	0.035	0.021	0.024	0.037	0.019	0.014	0.034	0.038	0.023	0.025	0.03	0.034	0.027	0.029	0.034	0.02	0.023	0.026	0.034	0.02	0.031	0.021	0.015
0	3	0.008	0.02	0.037	0.032	0.025	0.037	0.036	0.033	0.039	0.056	0.06	0.06	0.051	0.038	0.033	0.039	0.042	0.028	0.035	0.05	0.042	0.013	0.018	0.036	0.035	0.021	0.024	0.037	0.019	0.014	0.009	0.038	0.023	0.025	0.03	0.034	0.027	0.029	0.034	0.02	0.023	0.026	0.034	0.02	0.031	0.021	0.015	0.011
0	3	0.02	0.037	0.032	0.025	0.037	0.036	0.033	0.039	0.056	0.06	0.06	0.051	0.038	0.033	0.039	0.042	0.028	0.035	0.05	0.042	0.013	0.018	0.036	0.035	0.021	0.024	0.037	0.019	0.014	0.009	-0.008	0.023	0.025	0.03	0.034	0.027	0.029	0.034	0.02	0.023	0.026	0.034	0.02	0.031	0.021	0.015	0.011	0.023
0	3	0.037	0.032	0.025	0.037	0.036	0.033	0.039	0.056	0.06	0.06	0.051	0.038	0.033	0.039	0.042	0.028	0.035	0.05	0.042	0.013	0.018	0.036	0.035	0.021	0.024	0.037	0.019	0.014	0.009	-0.008	0.003	0.025	0.03	0.034	0.027	0.029	0.034	0.02	0.023	0.026	0.034	0.02	0.031	0.021	0.015	0.011	0.023	0.008
0	3	0.032	0.025	0.037	0.036	0.033	0.039	0.056	0.06	0.06	0.051	0.038	0.033	0.039	0.042	0.028	0.035	0.05	0.042	0.013	0.018	0.036	0.035	0.021	0.024	0.037	0.019	0.014	0.009	-0.008	0.003	-0.003	0.03	0.034	0.027	0.029	0.034	0.02	0.023	0.026	0.034	0.02	0.031	0.021	0.015	0.011	0.023	0.008	-0.002
0	3	-0.026	0.02	0.024	0.028	0.008	0.02	0.037	0.032	0.025	0.037	0.036	0.033	0.039	0.056	0.06	0.06	0.051	0.038	0.033	0.039	0.042	0.028	0.035	0.05	0.042	0.013	0.018	0.036	0.035	0.021	0.024	0.035	0.038	0.027	0.034	0.038	0.023	0.025	0.03	0.034	0.027	0.029	0.034	0.02	0.023	0.026	0.034	0.02
0	3	-0.043	-0.026	0.02	0.024	0.028	0.008	0.02	0.037	0.032	0.025	0.037	0.036	0.033	0.039	0.056	0.06	0.06	0.051	0.038	0.033	0.039	0.042	0.028	0.035	0.05	0.042	0.013	0.018	0.036	0.035	0.021	0.034	0.035	0.038	0.027	0.034	0.038	0.023	0.025	0.03	0.034	0.027	0.029	0.034	0.02	0.023	0.026	0.034
0	3	-0.041	-0.043	-0.026	0.02	0.024	0.028	0.008	0.02	0.037	0.032	0.025	0.037	0.036	0.033	0.039	0.056	0.06	0.06	0.051	0.038	0.033	0.039	0.042	0.028	0.035	0.05	0.042	0.013	0.018	0.036	0.035	0.039	0.034	0.035	0.038	0.027	0.034	0.038	0.023	0.025	0.03	0.034	0.027	0.029	0.034	0.02	0.023	0.026
0	3	-0.041	-0.041	-0.043	-0.026	0.02	0.024	0.028	0.008	0.02	0.037	0.032	0.025	0.037	0.036	0.033	0.039	0.056	0.06	0.06	0.051	0.038	0.033	0.039	0.042	0.028	0.035	0.05	0.042	0.013	0.018	0.036	0.034	0.039	0.034	0.035	0.038	0.027	0.034	0.038	0.023	0.025	0.03	0.034	0.027	0.029	0.034	0.02	0.023
0	3	-0.058	-0.041	-0.041	-0.043	-0.026	0.02	0.024	0.028	0.008	0.02	0.037	0.032	0.025	0.037	0.036	0.033	0.039	0.056	0.06	0.06	0.051	0.038	0.033	0.039	0.042	0.028	0.035	0.05	0.042	0.013	0.018	0.026	0.034	0.039	0.034	0.035	0.038	0.027	0.034	0.038	0.023	0.025	0.03	0.034	0.027	0.029	0.034	0.02
0	3	-0.082	-0.058	-0.041	-0.041	-0.043	-0.026	0.02	0.024	0.028	0.008	0.02	0.037	0.032	0.025	0.037	0.036	0.033	0.039	0.056	0.06	0.06	0.051	0.038	0.033	0.039	0.042	0.028	0.035	0.05	0.042	0.013	0.032	0.026	0.034	0.039	0.034	0.035	0.038	0.027	0.034	0.038	0.023	0.025	0.03	0.034	0.027	0.029	0.034
0	3	-0.003	0.022	0.023	0.013	-0.01	-0.033	-0.018	-0.032	-0.054	-0.044	-0.037	-0.033	-0.022	-0.017	-0.007	0.006	-0.006	0.002	-0.008	-0.012	-0.027	-0.019	-0.037	-0.041	-0.041	-0.029	-0.013	-0.026	-0.033	-0.031	-0.03	0.009	-0.003	-0.007	-0.008	-0.011	-0.002	-0.001	-0.002	-0.011	-0.004	-0.002	0.003	-0.001	-0.006	-0.007	-0.007	0.003
0	3	0.022	0.023	0.013	-0.01	-0.033	-0.018	-0.032	-0.054	-0.044	-0.037	-0.033	-0.022	-0.017	-0.007	0.006	-0.006	0.002	-0.008	-0.012	-0.027	-0.019	-0.037	-0.041	-0.041	-0.029	-0.013	-0.026	-0.033	-0.031	-0.03	-0.03	-0.003	-0.007	-0.008	-0.011	-0.002	-0.001	-0.002	-0.011	-0.004	-0.002	0.003	-0.001	-0.006	-0.007	-0.007	0.003	-0.008
0	3	0.023	0.013	-0.01	-0.033	-0.018	-0.032	-0.054	-0.044	-0.037	-0.033	-0.022	-0.017	-0.007	0.006	-0.006	0.002	-0.008	-0.012	-0.027	-0.019	-0.037	-0.041	-0.041	-0.029	-0.013	-0.026	-0.033	-0.031	-0.03	-0.03	-0.04	-0.007	-0.008	-0.011	-0.002	-0.001	-0.002	-0.011	-0.004	-0.002	0.003	-0.001	-0.006	-0.007	-0.007	0.003	-0.008	-0.009
0	3	0.013	-0.01	-0.033	-0.018	-0.032	-0.054	-0.044	-0.037	-0.033	-0.022	-0.017	-0.007	0.006	-0.006	0.002	-0.008	-0.012	-0.027	-0.019	-0.037	-0.041	-0.041	-0.029	-0.013	-0.026	-0.033	-0.031	-0.03	-0.03	-0.04	-0.055	-0.008	-0.011	-0.002	-0.001	-0.002	-0.011	-0.004	-0.002	0.003	-0.001	-0.006	-0.007	-0.007	0.003	-0.008	-0.009	-0.01
0	3	-0.01	-0.033	-0.018	-0.032	-0.054	-0.044	-0.037	-0.033	-0.022	-0.017	-0.007	0.006	-0.006	0.002	-0.008	-0.012	-0.027	-0.019	-0.037	-0.041	-0.041	-0.029	-0.013	-0.026	-0.033	-0.031	-0.03	-0.03	-0.04	-0.055	-0.057	-0.011	-0.002	-0.001	-0.002	-0.011	-0.004	-0.002	0.003	-0.001	-0.006	-0.007	-0.007	0.003	-0.008	-0.009	-0.01	-0.011
0	3	-0.033	-0.018	-0.032	-0.054	-0.044	-0.037	-0.033	-0.022	-0.017	-0.007	0.006	-0.006	0.002	-0.008	-0.012	-0.027	-0.019	-0.037	-0.041	-0.041	-0.029	-0.013	-0.026	-0.033	-0.031	-0.03	-0.03	-0.04	-0.055	-0.057	-0.013	-0.002	-0.001	-0.002	-0.011	-0.004	-0.002	0.003	-0.001	-0.006	-0.007	-0.007	0.003	-0.008	-0.009	-0.01	-0.011	-0.003
0	3	-0.018	-0.032	-0.054	-0.044	-0.037	-0.033	-0.022	-0.017	-0.007	0.006	-0.006	0.002	-0.008	-0.012	-0.027	-0.019	-0.037	-0.041	-0.041	-0.029	-0.013	-0.026	-0.033	-0.031	-0.03	-0.03	-0.04	-0.055	-0.057	-0.013	-0.02	-0.001	-0.002	-0.011	-0.004	-0.002	0.003	-0.001	-0.006	-0.007	-0.007	0.003	-0.008	-0.009	-0.01	-0.011	-0.003	-0.014
0	3	-0.006	-0.003	0.022	0.023	0.013	-0.01	-0.033	-0.018	-0.032	-0.054	-0.044	-0.037	-0.033	-0.022	-0.017	-0.007	0.006	-0.006	0.002	-0.008	-0.012	-0.027	-0.019	-0.037	-0.041	-0.041	-0.029	-0.013	-0.026	-0.033	-0.031	-0.003	0.009	-0.003	-0.007	-0.008	-0.011	-0.002	-0.001	-0.002	-0.011	-0.004	-0.002	0.003	-0.001	-0.006	-0.007	-0.007
0	3	0.012	-0.006	-0.003	0.022	0.023	0.013	-0.01	-0.033	-0.018	-0.032	-0.054	-0.044	-0.037	-0.033	-0.022	-0.017	-0.007	0.006	-0.006	0.002	-0.008	-0.012	-0.027	-0.019	-0.037	-0.041	-0.041	-0.029	-0.013	-0.026	-0.033	-0.001	-0.003	0.009	-0.003	-0.007	-0.008	-0.011	-0.002	-0.001	-0.002	-0.011	-0.004	-0.002	0.003	-0.001	-0.006	-0.007
0	3	0.016	0.012	-0.006	-0.003	0.022	0.023	0.013	-0.01	-0.033	-0.018	-0.032	-0.054	-0.044	-0.037	-0.033	-0.022	-0.017	-0.007	0.006	-0.006	0.002	-0.008	-0.012	-0.027	-0.019	-0.037	-0.041	-0.041	-0.029	-0.013	-0.026	0.002	-0.001	-0.003	0.009	-0.003	-0.007	-0.008	-0.011	-0.002	-0.001	-0.002	-0.011	-0.004	-0.002	0.003	-0.001	-0.006
0	3	0.014	0.016	0.012	-0.006	-0.003	0.022	0.023	0.013	-0.01	-0.033	-0.018	-0.032	-0.054	-0.044	-0.037	-0.033	-0.022	-0.017	-0.007	0.006	-0.006	0.002	-0.008	-0.012	-0.027	-0.019	-0.037	-0.041	-0.041	-0.029	-0.013	0.002	0.002	-0.001	-0.003	0.009	-0.003	-0.007	-0.008	-0.011	-0.002	-0.001	-0.002	-0.011	-0.004	-0.002	0.003	-0.001
0	3	0.018	0.014	0.016	0.012	-0.006	-0.003	0.022	0.023	0.013	-0.01	-0.033	-0.018	-0.032	-0.054	-0.044	-0.037	-0.033	-0.022	-0.017	-0.007	0.006	-0.006	0.002	-0.008	-0.012	-0.027	-0.019	-0.037	-0.041	-0.041	-0.029	0	0.002	0.002	-0.001	-0.003	0.009	-0.003	-0.007	-0.008	-0.011	-0.002	-0.001	-0.002	-0.011	-0.004	-0.002	0.003
0	3	0.035	0.018	0.014	0.016	0.012	-0.006	-0.003	0.022	0.023	0.013	-0.01	-0.033	-0.018	-0.032	-0.054	-0.044	-0.037	-0.033	-0.022	-0.017	-0.007	0.006	-0.006	0.002	-0.008	-0.012	-0.027	-0.019	-0.037	-0.041	-0.041	-0.003	0	0.002	0.002	-0.001	-0.003	0.009	-0.003	-0.007	-0.008	-0.011	-0.002	-0.001	-0.002	-0.011	-0.004	-0.002
0	3	0.028	0.036	0.034	0.037	0.053	0.048	0.064	0.039	-0.002	-0.005	-0.033	-0.033	-0.048	-0.062	-0.056	-0.04	-0.056	-0.053	-0.054	-0.053	-0.03	-0.042	-0.06	-0.031	-0.012	-0.023	-0.006	-0.021	-0.019	0.005	-0.002	-0.008	0.008	0.013	0.001	0.004	0.003	0.006	0.018	0.011	0.021	0.008	0.004	0.004	0.007	0.008	0.013	0.01
0	3	0.036	0.034	0.037	0.053	0.048	0.064	0.039	-0.002	-0.005	-0.033	-0.033	-0.048	-0.062	-0.056	-0.04	-0.056	-0.053	-0.054	-0.053	-0.03	-0.042	-0.06	-0.031	-0.012	-0.023	-0.006	-0.021	-0.019	0.005	-0.002	0.009	0.008	0.013	0.001	0.004	0.003	0.006	0.018	0.011	0.021	0.008	0.004	0.004	0.007	0.008	0.013	0.01	0.008
0	3	0.034	0.037	0.053	0.048	0.064	0.039	-0.002	-0.005	-0.033	-0.033	-0.048	-0.062	-0.056	-0.04	-0.056	-0.053	-0.054	-0.053	-0.03	-0.042	-0.06	-0.031	-0.012	-0.023	-0.006	-0.021	-0.019	0.005	-0.002	0.009	-0.005	0.013	0.001	0.004	0.003	0.006	0.018	0.011	0.021	0.008	0.004	0.004	0.007	0.008	0.013	0.01	0.008	0
0	3	0.037	0.053	0.048	0.064	0.039	-0.002	-0.005	-0.033	-0.033	-0.048	-0.062	-0.056	-0.04	-0.056	-0.053	-0.054	-0.053	-0.03	-0.042	-0.06	-0.031	-0.012	-0.023	-0.006	-0.021	-0.019	0.005	-0.002	0.009	-0.005	-0.013	0.001	0.004	0.003	0.006	0.018	0.011	0.021	0.008	0.004	0.004	0.007	0.008	0.013	0.01	0.008	0	-0.002
0	3	0.053	0.048	0.064	0.039	-0.002	-0.005	-0.033	-0.033	-0.048	-0.062	-0.056	-0.04	-0.056	-0.053	-0.054	-0.053	-0.03	-0.042	-0.06	-0.031	-0.012	-0.023	-0.006	-0.021	-0.019	0.005	-0.002	0.009	-0.005	-0.013	0.007	0.004	0.003	0.006	0.018	0.011	0.021	0.008	0.004	0.004	0.007	0.008	0.013	0.01	0.008	0	-0.002	0
0	3	0.048	0.064	0.039	-0.002	-0.005	-0.033	-0.033	-0.048	-0.062	-0.056	-0.04	-0.056	-0.053	-0.054	-0.053	-0.03	-0.042	-0.06	-0.031	-0.012	-0.023	-0.006	-0.021	-0.019	0.005	-0.002	0.009	-0.005	-0.013	0.007	0.02	0.003	0.006	0.018	0.011	0.021	0.008	0.004	0.004	0.007	0.008	0.013	0.01	0.008	0	-0.002	0	0.006
0	3	0.064	0.039	-0.002	-0.005	-0.033	-0.033	-0.048	-0.062	-0.056	-0.04	-0.056	-0.053	-0.054	-0.053	-0.03	-0.042	-0.06	-0.031	-0.012	-0.023	-0.006	-0.021	-0.019	0.005	-0.002	0.009	-0.005	-0.013	0.007	0.02	0.013	0.006	0.018	0.011	0.021	0.008	0.004	0.004	0.007	0.008	0.013	0.01	0.008	0	-0.002	0	0.006	0.008
0	3	0.024	0.028	0.036	0.034	0.037	0.053	0.048	0.064	0.039	-0.002	-0.005	-0.033	-0.033	-0.048	-0.062	-0.056	-0.04	-0.056	-0.053	-0.054	-0.053	-0.03	-0.042	-0.06	-0.031	-0.012	-0.023	-0.006	-0.021	-0.019	0.005	-0.007	-0.008	0.008	0.013	0.001	0.004	0.003	0.006	0.018	0.011	0.021	0.008	0.004	0.004	0.007	0.008	0.013
0	3	0.034	0.024	0.028	0.036	0.034	0.037	0.053	0.048	0.064	0.039	-0.002	-0.005	-0.033	-0.033	-0.048	-0.062	-0.056	-0.04	-0.056	-0.053	-0.054	-0.053	-0.03	-0.042	-0.06	-0.031	-0.012	-0.023	-0.006	-0.021	-0.019	0.004	-0.007	-0.008	0.008	0.013	0.001	0.004	0.003	0.006	0.018	0.011	0.021	0.008	0.004	0.004	0.007	0.008
0	3	0.018	0.034	0.024	0.028	0.036	0.034	0.037	0.053	0.048	0.064	0.039	-0.002	-0.005	-0.033	-0.033	-0.048	-0.062	-0.056	-0.04	-0.056	-0.053	-0.054	-0.053	-0.03	-0.042	-0.06	-0.031	-0.012	-0.023	-0.006	-0.021	0.006	0.004	-0.007	-0.008	0.008	0.013	0.001	0.004	0.003	0.006	0.018	0.011	0.021	0.008	0.004	0.004	0.007
0	3	0.022	0.018	0.034	0.024	0.028	0.036	0.034	0.037	0.053	0.048	0.064	0.039	-0.002	-0.005	-0.033	-0.033	-0.048	-0.062	-0.056	-0.04	-0.056	-0.053	-0.054	-0.053	-0.03	-0.042	-0.06	-0.031	-0.012	-0.023	-0.006	0.011	0.006	0.004	-0.007	-0.008	0.008	0.013	0.001	0.004	0.003	0.006	0.018	0.011	0.021	0.008	0.004	0.004
0	3	0.017	0.022	0.018	0.034	0.024	0.028	0.036	0.034	0.037	0.053	0.048	0.064	0.039	-0.002	-0.005	-0.033	-0.033	-0.048	-0.062	-0.056	-0.04	-0.056	-0.053	-0.054	-0.053	-0.03	-0.042	-0.06	-0.031	-0.012	-0.023	0.003	0.011	0.006	0.004	-0.007	-0.008	0.008	0.013	0.001	0.004	0.003	0.006	0.018	0.011	0.021	0.008	0.004
0	3	0.012	0.017	0.022	0.018	0.034	0.024	0.028	0.036	0.034	0.037	0.053	0.048	0.064	0.039	-0.002	-0.005	-0.033	-0.033	-0.048	-0.062	-0.056	-0.04	-0.056	-0.053	-0.054	-0.053	-0.03	-0.042	-0.06	-0.031	-0.012	-0.008	0.003	0.011	0.006	0.004	-0.007	-0.008	0.008	0.013	0.001	0.004	0.003	0.006	0.018	0.011	0.021	0.008
0	3	-0.032	-0.05	-0.065	-0.046	-0.022	-0.017	-0.018	-0.019	-0.02	-0.006	-0.002	-0.015	-0.006	-0.005	0.007	0.021	0.034	0.054	0.087	0.086	0.101	0.108	0.089	0.066	0.082	0.05	0.035	0.046	0.041	0.018	0.011	0.029	0.019	0.028	0.026	0.018	0.018	0.025	0.023	0.021	0.009	0.016	0.026	0.019	0.016	0.011	0.009	0.006
0	3	-0.05	-0.065	-0.046	-0.022	-0.017	-0.018	-0.019	-0.02	-0.006	-0.002	-0.015	-0.006	-0.005	0.007	0.021	0.034	0.054	0.087	0.086	0.101	0.108	0.089	0.066	0.082	0.05	0.035	0.046	0.041	0.018	0.011	0.014	0.019	0.028	0.026	0.018	0.018	0.025	0.023	0.021	0.009	0.016	0.026	0.019	0.016	0.011	0.009	0.006	0.016
0	3	-0.065	-0.046	-0.022	-0.017	-0.018	-0.019	-0.02	-0.006	-0.002	-0.015	-0.006	-0.005	0.007	0.021	0.034	0.054	0.087	0.086	0.101	0.108	0.089	0.066	0.082	0.05	0.035	0.046	0.041	0.018	0.011	0.014	0.005	0.028	0.026	0.018	0.018	0.025	0.023	0.021	0.009	0.016	0.026	0.019	0.016	0.011	0.009	0.006	0.016	0.016
0	3	-0.046	-0.022	-0.017	-0.018	-0.019	-0.02	-0.006	-0.002	-0.015	-0.006	-0.005	0.007	0.021	0.034	0.054	0.087	0.086	0.101	0.108	0.089	0.066	0.082	0.05	0.035	0.046	0.041	0.018	0.011	0.014	0.005	0	0.026	0.018	0.018	0.025	0.023	0.021	0.009	0.016	0.026	0.019	0.016	0.011	0.009	0.006	0.016	0.016	0.016
0	3	-0.022	-0.017	-0.018	-0.019	-0.02	-0.006	-0.002	-0.015	-0.006	-0.005	0.007	0.021	0.034	0.054	0.087	0.086	0.101	0.108	0.089	0.066	0.082	0.05	0.035	0.046	0.041	0.018	0.011	0.014	0.005	0	0.016	0.018	0.018	0.025	0.023	0.021	0.009	0.016	0.026	0.019	0.016	0.011	0.009	0.006	0.016	0.016	0.016	0.002
0	3	-0.017	-0.018	-0.019	-0.02	-0.006	-0.002	-0.015	-0.006	-0.005	0.007	0.021	0.034	0.054	0.087	0.086	0.101	0.108	0.089	0.066	0.082	0.05	0.035	0.046	0.041	0.018	0.011	0.014	0.005	0	0.016	-0.001	0.018	0.025	0.023	0.021	0.009	0.016	0.026	0.019	0.016	0.011	0.009	0.006	0.016	0.016	0.016	0.002	0
0	3	-0.018	-0.019	-0.02	-0.006	-0.002	-0.015	-0.006	-0.005	0.007	0.021	0.034	0.054	0.087	0.086	0.101	0.108	0.089	0.066	0.082	0.05	0.035	0.046	0.041	0.018	0.011	0.014	0.005	0	0.016	-0.001	0.001	0.025	0.023	0.021	0.009	0.016	0.026	0.019	0.016	0.011	0.009	0.006	0.016	0.016	0.016	0.002	0	0.002
0	3	-0.039	-0.032	-0.05	-0.065	-0.046	-0.022	-0.017	-0.018	-0.019	-0.02	-0.006	-0.002	-0.015	-0.006	-0.005	0.007	0.021	0.034	0.054	0.087	0.086	0.101	0.108	0.089	0.066	0.082	0.05	0.035	0.046	0.041	0.018	0.028	0.029	0.019	0.028	0.026	0.018	0.018	0.025	0.023	0.021	0.009	0.016	0.026	0.019	0.016	0.011	0.009
0	3	-0.031	-0.039	-0.032	-0.05	-0.065	-0.046	-0.022	-0.017	-0.018	-0.019	-0.02	-0.006	-0.002	-0.015	-0.006	-0.005	0.007	0.021	0.034	0.054	0.087	0.086	0.101	0.108	0.089	0.066	0.082	0.05	0.035	0.046	0.041	0.018	0.028	0.029	0.019	0.028	0.026	0.018	0.018	0.025	0.023	0.021	0.009	0.016	0.026	0.019	0.016	0.011
0	3	-0.019	-0.031	-0.039	-0.032	-0.05	-0.065	-0.046	-0.022	-0.017	-0.018	-0.019	-0.02	-0.006	-0.002	-0.015	-0.006	-0.005	0.007	0.021	0.034	0.054	0.087	0.086	0.101	0.108	0.089	0.066	0.082	0.05	0.035	0.046	0.022	0.018	0.028	0.029	0.019	0.028	0.026	0.018	0.018	0.025	0.023	0.021	0.009	0.016	0.026	0.019	0.016
0	3	0.007	-0.019	-0.031	-0.039	-0.032	-0.05	-0.065	-0.046	-0.022	-0.017	-0.018	-0.019	-0.02	-0.006	-0.002	-0.015	-0.006	-0.005	0.007	0.021	0.034	0.054	0.087	0.086	0.101	0.108	0.089	0.066	0.082	0.05	0.035	0.029	0.022	0.018	0.028	0.029	0.019	0.028	0.026	0.018	0.018	0.025	0.023	0.021	0.009	0.016	0.026	0.019
0	3	-0.003	0.007	-0.019	-0.031	-0.039	-0.032	-0.05	-0.065	-0.046	-0.022	-0.017	-0.018	-0.019	-0.02	-0.006	-0.002	-0.015	-0.006	-0.005	0.007	0.021	0.034	0.054	0.087	0.086	0.101	0.108	0.089	0.066	0.082	0.05	0.036	0.029	0.022	0.018	0.028	0.029	0.019	0.028	0.026	0.018	0.018	0.025	0.023	0.021	0.009	0.016	0.026
0	3	-0.028	-0.003	0.007	-0.019	-0.031	-0.039	-0.032	-0.05	-0.065	-0.046	-0.022	-0.017	-0.018	-0.019	-0.02	-0.006	-0.002	-0.015	-0.006	-0.005	0.007	0.021	0.034	0.054	0.087	0.086	0.101	0.108	0.089	0.066	0.082	0.035	0.036	0.029	0.022	0.018	0.028	0.029	0.019	0.028	0.026	0.018	0.018	0.025	0.023	0.021	0.009	0.016
0	3	0.056	0.039	0.034	0.033	0.02	0.029	0.032	0.006	-0.014	0.001	-0.011	0	0.007	-0.02	-0.036	-0.034	-0.033	-0.036	-0.037	-0.045	-0.05	-0.048	-0.051	-0.051	-0.041	-0.041	-0.038	-0.048	-0.052	-0.027	-0.028	0.021	0.009	0.001	0.001	0.003	0.01	0.007	0.009	0	-0.007	-0.001	0.002	-0.004	0.008	0.01	0.003	0.012
0	3	0.039	0.034	0.033	0.02	0.029	0.032	0.006	-0.014	0.001	-0.011	0	0.007	-0.02	-0.036	-0.034	-0.033	-0.036	-0.037	-0.045	-0.05	-0.048	-0.051	-0.051	-0.041	-0.041	-0.038	-0.048	-0.052	-0.027	-0.028	-0.043	0.009	0.001	0.001	0.003	0.01	0.007	0.009	0	-0.007	-0.001	0.002	-0.004	0.008	0.01	0.003	0.012	0.01
0	3	0.034	0.033	0.02	0.029	0.032	0.006	-0.014	0.001	-0.011	0	0.007	-0.02	-0.036	-0.034	-0.033	-0.036	-0.037	-0.045	-0.05	-0.048	-0.051	-0.051	-0.041	-0.041	-0.038	-0.048	-0.052	-0.027	-0.028	-0.043	-0.035	0.001	0.001	0.003	0.01	0.007	0.009	0	-0.007	-0.001	0.002	-0.004	0.008	0.01	0.003	0.012	0.01	-0.004
0	3	0.033	0.02	0.029	0.032	0.006	-0.014	0.001	-0.011	0	0.007	-0.02	-0.036	-0.034	-0.033	-0.036	-0.037	-0.045	-0.05	-0.048	-0.051	-0.051	-0.041	-0.041	-0.038	-0.048	-0.052	-0.027	-0.028	-0.043	-0.035	-0.022	0.001	0.003	0.01	0.007	0.009	0	-0.007	-0.001	0.002	-0.004	0.008	0.01	0.003	0.012	0.01	-0.004	-0.008
0	3	0.02	0.029	0.032	0.006	-0.014	0.001	-0.011	0	0.007	-0.02	-0.036	-0.034	-0.033	-0.036	-0.037	-0.045	-0.05	-0.048	-0.051	-0.051	-0.041	-0.041	-0.038	-0.048	-0.052	-0.027	-0.028	-0.043	-0.035	-0.022	-0.018	0.003	0.01	0.007	0.009	0	-0.007	-0.001	0.002	-0.004	0.008	0.01	0.003	0.012	0.01	-0.004	-0.008	-0.004
0	3	0.029	0.032	0.006	-0.014	0.001	-0.011	0	0.007	-0.02	-0.036	-0.034	-0.033	-0.036	-0.037	-0.045	-0.05	-0.048	-0.051	-0.051	-0.041	-0.041	-0.038	-0.048	-0.052	-0.027	-0.028	-0.043	-0.035	-0.022	-0.018	-0.011	0.01	0.007	0.009	0	-0.007	-0.001	0.002	-0.004	0.008	0.01	0.003	0.012	0.01	-0.004	-0.008	-0.004	-0.002
0	3	0.032	0.006	-0.014	0.001	-0.011	0	0.007	-0.02	-0.036	-0.034	-0.033	-0.036	-0.037	-0.045	-0.05	-0.048	-0.051	-0.051	-0.041	-0.041	-0.038	-0.048	-0.052	-0.027	-0.028	-0.043	-0.035	-0.022	-0.018	-0.011	0.009	0.007	0.009	0	-0.007	-0.001	0.002	-0.004	0.008	0.01	0.003	0.012	0.01	-0.004	-0.008	-0.004	-0.002	0.001
0	3	0.044	0.056	0.039	0.034	0.033	0.02	0.029	0.032	0.006	-0.014	0.001	-0.011	0	0.007	-0.02	-0.036	-0.034	-0.033	-0.036	-0.037	-0.045	-0.05	-0.048	-0.051	-0.051	-0.041	-0.041	-0.038	-0.048	-0.052	-0.027	0.004	0.021	0.009	0.001	0.001	0.003	0.01	0.007	0.009	0	-0.007	-0.001	0.002	-0.004	0.008	0.01	0.003
0	3	0.058	0.044	0.056	0.039	0.034	0.033	0.02	0.029	0.032	0.006	-0.014	0.001	-0.011	0	0.007	-0.02	-0.036	-0.034	-0.033	-0.036	-0.037	-0.045	-0.05	-0.048	-0.051	-0.051	-0.041	-0.041	-0.038	-0.048	-0.052	0.01	0.004	0.021	0.009	0.001	0.001	0.003	0.01	0.007	0.009	0	-0.007	-0.001	0.002	-0.004	0.008	0.01
0	3	0.06	0.058	0.044	0.056	0.039	0.034	0.033	0.02	0.029	0.032	0.006	-0.014	0.001	-0.011	0	0.007	-0.02	-0.036	-0.034	-0.033	-0.036	-0.037	-0.045	-0.05	-0.048	-0.051	-0.051	-0.041	-0.041	-0.038	-0.048	0.016	0.01	0.004	0.021	0.009	0.001	0.001	0.003	0.01	0.007	0.009	0	-0.007	-0.001	0.002	-0.004	0.008
0	3	0.023	0.06	0.058	0.044	0.056	0.039	0.034	0.033	0.02	0.029	0.032	0.006	-0.014	0.001	-0.011	0	0.007	-0.02	-0.036	-0.034	-0.033	-0.036	-0.037	-0.045	-0.05	-0.048	-0.051	-0.051	-0.041	-0.041	-0.038	0.009	0.016	0.01	0.004	0.021	0.009	0.001	0.001	0.003	0.01	0.007	0.009	0	-0.007	-0.001	0.002	-0.004
0	3	0.01	0.023	0.06	0.058	0.044	0.056	0.039	0.034	0.033	0.02	0.029	0.032	0.006	-0.014	0.001	-0.011	0	0.007	-0.02	-0.036	-0.034	-0.033	-0.036	-0.037	-0.045	-0.05	-0.048	-0.051	-0.051	-0.041	-0.041	-0.008	0.009	0.016	0.01	0.004	0.021	0.009	0.001	0.001	0.003	0.01	0.007	0.009	0	-0.007	-0.001	0.002
0	3	0.009	0.01	0.023	0.06	0.058	0.044	0.056	0.039	0.034	0.033	0.02	0.029	0.032	0.006	-0.014	0.001	-0.011	0	0.007	-0.02	-0.036	-0.034	-0.033	-0.036	-0.037	-0.045	-0.05	-0.048	-0.051	-0.051	-0.041	0.006	-0.008	0.009	0.016	0.01	0.004	0.021	0.009	0.001	0.001	0.003	0.01	0.007	0.009	0	-0.007	-0.001
0	3	0.045	0.046	0.042	0.025	0.021	0.027	0.019	0.016	0.015	0.008	0.015	0.008	0.007	0.011	0.013	0.011	0.007	0.009	0.013	0.008	0	0.002	0.017	0.012	-0.002	-0.012	-0.007	-0.003	-0.009	-0.002	-0.001	-0.001	-0.001	-0.012	-0.004	0.002	-0.001	0.004	-0.002	-0.001	-0.002	-0.004	-0.003	-0.008	-0.006	-0.003	-0.011	-0.007
0	3	0.046	0.042	0.025	0.021	0.027	0.019	0.016	0.015	0.008	0.015	0.008	0.007	0.011	0.013	0.011	0.007	0.009	0.013	0.008	0	0.002	0.017	0.012	-0.002	-0.012	-0.007	-0.003	-0.009	-0.002	-0.001	0.005	-0.001	-0.012	-0.004	0.002	-0.001	0.004	-0.002	-0.001	-0.002	-0.004	-0.003	-0.008	-0.006	-0.003	-0.011	-0.007	0.006
0	3	0.042	0.025	0.021	0.027	0.019	0.016	0.015	0.008	0.015	0.008	0.007	0.011	0.013	0.011	0.007	0.009	0.013	0.008	0	0.002	0.017	0.012	-0.002	-0.012	-0.007	-0.003	-0.009	-0.002	-0.001	0.005	0.031	-0.012	-0.004	0.002	-0.001	0.004	-0.002	-0.001	-0.002	-0.004	-0.003	-0.008	-0.006	-0.003	-0.011	-0.007	0.006	0.003
0	3	0.025	0.021	0.027	0.019	0.016	0.015	0.008	0.015	0.008	0.007	0.011	0.013	0.011	0.007	0.009	0.013	0.008	0	0.002	0.017	0.012	-0.002	-0.012	-0.007	-0.003	-0.009	-0.002	-0.001	0.005	0.031	0.012	-0.004	0.002	-0.001	0.004	-0.002	-0.001	-0.002	-0.004	-0.003	-0.008	-0.006	-0.003	-0.011	-0.007	0.006	0.003	-0.007
0	3	0.021	0.027	0.019	0.016	0.015	0.008	0.015	0.008	0.007	0.011	0.013	0.011	0.007	0.009	0.013	0.008	0	0.002	0.017	0.012	-0.002	-0.012	-0.007	-0.003	-0.009	-0.002	-0.001	0.005	0.031	0.012	0.015	0.002	-0.001	0.004	-0.002	-0.001	-0.002	-0.004	-0.003	-0.008	-0.006	-0.003	-0.011	-0.007	0.006	0.003	-0.007	-0.003
0	3	0.027	0.019	0.016	0.015	0.008	0.015	0.008	0.007	0.011	0.013	0.011	0.007	0.009	0.013	0.008	0	0.002	0.017	0.012	-0.002	-0.012	-0.007	-0.003	-0.009	-0.002	-0.001	0.005	0.031	0.012	0.015	0.026	-0.001	0.004	-0.002	-0.001	-0.002	-0.004	-0.003	-0.008	-0.006	-0.003	-0.011	-0.007	0.006	0.003	-0.007	-0.003	0.004
0	3	0.019	0.016	0.015	0.008	0.015	0.008	0.007	0.011	0.013	0.011	0.007	0.009	0.013	0.008	0	0.002	0.017	0.012	-0.002	-0.012	-0.007	-0.003	-0.009	-0.002	-0.001	0.005	0.031	0.012	0.015	0.026	0.021	0.004	-0.002	-0.001	-0.002	-0.004	-0.003	-0.008	-0.006	-0.003	-0.011	-0.007	0.006	0.003	-0.007	-0.003	0.004	-0.001
0	3	0.042	0.045	0.046	0.042	0.025	0.021	0.027	0.019	0.016	0.015	0.008	0.015	0.008	0.007	0.011	0.013	0.011	0.007	0.009	0.013	0.008	0	0.002	0.017	0.012	-0.002	-0.012	-0.007	-0.003	-0.009	-0.002	0.006	-0.001	-0.001	-0.012	-0.004	0.002	-0.001	0.004	-0.002	-0.001	-0.002	-0.004	-0.003	-0.008	-0.006	-0.003	-0.011
0	3	0.034	0.042	0.045	0.046	0.042	0.025	0.021	0.027	0.019	0.016	0.015	0.008	0.015	0.008	0.007	0.011	0.013	0.011	0.007	0.009	0.013	0.008	0	0.002	0.017	0.012	-0.002	-0.012	-0.007	-0.003	-0.009	-0.004	0.006	-0.001	-0.001	-0.012	-0.004	0.002	-0.001	0.004	-0.002	-0.001	-0.002	-0.004	-0.003	-0.008	-0.006	-0.003
0	3	0.028	0.034	0.042	0.045	0.046	0.042	0.025	0.021	0.027	0.019	0.016	0.015	0.008	0.015	0.008	0.007	0.011	0.013	0.011	0.007	0.009	0.013	0.008	0	0.002	0.017	0.012	-0.002	-0.012	-0.007	-0.003	-0.003	-0.004	0.006	-0.001	-0.001	-0.012	-0.004	0.002	-0.001	0.004	-0.002	-0.001	-0.002	-0.004	-0.003	-0.008	-0.006
0	3	0.021	0.028	0.034	0.042	0.045	0.046	0.042	0.025	0.021	0.027	0.019	0.016	0.015	0.008	0.015	0.008	0.007	0.011	0.013	0.011	0.007	0.009	0.013	0.008	0	0.002	0.017	0.012	-0.002	-0.012	-0.007	-0.007	-0.003	-0.004	0.006	-0.001	-0.001	-0.012	-0.004	0.002	-0.001	0.004	-0.002	-0.001	-0.002	-0.004	-0.003	-0.008
0	3	0.01	0.021	0.028	0.034	0.042	0.045	0.046	0.042	0.025	0.021	0.027	0.019	0.016	0.015	0.008	0.015	0.008	0.007	0.011	0.013	0.011	0.007	0.009	0.013	0.008	0	0.002	0.017	0.012	-0.002	-0.012	-0.018	-0.007	-0.003	-0.004	0.006	-0.001	-0.001	-0.012	-0.004	0.002	-0.001	0.004	-0.002	-0.001	-0.002	-0.004	-0.003
0	3	0.006	0.01	0.021	0.028	0.034	0.042	0.045	0.046	0.042	0.025	0.021	0.027	0.019	0.016	0.015	0.008	0.015	0.008	0.007	0.011	0.013	0.011	0.007	0.009	0.013	0.008	0	0.002	0.017	0.012	-0.002	-0.016	-0.018	-0.007	-0.003	-0.004	0.006	-0.001	-0.001	-0.012	-0.004	0.002	-0.001	0.004	-0.002	-0.001	-0.002	-0.004
0	3	-0.015	-0.008	-0.001	0.015	0.024	0.04	0.045	0.035	0.028	0.026	0.032	0.051	0.043	0.05	0.056	0.074	0.068	0.05	0.058	0.067	0.071	0.045	0.039	0.023	0.012	0.004	0.012	0.012	0.006	0.02	0	-0.021	-0.024	-0.028	-0.026	-0.022	-0.018	-0.019	-0.019	-0.018	-0.021	-0.011	-0.004	-0.008	-0.013	-0.013	-0.011	-0.008
0	3	-0.008	-0.001	0.015	0.024	0.04	0.045	0.035	0.028	0.026	0.032	0.051	0.043	0.05	0.056	0.074	0.068	0.05	0.058	0.067	0.071	0.045	0.039	0.023	0.012	0.004	0.012	0.012	0.006	0.02	0	-0.017	-0.024	-0.028	-0.026	-0.022	-0.018	-0.019	-0.019	-0.018	-0.021	-0.011	-0.004	-0.008	-0.013	-0.013	-0.011	-0.008	-0.011
0	3	-0.001	0.015	0.024	0.04	0.045	0.035	0.028	0.026	0.032	0.051	0.043	0.05	0.056	0.074	0.068	0.05	0.058	0.067	0.071	0.045	0.039	0.023	0.012	0.004	0.012	0.012	0.006	0.02	0	-0.017	-0.018	-0.028	-0.026	-0.022	-0.018	-0.019	-0.019	-0.018	-0.021	-0.011	-0.004	-0.008	-0.013	-0.013	-0.011	-0.008	-0.011	-0.012
0	3	0.015	0.024	0.04	0.045	0.035	0.028	0.026	0.032	0.051	0.043	0.05	0.056	0.074	0.068	0.05	0.058	0.067	0.071	0.045	0.039	0.023	0.012	0.004	0.012	0.012	0.006	0.02	0	-0.017	-0.018	-0.022	-0.026	-0.022	-0.018	-0.019	-0.019	-0.018	-0.021	-0.011	-0.004	-0.008	-0.013	-0.013	-0.011	-0.008	-0.011	-0.012	0.004
0	3	0.024	0.04	0.045	0.035	0.028	0.026	0.032	0.051	0.043	0.05	0.056	0.074	0.068	0.05	0.058	0.067	0.071	0.045	0.039	0.023	0.012	0.004	0.012	0.012	0.006	0.02	0	-0.017	-0.018	-0.022	-0.016	-0.022	-0.018	-0.019	-0.019	-0.018	-0.021	-0.011	-0.004	-0.008	-0.013	-0.013	-0.011	-0.008	-0.011	-0.012	0.004	0.005
0	3	0.04	0.045	0.035	0.028	0.026	0.032	0.051	0.043	0.05	0.056	0.074	0.068	0.05	0.058	0.067	0.071	0.045	0.039	0.023	0.012	0.004	0.012	0.012	0.006	0.02	0	-0.017	-0.018	-0.022	-0.016	-0.019	-0.018	-0.019	-0.019	-0.018	-0.021	-0.011	-0.004	-0.008	-0.013	-0.013	-0.011	-0.008	-0.011	-0.012	0.004	0.005	0.003
0	3	0.045	0.035	0.028	0.026	0.032	0.051	0.043	0.05	0.056	0.074	0.068	0.05	0.058	0.067	0.071	0.045	0.039	0.023	0.012	0.004	0.012	0.012	0.006	0.02	0	-0.017	-0.018	-0.022	-0.016	-0.019	0.008	-0.019	-0.019	-0.018	-0.021	-0.011	-0.004	-0.008	-0.013	-0.013	-0.011	-0.008	-0.011	-0.012	0.004	0.005	0.003	0.005
0	3	-0.02	-0.015	-0.008	-0.001	0.015	0.024	0.04	0.045	0.035	0.028	0.026	0.032	0.051	0.043	0.05	0.056	0.074	0.068	0.05	0.058	0.067	0.071	0.045	0.039	0.023	0.012	0.004	0.012	0.012	0.006	0.02	-0.017	-0.021	-0.024	-0.028	-0.026	-0.022	-0.018	-0.019	-0.019	-0.018	-0.021	-0.011	-0.004	-0.008	-0.013	-0.013	-0.011
0	3	-0.032	-0.02	-0.015	-0.008	-0.001	0.015	0.024	0.04	0.045	0.035	0.028	0.026	0.032	0.051	0.043	0.05	0.056	0.074	0.068	0.05	0.058	0.067	0.071	0.045	0.039	0.023	0.012	0.004	0.012	0.012	0.006	-0.011	-0.017	-0.021	-0.024	-0.028	-0.026	-0.022	-0.018	-0.019	-0.019	-0.018	-0.021	-0.011	-0.004	-0.008	-0.013	-0.013
0	3	-0.024	-0.032	-0.02	-0.015	-0.008	-0.001	0.015	0.024	0.04	0.045	0.035	0.028	0.026	0.032	0.051	0.043	0.05	0.056	0.074	0.068	0.05	0.058	0.067	0.071	0.045	0.039	0.023	0.012	0.004	0.012	0.012	0	-0.011	-0.017	-0.021	-0.024	-0.028	-0.026	-0.022	-0.018	-0.019	-0.019	-0.018	-0.021	-0.011	-0.004	-0.008	-0.013
0	3	-0.043	-0.024	-0.032	-0.02	-0.015	-0.008	-0.001	0.015	0.024	0.04	0.045	0.035	0.028	0.026	0.032	0.051	0.043	0.05	0.056	0.074	0.068	0.05	0.058	0.067	0.071	0.045	0.039	0.023	0.012	0.004	0.012	0.001	0	-0.011	-0.017	-0.021	-0.024	-0.028	-0.026	-0.022	-0.018	-0.019	-0.019	-0.018	-0.021	-0.011	-0.004	-0.008
0	3	-0.036	-0.043	-0.024	-0.032	-0.02	-0.015	-0.008	-0.001	0.015	0.024	0.04	0.045	0.035	0.028	0.026	0.032	0.051	0.043	0.05	0.056	0.074	0.068	0.05	0.058	0.067	0.071	0.045	0.039	0.023	0.012	0.004	0.005	0.001	0	-0.011	-0.017	-0.021	-0.024	-0.028	-0.026	-0.022	-0.018	-0.019	-0.019	-0.018	-0.021	-0.011	-0.004
0	3	-0.032	-0.036	-0.043	-0.024	-0.032	-0.02	-0.015	-0.008	-0.001	0.015	0.024	0.04	0.045	0.035	0.028	0.026	0.032	0.051	0.043	0.05	0.056	0.074	0.068	0.05	0.058	0.067	0.071	0.045	0.039	0.023	0.012	-0.007	0.005	0.001	0	-0.011	-0.017	-0.021	-0.024	-0.028	-0.026	-0.022	-0.018	-0.019	-0.019	-0.018	-0.021	-0.011
0	3	-0.001	0.007	0.017	0.004	0.006	-0.005	-0.014	-0.048	-0.043	-0.054	-0.048	-0.026	0.001	-0.003	-0.003	0.011	-0.012	-0.023	-0.019	-0.033	-0.041	-0.041	-0.05	-0.053	-0.057	-0.047	-0.04	-0.058	-0.047	-0.037	-0.035	0.001	-0.011	-0.009	0	0.005	0.001	-0.008	-0.011	-0.006	-0.006	0.002	-0.007	-0.011	-0.006	-0.003	-0.017	-0.013
0	3	0.007	0.017	0.004	0.006	-0.005	-0.014	-0.048	-0.043	-0.054	-0.048	-0.026	0.001	-0.003	-0.003	0.011	-0.012	-0.023	-0.019	-0.033	-0.041	-0.041	-0.05	-0.053	-0.057	-0.047	-0.04	-0.058	-0.047	-0.037	-0.035	-0.032	-0.011	-0.009	0	0.005	0.001	-0.008	-0.011	-0.006	-0.006	0.002	-0.007	-0.011	-0.006	-0.003	-0.017	-0.013	-0.003
0	3	0.017	0.004	0.006	-0.005	-0.014	-0.048	-0.043	-0.054	-0.048	-0.026	0.001	-0.003	-0.003	0.011	-0.012	-0.023	-0.019	-0.033	-0.041	-0.041	-0.05	-0.053	-0.057	-0.047	-0.04	-0.058	-0.047	-0.037	-0.035	-0.032	-0.021	-0.009	0	0.005	0.001	-0.008	-0.011	-0.006	-0.006	0.002	-0.007	-0.011	-0.006	-0.003	-0.017	-0.013	-0.003	-0.002
0	3	0.004	0.006	-0.005	-0.014	-0.048	-0.043	-0.054	-0.048	-0.026	0.001	-0.003	-0.003	0.011	-0.012	-0.023	-0.019	-0.033	-0.041	-0.041	-0.05	-0.053	-0.057	-0.047	-0.04	-0.058	-0.047	-0.037	-0.035	-0.032	-0.021	0.004	0	0.005	0.001	-0.008	-0.011	-0.006	-0.006	0.002	-0.007	-0.011	-0.006	-0.003	-0.017	-0.013	-0.003	-0.002	-0.009
0	3	0.006	-0.005	-0.014	-0.048	-0.043	-0.054	-0.048	-0.026	0.001	-0.003	-0.003	0.011	-0.012	-0.023	-0.019	-0.033	-0.041	-0.041	-0.05	-0.053	-0.057	-0.047	-0.04	-0.058	-0.047	-0.037	-0.035	-0.032	-0.021	0.004	0	0.005	0.001	-0.008	-0.011	-0.006	-0.006	0.002	-0.007	-0.011	-0.006	-0.003	-0.017	-0.013	-0.003	-0.002	-0.009	-0.008
0	3	-0.005	-0.014	-0.048	-0.043	-0.054	-0.048	-0.026	0.001	-0.003	-0.003	0.011	-0.012	-0.023	-0.019	-0.033	-0.041	-0.041	-0.05	-0.053	-0.057	-0.047	-0.04	-0.058	-0.047	-0.037	-0.035	-0.032	-0.021	0.004	0	0.009	0.001	-0.008	-0.011	-0.006	-0.006	0.002	-0.007	-0.011	-0.006	-0.003	-0.017	-0.013	-0.003	-0.002	-0.009	-0.008	-0.01
0	3	-0.014	-0.048	-0.043	-0.054	-0.048	-0.026	0.001	-0.003	-0.003	0.011	-0.012	-0.023	-0.019	-0.033	-0.041	-0.041	-0.05	-0.053	-0.057	-0.047	-0.04	-0.058	-0.047	-0.037	-0.035	-0.032	-0.021	0.004	0	0.009	-0.003	-0.008	-0.011	-0.006	-0.006	0.002	-0.007	-0.011	-0.006	-0.003	-0.017	-0.013	-0.003	-0.002	-0.009	-0.008	-0.01	-0.019
0	3	0.024	-0.001	0.007	0.017	0.004	0.006	-0.005	-0.014	-0.048	-0.043	-0.054	-0.048	-0.026	0.001	-0.003	-0.003	0.011	-0.012	-0.023	-0.019	-0.033	-0.041	-0.041	-0.05	-0.053	-0.057	-0.047	-0.04	-0.058	-0.047	-0.037	0	0.001	-0.011	-0.009	0	0.005	0.001	-0.008	-0.011	-0.006	-0.006	0.002	-0.007	-0.011	-0.006	-0.003	-0.017
0	3	0.031	0.024	-0.001	0.007	0.017	0.004	0.006	-0.005	-0.014	-0.048	-0.043	-0.054	-0.048	-0.026	0.001	-0.003	-0.003	0.011	-0.012	-0.023	-0.019	-0.033	-0.041	-0.041	-0.05	-0.053	-0.057	-0.047	-0.04	-0.058	-0.047	-0.005	0	0.001	-0.011	-0.009	0	0.005	0.001	-0.008	-0.011	-0.006	-0.006	0.002	-0.007	-0.011	-0.006	-0.003
0	3	0.042	0.031	0.024	-0.001	0.007	0.017	0.004	0.006	-0.005	-0.014	-0.048	-0.043	-0.054	-0.048	-0.026	0.001	-0.003	-0.003	0.011	-0.012	-0.023	-0.019	-0.033	-0.041	-0.041	-0.05	-0.053	-0.057	-0.047	-0.04	-0.058	-0.015	-0.005	0	0.001	-0.011	-0.009	0	0.005	0.001	-0.008	-0.011	-0.006	-0.006	0.002	-0.007	-0.011	-0.006
0	3	0.033	0.042	0.031	0.024	-0.001	0.007	0.017	0.004	0.006	-0.005	-0.014	-0.048	-0.043	-0.054	-0.048	-0.026	0.001	-0.003	-0.003	0.011	-0.012	-0.023	-0.019	-0.033	-0.041	-0.041	-0.05	-0.053	-0.057	-0.047	-0.04	-0.015	-0.015	-0.005	0	0.001	-0.011	-0.009	0	0.005	0.001	-0.008	-0.011	-0.006	-0.006	0.002	-0.007	-0.011
0	3	0.033	0.033	0.042	0.031	0.024	-0.001	0.007	0.017	0.004	0.006	-0.005	-0.014	-0.048	-0.043	-0.054	-0.048	-0.026	0.001	-0.003	-0.003	0.011	-0.012	-0.023	-0.019	-0.033	-0.041	-0.041	-0.05	-0.053	-0.057	-0.047	-0.008	-0.015	-0.015	-0.005	0	0.001	-0.011	-0.009	0	0.005	0.001	-0.008	-0.011	-0.006	-0.006	0.002	-0.007
0	3	0.019	0.033	0.033	0.042	0.031	0.024	-0.001	0.007	0.017	0.004	0.006	-0.005	-0.014	-0.048	-0.043	-0.054	-0.048	-0.026	0.001	-0.003	-0.003	0.011	-0.012	-0.023	-0.019	-0.033	-0.041	-0.041	-0.05	-0.053	-0.057	-0.003	-0.008	-0.015	-0.015	-0.005	0	0.001	-0.011	-0.009	0	0.005	0.001	-0.008	-0.011	-0.006	-0.006	0.002
0	3	-0.027	-0.029	-0.025	0.001	0.01	0.019	0.033	0.01	-0.013	-0.03	-0.025	0.015	0.036	0.022	0.011	0.03	0.036	0.043	0.051	0.021	0.042	0.07	0.063	0.082	0.046	0.019	0.011	-0.007	0	0.025	0.016	0.007	0.006	-0.005	-0.013	-0.007	-0.022	-0.016	-0.014	-0.003	-0.005	-0.017	-0.019	-0.017	-0.019	-0.024	-0.013	-0.014
0	3	-0.029	-0.025	0.001	0.01	0.019	0.033	0.01	-0.013	-0.03	-0.025	0.015	0.036	0.022	0.011	0.03	0.036	0.043	0.051	0.021	0.042	0.07	0.063	0.082	0.046	0.019	0.011	-0.007	0	0.025	0.016	0.018	0.006	-0.005	-0.013	-0.007	-0.022	-0.016	-0.014	-0.003	-0.005	-0.017	-0.019	-0.017	-0.019	-0.024	-0.013	-0.014	-0.015
0	3	-0.025	0.001	0.01	0.019	0.033	0.01	-0.013	-0.03	-0.025	0.015	0.036	0.022	0.011	0.03	0.036	0.043	0.051	0.021	0.042	0.07	0.063	0.082	0.046	0.019	0.011	-0.007	0	0.025	0.016	0.018	0.023	-0.005	-0.013	-0.007	-0.022	-0.016	-0.014	-0.003	-0.005	-0.017	-0.019	-0.017	-0.019	-0.024	-0.013	-0.014	-0.015	-0.018
0	3	0.001	0.01	0.019	0.033	0.01	-0.013	-0.03	-0.025	0.015	0.036	0.022	0.011	0.03	0.036	0.043	0.051	0.021	0.042	0.07	0.063	0.082	0.046	0.019	0.011	-0.007	0	0.025	0.016	0.018	0.023	0.027	-0.013	-0.007	-0.022	-0.016	-0.014	-0.003	-0.005	-0.017	-0.019	-0.017	-0.019	-0.024	-0.013	-0.014	-0.015	-0.018	-0.004
0	3	0.01	0.019	0.033	0.01	-0.013	-0.03	-0.025	0.015	0.036	0.022	0.011	0.03	0.036	0.043	0.051	0.021	0.042	0.07	0.063	0.082	0.046	0.019	0.011	-0.007	0	0.025	0.016	0.018	0.023	0.027	0.013	-0.007	-0.022	-0.016	-0.014	-0.003	-0.005	-0.017	-0.019	-0.017	-0.019	-0.024	-0.013	-0.014	-0.015	-0.018	-0.004	-0.032
0	3	0.019	0.033	0.01	-0.013	-0.03	-0.025	0.015	0.036	0.022	0.011	0.03	0.036	0.043	0.051	0.021	0.042	0.07	0.063	0.082	0.046	0.019	0.011	-0.007	0	0.025	0.016	0.018	0.023	0.027	0.013	0.007	-0.022	-0.016	-0.014	-0.003	-0.005	-0.017	-0.019	-0.017	-0.019	-0.024	-0.013	-0.014	-0.015	-0.018	-0.004	-0.032	-0.025
0	3	0.033	0.01	-0.013	-0.03	-0.025	0.015	0.036	0.022	0.011	0.03	0.036	0.043	0.051	0.021	0.042	0.07	0.063	0.082	0.046	0.019	0.011	-0.007	0	0.025	0.016	0.018	0.023	0.027	0.013	0.007	0.014	-0.016	-0.014	-0.003	-0.005	-0.017	-0.019	-0.017	-0.019	-0.024	-0.013	-0.014	-0.015	-0.018	-0.004	-0.032	-0.025	-0.016
0	3	-0.028	-0.027	-0.029	-0.025	0.001	0.01	0.019	0.033	0.01	-0.013	-0.03	-0.025	0.015	0.036	0.022	0.011	0.03	0.036	0.043	0.051	0.021	0.042	0.07	0.063	0.082	0.046	0.019	0.011	-0.007	0	0.025	0.015	0.007	0.006	-0.005	-0.013	-0.007	-0.022	-0.016	-0.014	-0.003	-0.005	-0.017	-0.019	-0.017	-0.019	-0.024	-0.013
0	3	-0.038	-0.028	-0.027	-0.029	-0.025	0.001	0.01	0.019	0.033	0.01	-0.013	-0.03	-0.025	0.015	0.036	0.022	0.011	0.03	0.036	0.043	0.051	0.021	0.042	0.07	0.063	0.082	0.046	0.019	0.011	-0.007	0	0.01	0.015	0.007	0.006	-0.005	-0.013	-0.007	-0.022	-0.016	-0.014	-0.003	-0.005	-0.017	-0.019	-0.017	-0.019	-0.024
0	3	-0.056	-0.038	-0.028	-0.027	-0.029	-0.025	0.001	0.01	0.019	0.033	0.01	-0.013	-0.03	-0.025	0.015	0.036	0.022	0.011	0.03	0.036	0.043	0.051	0.021	0.042	0.07	0.063	0.082	0.046	0.019	0.011	-0.007	0.006	0.01	0.015	0.007	0.006	-0.005	-0.013	-0.007	-0.022	-0.016	-0.014	-0.003	-0.005	-0.017	-0.019	-0.017	-0.019
0	3	-0.034	-0.056	-0.038	-0.028	-0.027	-0.029	-0.025	0.001	0.01	0.019	0.033	0.01	-0.013	-0.03	-0.025	0.015	0.036	0.022	0.011	0.03	0.036	0.043	0.051	0.021	0.042	0.07	0.063	0.082	0.046	0.019	0.011	0.001	0.006	0.01	0.015	0.007	0.006	-0.005	-0.013	-0.007	-0.022	-0.016	-0.014	-0.003	-0.005	-0.017	-0.019	-0.017
0	3	-0.024	-0.034	-0.056	-0.038	-0.028	-0.027	-0.029	-0.025	0.001	0.01	0.019	0.033	0.01	-0.013	-0.03	-0.025	0.015	0.036	0.022	0.011	0.03	0.036	0.043	0.051	0.021	0.042	0.07	0.063	0.082	0.046	0.019	0.006	0.001	0.006	0.01	0.015	0.007	0.006	-0.005	-0.013	-0.007	-0.022	-0.016	-0.014	-0.003	-0.005	-0.017	-0.019
0	3	-0.022	-0.024	-0.034	-0.056	-0.038	-0.028	-0.027	-0.029	-0.025	0.001	0.01	0.019	0.033	0.01	-0.013	-0.03	-0.025	0.015	0.036	0.022	0.011	0.03	0.036	0.043	0.051	0.021	0.042	0.07	0.063	0.082	0.046	0.019	0.006	0.001	0.006	0.01	0.015	0.007	0.006	-0.005	-0.013	-0.007	-0.022	-0.016	-0.014	-0.003	-0.005	-0.017
0	3	0.039	0.024	0.014	0.022	0.016	0.001	-0.008	-0.02	-0.007	0.016	-0.011	-0.012	-0.012	-0.015	-0.009	-0.007	-0.011	-0.01	-0.024	-0.009	-0.005	-0.017	-0.004	-0.011	0.002	0.004	0.006	-0.003	-0.016	-0.016	-0.009	-0.002	-0.003	0.001	0.002	-0.005	0	-0.006	0	0.001	0.006	-0.008	0	0.007	0.002	-0.002	0.002	-0.004
0	3	0.024	0.014	0.022	0.016	0.001	-0.008	-0.02	-0.007	0.016	-0.011	-0.012	-0.012	-0.015	-0.009	-0.007	-0.011	-0.01	-0.024	-0.009	-0.005	-0.017	-0.004	-0.011	0.002	0.004	0.006	-0.003	-0.016	-0.016	-0.009	0.003	-0.003	0.001	0.002	-0.005	0	-0.006	0	0.001	0.006	-0.008	0	0.007	0.002	-0.002	0.002	-0.004	-0.012
0	3	0.014	0.022	0.016	0.001	-0.008	-0.02	-0.007	0.016	-0.011	-0.012	-0.012	-0.015	-0.009	-0.007	-0.011	-0.01	-0.024	-0.009	-0.005	-0.017	-0.004	-0.011	0.002	0.004	0.006	-0.003	-0.016	-0.016	-0.009	0.003	0.007	0.001	0.002	-0.005	0	-0.006	0	0.001	0.006	-0.008	0	0.007	0.002	-0.002	0.002	-0.004	-0.012	-0.011
0	3	0.022	0.016	0.001	-0.008	-0.02	-0.007	0.016	-0.011	-0.012	-0.012	-0.015	-0.009	-0.007	-0.011	-0.01	-0.024	-0.009	-0.005	-0.017	-0.004	-0.011	0.002	0.004	0.006	-0.003	-0.016	-0.016	-0.009	0.003	0.007	-0.006	0.002	-0.005	0	-0.006	0	0.001	0.006	-0.008	0	0.007	0.002	-0.002	0.002	-0.004	-0.012	-0.011	-0.005
0	3	0.016	0.001	-0.008	-0.02	-0.007	0.016	-0.011	-0.012	-0.012	-0.015	-0.009	-0.007	-0.011	-0.01	-0.024	-0.009	-0.005	-0.017	-0.004	-0.011	0.002	0.004	0.006	-0.003	-0.016	-0.016	-0.009	0.003	0.007	-0.006	-0.01	-0.005	0	-0.006	0	0.001	0.006	-0.008	0	0.007	0.002	-0.002	0.002	-0.004	-0.012	-0.011	-0.005	0
0	3	0.001	-0.008	-0.02	-0.007	0.016	-0.011	-0.012	-0.012	-0.015	-0.009	-0.007	-0.011	-0.01	-0.024	-0.009	-0.005	-0.017	-0.004	-0.011	0.002	0.004	0.006	-0.003	-0.016	-0.016	-0.009	0.003	0.007	-0.006	-0.01	-0.004	0	-0.006	0	0.001	0.006	-0.008	0	0.007	0.002	-0.002	0.002	-0.004	-0.012	-0.011	-0.005	0	0.006
0	3	-0.008	-0.02	-0.007	0.016	-0.011	-0.012	-0.012	-0.015	-0.009	-0.007	-0.011	-0.01	-0.024	-0.009	-0.005	-0.017	-0.004	-0.011	0.002	0.004	0.006	-0.003	-0.016	-0.016	-0.009	0.003	0.007	-0.006	-0.01	-0.004	0.008	-0.006	0	0.001	0.006	-0.008	0	0.007	0.002	-0.002	0.002	-0.004	-0.012	-0.011	-0.005	0	0.006	0.007
0	3	0.035	0.039	0.024	0.014	0.022	0.016	0.001	-0.008	-0.02	-0.007	0.016	-0.011	-0.012	-0.012	-0.015	-0.009	-0.007	-0.011	-0.01	-0.024	-0.009	-0.005	-0.017	-0.004	-0.011	0.002	0.004	0.006	-0.003	-0.016	-0.016	0.005	-0.002	-0.003	0.001	0.002	-0.005	0	-0.006	0	0.001	0.006	-0.008	0	0.007	0.002	-0.002	0.002
0	3	0.036	0.035	0.039	0.024	0.014	0.022	0.016	0.001	-0.008	-0.02	-0.007	0.016	-0.011	-0.012	-0.012	-0.015	-0.009	-0.007	-0.011	-0.01	-0.024	-0.009	-0.005	-0.017	-0.004	-0.011	0.002	0.004	0.006	-0.003	-0.016	-0.009	0.005	-0.002	-0.003	0.001	0.002	-0.005	0	-0.006	0	0.001	0.006	-0.008	0	0.007	0.002	-0.002
0	3	0.02	0.036	0.035	0.039	0.024	0.014	0.022	0.016	0.001	-0.008	-0.02	-0.007	0.016	-0.011	-0.012	-0.012	-0.015	-0.009	-0.007	-0.011	-0.01	-0.024	-0.009	-0.005	-0.017	-0.004	-0.011	0.002	0.004	0.006	-0.003	-0.004	-0.009	0.005	-0.002	-0.003	0.001	0.002	-0.005	0	-0.006	0	0.001	0.006	-0.008	0	0.007	0.002
0	3	0.022	0.02	0.036	0.035	0.039	0.024	0.014	0.022	0.016	0.001	-0.008	-0.02	-0.007	0.016	-0.011	-0.012	-0.012	-0.015	-0.009	-0.007	-0.011	-0.01	-0.024	-0.009	-0.005	-0.017	-0.004	-0.011	0.002	0.004	0.006	0.006	-0.004	-0.009	0.005	-0.002	-0.003	0.001	0.002	-0.005	0	-0.006	0	0.001	0.006	-0.008	0	0.007
0	3	0.021	0.022	0.02	0.036	0.035	0.039	0.024	0.014	0.022	0.016	0.001	-0.008	-0.02	-0.007	0.016	-0.011	-0.012	-0.012	-0.015	-0.009	-0.007	-0.011	-0.01	-0.024	-0.009	-0.005	-0.017	-0.004	-0.011	0.002	0.004	-0.017	0.006	-0.004	-0.009	0.005	-0.002	-0.003	0.001	0.002	-0.005	0	-0.006	0	0.001	0.006	-0.008	0
0	3	0.022	0.021	0.022	0.02	0.036	0.035	0.039	0.024	0.014	0.022	0.016	0.001	-0.008	-0.02	-0.007	0.016	-0.011	-0.012	-0.012	-0.015	-0.009	-0.007	-0.011	-0.01	-0.024	-0.009	-0.005	-0.017	-0.004	-0.011	0.002	-0.019	-0.017	0.006	-0.004	-0.009	0.005	-0.002	-0.003	0.001	0.002	-0.005	0	-0.006	0	0.001	0.006	-0.008
0	3	-0.037	-0.035	-0.026	-0.039	-0.04	-0.042	-0.014	-0.001	0.042	0.038	0.025	0.022	0.029	0.04	0.038	0.038	0.045	0.038	0.043	0.046	0.052	0.049	0.047	0.034	0.024	0.048	0.042	0.045	0.026	0.028	0.025	0.003	0	0.003	0.003	0.006	0.001	-0.004	0.016	-0.011	-0.017	-0.014	-0.007	-0.023	-0.025	-0.017	-0.016	-0.015
0	3	-0.035	-0.026	-0.039	-0.04	-0.042	-0.014	-0.001	0.042	0.038	0.025	0.022	0.029	0.04	0.038	0.038	0.045	0.038	0.043	0.046	0.052	0.049	0.047	0.034	0.024	0.048	0.042	0.045	0.026	0.028	0.025	0.035	0	0.003	0.003	0.006	0.001	-0.004	0.016	-0.011	-0.017	-0.014	-0.007	-0.023	-0.025	-0.017	-0.016	-0.015	-0.014
0	3	-0.026	-0.039	-0.04	-0.042	-0.014	-0.001	0.042	0.038	0.025	0.022	0.029	0.04	0.038	0.038	0.045	0.038	0.043	0.046	0.052	0.049	0.047	0.034	0.024	0.048	0.042	0.045	0.026	0.028	0.025	0.035	0.036	0.003	0.003	0.006	0.001	-0.004	0.016	-0.011	-0.017	-0.014	-0.007	-0.023	-0.025	-0.017	-0.016	-0.015	-0.014	-0.01
0	3	-0.039	-0.04	-0.042	-0.014	-0.001	0.042	0.038	0.025	0.022	0.029	0.04	0.038	0.038	0.045	0.038	0.043	0.046	0.052	0.049	0.047	0.034	0.024	0.048	0.042	0.045	0.026	0.028	0.025	0.035	0.036	0.019	0.003	0.006	0.001	-0.004	0.016	-0.011	-0.017	-0.014	-0.007	-0.023	-0.025	-0.017	-0.016	-0.015	-0.014	-0.01	0.003
0	3	-0.04	-0.042	-0.014	-0.001	0.042	0.038	0.025	0.022	0.029	0.04	0.038	0.038	0.045	0.038	0.043	0.046	0.052	0.049	0.047	0.034	0.024	0.048	0.042	0.045	0.026	0.028	0.025	0.035	0.036	0.019	0.031	0.006	0.001	-0.004	0.016	-0.011	-0.017	-0.014	-0.007	-0.023	-0.025	-0.017	-0.016	-0.015	-0.014	-0.01	0.003	-0.009
0	3	-0.042	-0.014	-0.001	0.042	0.038	0.025	0.022	0.029	0.04	0.038	0.038	0.045	0.038	0.043	0.046	0.052	0.049	0.047	0.034	0.024	0.048	0.042	0.045	0.026	0.028	0.025	0.035	0.036	0.019	0.031	0.01	0.001	-0.004	0.016	-0.011	-0.017	-0.014	-0.007	-0.023	-0.025	-0.017	-0.016	-0.015	-0.014	-0.01	0.003	-0.009	-0.007
0	3	-0.014	-0.001	0.042	0.038	0.025	0.022	0.029	0.04	0.038	0.038	0.045	0.038	0.043	0.046	0.052	0.049	0.047	0.034	0.024	0.048	0.042	0.045	0.026	0.028	0.025	0.035	0.036	0.019	0.031	0.01	-0.032	-0.004	0.016	-0.011	-0.017	-0.014	-0.007	-0.023	-0.025	-0.017	-0.016	-0.015	-0.014	-0.01	0.003	-0.009	-0.007	-0.011
0	3	-0.04	-0.037	-0.035	-0.026	-0.039	-0.04	-0.042	-0.014	-0.001	0.042	0.038	0.025	0.022	0.029	0.04	0.038	0.038	0.045	0.038	0.043	0.046	0.052	0.049	0.047	0.034	0.024	0.048	0.042	0.045	0.026	0.028	0	0.003	0	0.003	0.003	0.006	0.001	-0.004	0.016	-0.011	-0.017	-0.014	-0.007	-0.023	-0.025	-0.017	-0.016
0	3	-0.057	-0.04	-0.037	-0.035	-0.026	-0.039	-0.04	-0.042	-0.014	-0.001	0.042	0.038	0.025	0.022	0.029	0.04	0.038	0.038	0.045	0.038	0.043	0.046	0.052	0.049	0.047	0.034	0.024	0.048	0.042	0.045	0.026	-0.007	0	0.003	0	0.003	0.003	0.006	0.001	-0.004	0.016	-0.011	-0.017	-0.014	-0.007	-0.023	-0.025	-0.017
0	3	-0.05	-0.057	-0.04	-0.037	-0.035	-0.026	-0.039	-0.04	-0.042	-0.014	-0.001	0.042	0.038	0.025	0.022	0.029	0.04	0.038	0.038	0.045	0.038	0.043	0.046	0.052	0.049	0.047	0.034	0.024	0.048	0.042	0.045	-0.011	-0.007	0	0.003	0	0.003	0.003	0.006	0.001	-0.004	0.016	-0.011	-0.017	-0.014	-0.007	-0.023	-0.025
0	3	-0.035	-0.05	-0.057	-0.04	-0.037	-0.035	-0.026	-0.039	-0.04	-0.042	-0.014	-0.001	0.042	0.038	0.025	0.022	0.029	0.04	0.038	0.038	0.045	0.038	0.043	0.046	0.052	0.049	0.047	0.034	0.024	0.048	0.042	-0.011	-0.011	-0.007	0	0.003	0	0.003	0.003	0.006	0.001	-0.004	0.016	-0.011	-0.017	-0.014	-0.007	-0.023
0	3	-0.034	-0.035	-0.05	-0.057	-0.04	-0.037	-0.035	-0.026	-0.039	-0.04	-0.042	-0.014	-0.001	0.042	0.038	0.025	0.022	0.029	0.04	0.038	0.038	0.045	0.038	0.043	0.046	0.052	0.049	0.047	0.034	0.024	0.048	-0.001	-0.011	-0.011	-0.007	0	0.003	0	0.003	0.003	0.006	0.001	-0.004	0.016	-0.011	-0.017	-0.014	-0.007
0	3	-0.029	-0.034	-0.035	-0.05	-0.057	-0.04	-0.037	-0.035	-0.026	-0.039	-0.04	-0.042	-0.014	-0.001	0.042	0.038	0.025	0.022	0.029	0.04	0.038	0.038	0.045	0.038	0.043	0.046	0.052	0.049	0.047	0.034	0.024	0.002	-0.001	-0.011	-0.011	-0.007	0	0.003	0	0.003	0.003	0.006	0.001	-0.004	0.016	-0.011	-0.017	-0.014
0	3	0.008	-0.012	-0.004	0.003	-0.018	-0.038	-0.038	-0.04	-0.047	-0.048	-0.042	-0.018	-0.013	-0.004	-0.004	-0.014	-0.021	-0.033	-0.037	-0.034	-0.039	-0.042	-0.034	-0.018	-0.037	-0.021	-0.018	-0.023	-0.015	-0.014	-0.028	0.002	-0.008	-0.001	-0.002	-0.004	-0.01	-0.014	-0.004	0.005	-0.009	-0.001	0.002	0.009	0.011	-0.002	-0.006	-0.001
0	3	-0.012	-0.004	0.003	-0.018	-0.038	-0.038	-0.04	-0.047	-0.048	-0.042	-0.018	-0.013	-0.004	-0.004	-0.014	-0.021	-0.033	-0.037	-0.034	-0.039	-0.042	-0.034	-0.018	-0.037	-0.021	-0.018	-0.023	-0.015	-0.014	-0.028	-0.027	-0.008	-0.001	-0.002	-0.004	-0.01	-0.014	-0.004	0.005	-0.009	-0.001	0.002	0.009	0.011	-0.002	-0.006	-0.001	0.002
0	3	-0.004	0.003	-0.018	-0.038	-0.038	-0.04	-0.047	-0.048	-0.042	-0.018	-0.013	-0.004	-0.004	-0.014	-0.021	-0.033	-0.037	-0.034	-0.039	-0.042	-0.034	-0.018	-0.037	-0.021	-0.018	-0.023	-0.015	-0.014	-0.028	-0.027	-0.005	-0.001	-0.002	-0.004	-0.01	-0.014	-0.004	0.005	-0.009	-0.001	0.002	0.009	0.011	-0.002	-0.006	-0.001	0.002	0.004
0	3	0.003	-0.018	-0.038	-0.038	-0.04	-0.047	-0.048	-0.042	-0.018	-0.013	-0.004	-0.004	-0.014	-0.021	-0.033	-0.037	-0.034	-0.039	-0.042	-0.034	-0.018	-0.037	-0.021	-0.018	-0.023	-0.015	-0.014	-0.028	-0.027	-0.005	-0.005	-0.002	-0.004	-0.01	-0.014	-0.004	0.005	-0.009	-0.001	0.002	0.009	0.011	-0.002	-0.006	-0.001	0.002	0.004	0.003
0	3	-0.018	-0.038	-0.038	-0.04	-0.047	-0.048	-0.042	-0.018	-0.013	-0.004	-0.004	-0.014	-0.021	-0.033	-0.037	-0.034	-0.039	-0.042	-0.034	-0.018	-0.037	-0.021	-0.018	-0.023	-0.015	-0.014	-0.028	-0.027	-0.005	-0.005	-0.007	-0.004	-0.01	-0.014	-0.004	0.005	-0.009	-0.001	0.002	0.009	0.011	-0.002	-0.006	-0.001	0.002	0.004	0.003	-0.001
0	3	-0.038	-0.038	-0.04	-0.047	-0.048	-0.042	-0.018	-0.013	-0.004	-0.004	-0.014	-0.021	-0.033	-0.037	-0.034	-0.039	-0.042	-0.034	-0.018	-0.037	-0.021	-0.018	-0.023	-0.015	-0.014	-0.028	-0.027	-0.005	-0.005	-0.007	-0.008	-0.01	-0.014	-0.004	0.005	-0.009	-0.001	0.002	0.009	0.011	-0.002	-0.006	-0.001	0.002	0.004	0.003	-0.001	-0.003
0	3	-0.038	-0.04	-0.047	-0.048	-0.042	-0.018	-0.013	-0.004	-0.004	-0.014	-0.021	-0.033	-0.037	-0.034	-0.039	-0.042	-0.034	-0.018	-0.037	-0.021	-0.018	-0.023	-0.015	-0.014	-0.028	-0.027	-0.005	-0.005	-0.007	-0.008	-0.013	-0.014	-0.004	0.005	-0.009	-0.001	0.002	0.009	0.011	-0.002	-0.006	-0.001	0.002	0.004	0.003	-0.001	-0.003	-0.013
0	3	0.033	0.008	-0.012	-0.004	0.003	-0.018	-0.038	-0.038	-0.04	-0.047	-0.048	-0.042	-0.018	-0.013	-0.004	-0.004	-0.014	-0.021	-0.033	-0.037	-0.034	-0.039	-0.042	-0.034	-0.018	-0.037	-0.021	-0.018	-0.023	-0.015	-0.014	0.012	0.002	-0.008	-0.001	-0.002	-0.004	-0.01	-0.014	-0.004	0.005	-0.009	-0.001	0.002	0.009	0.011	-0.002	-0.006
0	3	0.035	0.033	0.008	-0.012	-0.004	0.003	-0.018	-0.038	-0.038	-0.04	-0.047	-0.048	-0.042	-0.018	-0.013	-0.004	-0.004	-0.014	-0.021	-0.033	-0.037	-0.034	-0.039	-0.042	-0.034	-0.018	-0.037	-0.021	-0.018	-0.023	-0.015	0.009	0.012	0.002	-0.008	-0.001	-0.002	-0.004	-0.01	-0.014	-0.004	0.005	-0.009	-0.001	0.002	0.009	0.011	-0.002
0	3	0.013	0.035	0.033	0.008	-0.012	-0.004	0.003	-0.018	-0.038	-0.038	-0.04	-0.047	-0.048	-0.042	-0.018	-0.013	-0.004	-0.004	-0.014	-0.021	-0.033	-0.037	-0.034	-0.039	-0.042	-0.034	-0.018	-0.037	-0.021	-0.018	-0.023	-0.005	0.009	0.012	0.002	-0.008	-0.001	-0.002	-0.004	-0.01	-0.014	-0.004	0.005	-0.009	-0.001	0.002	0.009	0.011
0	3	0.02	0.013	0.035	0.033	0.008	-0.012	-0.004	0.003	-0.018	-0.038	-0.038	-0.04	-0.047	-0.048	-0.042	-0.018	-0.013	-0.004	-0.004	-0.014	-0.021	-0.033	-0.037	-0.034	-0.039	-0.042	-0.034	-0.018	-0.037	-0.021	-0.018	-0.008	-0.005	0.009	0.012	0.002	-0.008	-0.001	-0.002	-0.004	-0.01	-0.014	-0.004	0.005	-0.009	-0.001	0.002	0.009
0	3	0.027	0.02	0.013	0.035	0.033	0.008	-0.012	-0.004	0.003	-0.018	-0.038	-0.038	-0.04	-0.047	-0.048	-0.042	-0.018	-0.013	-0.004	-0.004	-0.014	-0.021	-0.033	-0.037	-0.034	-0.039	-0.042	-0.034	-0.018	-0.037	-0.021	-0.009	-0.008	-0.005	0.009	0.012	0.002	-0.008	-0.001	-0.002	-0.004	-0.01	-0.014	-0.004	0.005	-0.009	-0.001	0.002
0	3	0.027	0.027	0.02	0.013	0.035	0.033	0.008	-0.012	-0.004	0.003	-0.018	-0.038	-0.038	-0.04	-0.047	-0.048	-0.042	-0.018	-0.013	-0.004	-0.004	-0.014	-0.021	-0.033	-0.037	-0.034	-0.039	-0.042	-0.034	-0.018	-0.037	-0.012	-0.009	-0.008	-0.005	0.009	0.012	0.002	-0.008	-0.001	-0.002	-0.004	-0.01	-0.014	-0.004	0.005	-0.009	-0.001
0	3	0.052	0.041	0.009	-0.004	-0.01	-0.001	0.021	0.005	0.011	0.031	0.012	0.011	-0.014	-0.033	-0.026	-0.015	-0.007	-0.005	-0.012	-0.028	-0.051	-0.083	-0.076	-0.067	-0.053	-0.047	-0.032	-0.025	-0.03	-0.025	-0.009	-0.001	-0.001	-0.005	-0.006	0.005	0.012	0.002	0	0.013	0.02	0.021	0.024	0.017	0.013	0.014	0.006	-0.012
0	3	0.041	0.009	-0.004	-0.01	-0.001	0.021	0.005	0.011	0.031	0.012	0.011	-0.014	-0.033	-0.026	-0.015	-0.007	-0.005	-0.012	-0.028	-0.051	-0.083	-0.076	-0.067	-0.053	-0.047	-0.032	-0.025	-0.03	-0.025	-0.009	0	-0.001	-0.005	-0.006	0.005	0.012	0.002	0	0.013	0.02	0.021	0.024	0.017	0.013	0.014	0.006	-0.012	-0.035
0	3	0.009	-0.004	-0.01	-0.001	0.021	0.005	0.011	0.031	0.012	0.011	-0.014	-0.033	-0.026	-0.015	-0.007	-0.005	-0.012	-0.028	-0.051	-0.083	-0.076	-0.067	-0.053	-0.047	-0.032	-0.025	-0.03	-0.025	-0.009	0	0.012	-0.005	-0.006	0.005	0.012	0.002	0	0.013	0.02	0.021	0.024	0.017	0.013	0.014	0.006	-0.012	-0.035	-0.053
0	3	-0.004	-0.01	-0.001	0.021	0.005	0.011	0.031	0.012	0.011	-0.014	-0.033	-0.026	-0.015	-0.007	-0.005	-0.012	-0.028	-0.051	-0.083	-0.076	-0.067	-0.053	-0.047	-0.032	-0.025	-0.03	-0.025	-0.009	0	0.012	0.02	-0.006	0.005	0.012	0.002	0	0.013	0.02	0.021	0.024	0.017	0.013	0.014	0.006	-0.012	-0.035	-0.053	-0.066
0	3	-0.01	-0.001	0.021	0.005	0.011	0.031	0.012	0.011	-0.014	-0.033	-0.026	-0.015	-0.007	-0.005	-0.012	-0.028	-0.051	-0.083	-0.076	-0.067	-0.053	-0.047	-0.032	-0.025	-0.03	-0.025	-0.009	0	0.012	0.02	0.017	0.005	0.012	0.002	0	0.013	0.02	0.021	0.024	0.017	0.013	0.014	0.006	-0.012	-0.035	-0.053	-0.066	-0.021
0	3	-0.001	0.021	0.005	0.011	0.031	0.012	0.011	-0.014	-0.033	-0.026	-0.015	-0.007	-0.005	-0.012	-0.028	-0.051	-0.083	-0.076	-0.067	-0.053	-0.047	-0.032	-0.025	-0.03	-0.025	-0.009	0	0.012	0.02	0.017	0.013	0.012	0.002	0	0.013	0.02	0.021	0.024	0.017	0.013	0.014	0.006	-0.012	-0.035	-0.053	-0.066	-0.021	-0.001
0	3	0.021	0.005	0.011	0.031	0.012	0.011	-0.014	-0.033	-0.026	-0.015	-0.007	-0.005	-0.012	-0.028	-0.051	-0.083	-0.076	-0.067	-0.053	-0.047	-0.032	-0.025	-0.03	-0.025	-0.009	0	0.012	0.02	0.017	0.013	0.01	0.002	0	0.013	0.02	0.021	0.024	0.017	0.013	0.014	0.006	-0.012	-0.035	-0.053	-0.066	-0.021	-0.001	0.013
0	3	0.05	0.052	0.041	0.009	-0.004	-0.01	-0.001	0.021	0.005	0.011	0.031	0.012	0.011	-0.014	-0.033	-0.026	-0.015	-0.007	-0.005	-0.012	-0.028	-0.051	-0.083	-0.076	-0.067	-0.053	-0.047	-0.032	-0.025	-0.03	-0.025	-0.007	-0.001	-0.001	-0.005	-0.006	0.005	0.012	0.002	0	0.013	0.02	0.021	0.024	0.017	0.013	0.014	0.006
0	3	0.04	0.05	0.052	0.041	0.009	-0.004	-0.01	-0.001	0.021	0.005	0.011	0.031	0.012	0.011	-0.014	-0.033	-0.026	-0.015	-0.007	-0.005	-0.012	-0.028	-0.051	-0.083	-0.076	-0.067	-0.053	-0.047	-0.032	-0.025	-0.03	0.004	-0.007	-0.001	-0.001	-0.005	-0.006	0.005	0.012	0.002	0	0.013	0.02	0.021	0.024	0.017	0.013	0.014
0	3	0.038	0.04	0.05	0.052	0.041	0.009	-0.004	-0.01	-0.001	0.021	0.005	0.011	0.031	0.012	0.011	-0.014	-0.033	-0.026	-0.015	-0.007	-0.005	-0.012	-0.028	-0.051	-0.083	-0.076	-0.067	-0.053	-0.047	-0.032	-0.025	0.018	0.004	-0.007	-0.001	-0.001	-0.005	-0.006	0.005	0.012	0.002	0	0.013	0.02	0.021	0.024	0.017	0.013
0	3	0.032	0.038	0.04	0.05	0.052	0.041	0.009	-0.004	-0.01	-0.001	0.021	0.005	0.011	0.031	0.012	0.011	-0.014	-0.033	-0.026	-0.015	-0.007	-0.005	-0.012	-0.028	-0.051	-0.083	-0.076	-0.067	-0.053	-0.047	-0.032	0.007	0.018	0.004	-0.007	-0.001	-0.001	-0.005	-0.006	0.005	0.012	0.002	0	0.013	0.02	0.021	0.024	0.017
0	3	0.03	0.032	0.038	0.04	0.05	0.052	0.041	0.009	-0.004	-0.01	-0.001	0.021	0.005	0.011	0.031	0.012	0.011	-0.014	-0.033	-0.026	-0.015	-0.007	-0.005	-0.012	-0.028	-0.051	-0.083	-0.076	-0.067	-0.053	-0.047	-0.003	0.007	0.018	0.004	-0.007	-0.001	-0.001	-0.005	-0.006	0.005	0.012	0.002	0	0.013	0.02	0.021	0.024
0	3	0.032	0.03	0.032	0.038	0.04	0.05	0.052	0.041	0.009	-0.004	-0.01	-0.001	0.021	0.005	0.011	0.031	0.012	0.011	-0.014	-0.033	-0.026	-0.015	-0.007	-0.005	-0.012	-0.028	-0.051	-0.083	-0.076	-0.067	-0.053	-0.025	-0.003	0.007	0.018	0.004	-0.007	-0.001	-0.001	-0.005	-0.006	0.005	0.012	0.002	0	0.013	0.02	0.021
0	3	0.013	0.01	0.013	0.012	0.01	-0.003	-0.007	0.009	0.021	0.009	-0.001	0.017	0.002	-0.006	-0.017	-0.017	-0.017	0.001	0.015	0.01	0.01	-0.013	-0.03	-0.021	-0.041	-0.039	-0.031	-0.043	-0.044	-0.05	-0.033	0.01	0.007	0.006	0	0.003	-0.005	0.003	0.016	0.021	0.018	0.022	0.022	0.025	0.03	0.02	0.017	0.024
0	3	0.01	0.013	0.012	0.01	-0.003	-0.007	0.009	0.021	0.009	-0.001	0.017	0.002	-0.006	-0.017	-0.017	-0.017	0.001	0.015	0.01	0.01	-0.013	-0.03	-0.021	-0.041	-0.039	-0.031	-0.043	-0.044	-0.05	-0.033	-0.031	0.007	0.006	0	0.003	-0.005	0.003	0.016	0.021	0.018	0.022	0.022	0.025	0.03	0.02	0.017	0.024	0.025
0	3	0.013	0.012	0.01	-0.003	-0.007	0.009	0.021	0.009	-0.001	0.017	0.002	-0.006	-0.017	-0.017	-0.017	0.001	0.015	0.01	0.01	-0.013	-0.03	-0.021	-0.041	-0.039	-0.031	-0.043	-0.044	-0.05	-0.033	-0.031	-0.024	0.006	0	0.003	-0.005	0.003	0.016	0.021	0.018	0.022	0.022	0.025	0.03	0.02	0.017	0.024	0.025	0.027
0	3	0.012	0.01	-0.003	-0.007	0.009	0.021	0.009	-0.001	0.017	0.002	-0.006	-0.017	-0.017	-0.017	0.001	0.015	0.01	0.01	-0.013	-0.03	-0.021	-0.041	-0.039	-0.031	-0.043	-0.044	-0.05	-0.033	-0.031	-0.024	-0.028	0	0.003	-0.005	0.003	0.016	0.021	0.018	0.022	0.022	0.025	0.03	0.02	0.017	0.024	0.025	0.027	0.03
0	3	0.01	-0.003	-0.007	0.009	0.021	0.009	-0.001	0.017	0.002	-0.006	-0.017	-0.017	-0.017	0.001	0.015	0.01	0.01	-0.013	-0.03	-0.021	-0.041	-0.039	-0.031	-0.043	-0.044	-0.05	-0.033	-0.031	-0.024	-0.028	-0.035	0.003	-0.005	0.003	0.016	0.021	0.018	0.022	0.022	0.025	0.03	0.02	0.017	0.024	0.025	0.027	0.03	0.027
0	3	-0.003	-0.007	0.009	0.021	0.009	-0.001	0.017	0.002	-0.006	-0.017	-0.017	-0.017	0.001	0.015	0.01	0.01	-0.013	-0.03	-0.021	-0.041	-0.039	-0.031	-0.043	-0.044	-0.05	-0.033	-0.031	-0.024	-0.028	-0.035	-0.03	-0.005	0.003	0.016	0.021	0.018	0.022	0.022	0.025	0.03	0.02	0.017	0.024	0.025	0.027	0.03	0.027	0.028
0	3	-0.007	0.009	0.021	0.009	-0.001	0.017	0.002	-0.006	-0.017	-0.017	-0.017	0.001	0.015	0.01	0.01	-0.013	-0.03	-0.021	-0.041	-0.039	-0.031	-0.043	-0.044	-0.05	-0.033	-0.031	-0.024	-0.028	-0.035	-0.03	-0.024	0.003	0.016	0.021	0.018	0.022	0.022	0.025	0.03	0.02	0.017	0.024	0.025	0.027	0.03	0.027	0.028	0.018
0	3	0.017	0.013	0.01	0.013	0.012	0.01	-0.003	-0.007	0.009	0.021	0.009	-0.001	0.017	0.002	-0.006	-0.017	-0.017	-0.017	0.001	0.015	0.01	0.01	-0.013	-0.03	-0.021	-0.041	-0.039	-0.031	-0.043	-0.044	-0.05	0.019	0.01	0.007	0.006	0	0.003	-0.005	0.003	0.016	0.021	0.018	0.022	0.022	0.025	0.03	0.02	0.017
0	3	0.02	0.017	0.013	0.01	0.013	0.012	0.01	-0.003	-0.007	0.009	0.021	0.009	-0.001	0.017	0.002	-0.006	-0.017	-0.017	-0.017	0.001	0.015	0.01	0.01	-0.013	-0.03	-0.021	-0.041	-0.039	-0.031	-0.043	-0.044	0.024	0.019	0.01	0.007	0.006	0	0.003	-0.005	0.003	0.016	0.021	0.018	0.022	0.022	0.025	0.03	0.02
0	3	0.012	0.02	0.017	0.013	0.01	0.013	0.012	0.01	-0.003	-0.007	0.009	0.021	0.009	-0.001	0.017	0.002	-0.006	-0.017	-0.017	-0.017	0.001	0.015	0.01	0.01	-0.013	-0.03	-0.021	-0.041	-0.039	-0.031	-0.043	0.018	0.024	0.019	0.01	0.007	0.006	0	0.003	-0.005	0.003	0.016	0.021	0.018	0.022	0.022	0.025	0.03
0	3	0	0.012	0.02	0.017	0.013	0.01	0.013	0.012	0.01	-0.003	-0.007	0.009	0.021	0.009	-0.001	0.017	0.002	-0.006	-0.017	-0.017	-0.017	0.001	0.015	0.01	0.01	-0.013	-0.03	-0.021	-0.041	-0.039	-0.031	0.011	0.018	0.024	0.019	0.01	0.007	0.006	0	0.003	-0.005	0.003	0.016	0.021	0.018	0.022	0.022	0.025
0	3	-0.009	0	0.012	0.02	0.017	0.013	0.01	0.013	0.012	0.01	-0.003	-0.007	0.009	0.021	0.009	-0.001	0.017	0.002	-0.006	-0.017	-0.017	-0.017	0.001	0.015	0.01	0.01	-0.013	-0.03	-0.021	-0.041	-0.039	0.022	0.011	0.018	0.024	0.019	0.01	0.007	0.006	0	0.003	-0.005	0.003	0.016	0.021	0.018	0.022	0.022
0	3	-0.025	-0.009	0	0.012	0.02	0.017	0.013	0.01	0.013	0.012	0.01	-0.003	-0.007	0.009	0.021	0.009	-0.001	0.017	0.002	-0.006	-0.017	-0.017	-0.017	0.001	0.015	0.01	0.01	-0.013	-0.03	-0.021	-0.041	0.043	0.022	0.011	0.018	0.024	0.019	0.01	0.007	0.006	0	0.003	-0.005	0.003	0.016	0.021	0.018	0.022
0	3	0.006	-0.003	-0.029	-0.018	-0.008	0	-0.003	0.006	0.002	-0.007	-0.018	-0.007	0.014	0.027	0.016	-0.005	0.003	0.008	0.013	0.004	-0.003	0.006	0.013	0.006	0.002	0.034	0.033	0.003	0.049	0.042	0.023	0.013	0.03	0.035	0.017	0.003	0.017	0.027	0.02	0.016	0.011	0.01	0.004	0.007	0.022	0.009	0.002	0.002
0	3	-0.003	-0.029	-0.018	-0.008	0	-0.003	0.006	0.002	-0.007	-0.018	-0.007	0.014	0.027	0.016	-0.005	0.003	0.008	0.013	0.004	-0.003	0.006	0.013	0.006	0.002	0.034	0.033	0.003	0.049	0.042	0.023	0.005	0.03	0.035	0.017	0.003	0.017	0.027	0.02	0.016	0.011	0.01	0.004	0.007	0.022	0.009	0.002	0.002	0.006
0	3	-0.029	-0.018	-0.008	0	-0.003	0.006	0.002	-0.007	-0.018	-0.007	0.014	0.027	0.016	-0.005	0.003	0.008	0.013	0.004	-0.003	0.006	0.013	0.006	0.002	0.034	0.033	0.003	0.049	0.042	0.023	0.005	-0.061	0.035	0.017	0.003	0.017	0.027	0.02	0.016	0.011	0.01	0.004	0.007	0.022	0.009	0.002	0.002	0.006	0.006
0	3	-0.018	-0.008	0	-0.003	0.006	0.002	-0.007	-0.018	-0.007	0.014	0.027	0.016	-0.005	0.003	0.008	0.013	0.004	-0.003	0.006	0.013	0.006	0.002	0.034	0.033	0.003	0.049	0.042	0.023	0.005	-0.061	0.024	0.017	0.003	0.017	0.027	0.02	0.016	0.011	0.01	0.004	0.007	0.022	0.009	0.002	0.002	0.006	0.006	0.01
0	3	-0.008	0	-0.003	0.006	0.002	-0.007	-0.018	-0.007	0.014	0.027	0.016	-0.005	0.003	0.008	0.013	0.004	-0.003	0.006	0.013	0.006	0.002	0.034	0.033	0.003	0.049	0.042	0.023	0.005	-0.061	0.024	0.029	0.003	0.017	0.027	0.02	0.016	0.011	0.01	0.004	0.007	0.022	0.009	0.002	0.002	0.006	0.006	0.01	0.011
0	3	0	-0.003	0.006	0.002	-0.007	-0.018	-0.007	0.014	0.027	0.016	-0.005	0.003	0.008	0.013	0.004	-0.003	0.006	0.013	0.006	0.002	0.034	0.033	0.003	0.049	0.042	0.023	0.005	-0.061	0.024	0.029	0.001	0.017	0.027	0.02	0.016	0.011	0.01	0.004	0.007	0.022	0.009	0.002	0.002	0.006	0.006	0.01	0.011	0.009
0	3	-0.003	0.006	0.002	-0.007	-0.018	-0.007	0.014	0.027	0.016	-0.005	0.003	0.008	0.013	0.004	-0.003	0.006	0.013	0.006	0.002	0.034	0.033	0.003	0.049	0.042	0.023	0.005	-0.061	0.024	0.029	0.001	-0.007	0.027	0.02	0.016	0.011	0.01	0.004	0.007	0.022	0.009	0.002	0.002	0.006	0.006	0.01	0.011	0.009	0.011
0	3	-0.009	0.006	-0.003	-0.029	-0.018	-0.008	0	-0.003	0.006	0.002	-0.007	-0.018	-0.007	0.014	0.027	0.016	-0.005	0.003	0.008	0.013	0.004	-0.003	0.006	0.013	0.006	0.002	0.034	0.033	0.003	0.049	0.042	0.005	0.013	0.03	0.035	0.017	0.003	0.017	0.027	0.02	0.016	0.011	0.01	0.004	0.007	0.022	0.009	0.002
0	3	-0.014	-0.009	0.006	-0.003	-0.029	-0.018	-0.008	0	-0.003	0.006	0.002	-0.007	-0.018	-0.007	0.014	0.027	0.016	-0.005	0.003	0.008	0.013	0.004	-0.003	0.006	0.013	0.006	0.002	0.034	0.033	0.003	0.049	0.003	0.005	0.013	0.03	0.035	0.017	0.003	0.017	0.027	0.02	0.016	0.011	0.01	0.004	0.007	0.022	0.009
0	3	-0.016	-0.014	-0.009	0.006	-0.003	-0.029	-0.018	-0.008	0	-0.003	0.006	0.002	-0.007	-0.018	-0.007	0.014	0.027	0.016	-0.005	0.003	0.008	0.013	0.004	-0.003	0.006	0.013	0.006	0.002	0.034	0.033	0.003	0	0.003	0.005	0.013	0.03	0.035	0.017	0.003	0.017	0.027	0.02	0.016	0.011	0.01	0.004	0.007	0.022
0	3	-0.014	-0.016	-0.014	-0.009	0.006	-0.003	-0.029	-0.018	-0.008	0	-0.003	0.006	0.002	-0.007	-0.018	-0.007	0.014	0.027	0.016	-0.005	0.003	0.008	0.013	0.004	-0.003	0.006	0.013	0.006	0.002	0.034	0.033	-0.009	0	0.003	0.005	0.013	0.03	0.035	0.017	0.003	0.017	0.027	0.02	0.016	0.011	0.01	0.004	0.007
0	3	-0.027	-0.014	-0.016	-0.014	-0.009	0.006	-0.003	-0.029	-0.018	-0.008	0	-0.003	0.006	0.002	-0.007	-0.018	-0.007	0.014	0.027	0.016	-0.005	0.003	0.008	0.013	0.004	-0.003	0.006	0.013	0.006	0.002	0.034	-0.014	-0.009	0	0.003	0.005	0.013	0.03	0.035	0.017	0.003	0.017	0.027	0.02	0.016	0.011	0.01	0.004
0	3	-0.039	-0.027	-0.014	-0.016	-0.014	-0.009	0.006	-0.003	-0.029	-0.018	-0.008	0	-0.003	0.006	0.002	-0.007	-0.018	-0.007	0.014	0.027	0.016	-0.005	0.003	0.008	0.013	0.004	-0.003	0.006	0.013	0.006	0.002	-0.005	-0.014	-0.009	0	0.003	0.005	0.013	0.03	0.035	0.017	0.003	0.017	0.027	0.02	0.016	0.011	0.01
0	3	-0.019	-0.006	-0.018	-0.009	-0.007	-0.011	-0.002	0.016	0.025	0.02	0.031	0.03	0.026	0.033	0.019	0.005	0.003	0	0.009	-0.027	-0.034	-0.04	-0.047	-0.025	-0.016	-0.015	0.004	0.006	-0.012	-0.007	0.006	0.031	0.037	0.05	0.042	0.045	0.04	0.046	0.047	0.038	0.036	0.032	0.029	0.027	0.024	0.014	0.016	0.013
0	3	-0.006	-0.018	-0.009	-0.007	-0.011	-0.002	0.016	0.025	0.02	0.031	0.03	0.026	0.033	0.019	0.005	0.003	0	0.009	-0.027	-0.034	-0.04	-0.047	-0.025	-0.016	-0.015	0.004	0.006	-0.012	-0.007	0.006	0.002	0.037	0.05	0.042	0.045	0.04	0.046	0.047	0.038	0.036	0.032	0.029	0.027	0.024	0.014	0.016	0.013	0.013
0	3	-0.018	-0.009	-0.007	-0.011	-0.002	0.016	0.025	0.02	0.031	0.03	0.026	0.033	0.019	0.005	0.003	0	0.009	-0.027	-0.034	-0.04	-0.047	-0.025	-0.016	-0.015	0.004	0.006	-0.012	-0.007	0.006	0.002	-0.004	0.05	0.042	0.045	0.04	0.046	0.047	0.038	0.036	0.032	0.029	0.027	0.024	0.014	0.016	0.013	0.013	0.015
0	3	-0.009	-0.007	-0.011	-0.002	0.016	0.025	0.02	0.031	0.03	0.026	0.033	0.019	0.005	0.003	0	0.009	-0.027	-0.034	-0.04	-0.047	-0.025	-0.016	-0.015	0.004	0.006	-0.012	-0.007	0.006	0.002	-0.004	-0.013	0.042	0.045	0.04	0.046	0.047	0.038	0.036	0.032	0.029	0.027	0.024	0.014	0.016	0.013	0.013	0.015	0.008
0	3	-0.007	-0.011	-0.002	0.016	0.025	0.02	0.031	0.03	0.026	0.033	0.019	0.005	0.003	0	0.009	-0.027	-0.034	-0.04	-0.047	-0.025	-0.016	-0.015	0.004	0.006	-0.012	-0.007	0.006	0.002	-0.004	-0.013	-0.001	0.045	0.04	0.046	0.047	0.038	0.036	0.032	0.029	0.027	0.024	0.014	0.016	0.013	0.013	0.015	0.008	0.003
0	3	-0.011	-0.002	0.016	0.025	0.02	0.031	0.03	0.026	0.033	0.019	0.005	0.003	0	0.009	-0.027	-0.034	-0.04	-0.047	-0.025	-0.016	-0.015	0.004	0.006	-0.012	-0.007	0.006	0.002	-0.004	-0.013	-0.001	0.003	0.04	0.046	0.047	0.038	0.036	0.032	0.029	0.027	0.024	0.014	0.016	0.013	0.013	0.015	0.008	0.003	0
0	3	-0.002	0.016	0.025	0.02	0.031	0.03	0.026	0.033	0.019	0.005	0.003	0	0.009	-0.027	-0.034	-0.04	-0.047	-0.025	-0.016	-0.015	0.004	0.006	-0.012	-0.007	0.006	0.002	-0.004	-0.013	-0.001	0.003	-0.008	0.046	0.047	0.038	0.036	0.032	0.029	0.027	0.024	0.014	0.016	0.013	0.013	0.015	0.008	0.003	0	0.004
0	3	-0.022	-0.019	-0.006	-0.018	-0.009	-0.007	-0.011	-0.002	0.016	0.025	0.02	0.031	0.03	0.026	0.033	0.019	0.005	0.003	0	0.009	-0.027	-0.034	-0.04	-0.047	-0.025	-0.016	-0.015	0.004	0.006	-0.012	-0.007	0.03	0.031	0.037	0.05	0.042	0.045	0.04	0.046	0.047	0.038	0.036	0.032	0.029	0.027	0.024	0.014	0.016
0	3	-0.011	-0.022	-0.019	-0.006	-0.018	-0.009	-0.007	-0.011	-0.002	0.016	0.025	0.02	0.031	0.03	0.026	0.033	0.019	0.005	0.003	0	0.009	-0.027	-0.034	-0.04	-0.047	-0.025	-0.016	-0.015	0.004	0.006	-0.012	0.02	0.03	0.031	0.037	0.05	0.042	0.045	0.04	0.046	0.047	0.038	0.036	0.032	0.029	0.027	0.024	0.014
0	3	-0.024	-0.011	-0.022	-0.019	-0.006	-0.018	-0.009	-0.007	-0.011	-0.002	0.016	0.025	0.02	0.031	0.03	0.026	0.033	0.019	0.005	0.003	0	0.009	-0.027	-0.034	-0.04	-0.047	-0.025	-0.016	-0.015	0.004	0.006	0.023	0.02	0.03	0.031	0.037	0.05	0.042	0.045	0.04	0.046	0.047	0.038	0.036	0.032	0.029	0.027	0.024
0	3	-0.03	-0.024	-0.011	-0.022	-0.019	-0.006	-0.018	-0.009	-0.007	-0.011	-0.002	0.016	0.025	0.02	0.031	0.03	0.026	0.033	0.019	0.005	0.003	0	0.009	-0.027	-0.034	-0.04	-0.047	-0.025	-0.016	-0.015	0.004	0.013	0.023	0.02	0.03	0.031	0.037	0.05	0.042	0.045	0.04	0.046	0.047	0.038	0.036	0.032	0.029	0.027
0	3	-0.032	-0.03	-0.024	-0.011	-0.022	-0.019	-0.006	-0.018	-0.009	-0.007	-0.011	-0.002	0.016	0.025	0.02	0.031	0.03	0.026	0.033	0.019	0.005	0.003	0	0.009	-0.027	-0.034	-0.04	-0.047	-0.025	-0.016	-0.015	0.018	0.013	0.023	0.02	0.03	0.031	0.037	0.05	0.042	0.045	0.04	0.046	0.047	0.038	0.036	0.032	0.029
0	3	-0.039	-0.032	-0.03	-0.024	-0.011	-0.022	-0.019	-0.006	-0.018	-0.009	-0.007	-0.011	-0.002	0.016	0.025	0.02	0.031	0.03	0.026	0.033	0.019	0.005	0.003	0	0.009	-0.027	-0.034	-0.04	-0.047	-0.025	-0.016	0.014	0.018	0.013	0.023	0.02	0.03	0.031	0.037	0.05	0.042	0.045	0.04	0.046	0.047	0.038	0.036	0.032
0	3	-0.004	-0.013	-0.001	0.003	-0.008	-0.012	0	0.009	0.011	-0.007	-0.005	-0.005	0.009	0.012	0.007	0.016	0.03	0.033	0.017	0.025	0.039	0.027	0.019	0.018	0.017	0.014	0.012	0.015	0.019	0.018	0.018	0.019	0.018	0.016	0.02	0.02	0.017	0.025	0.03	0.024	0.022	0.025	0.03	0.02	0.021	0.029	0.022	0.025
0	3	-0.013	-0.001	0.003	-0.008	-0.012	0	0.009	0.011	-0.007	-0.005	-0.005	0.009	0.012	0.007	0.016	0.03	0.033	0.017	0.025	0.039	0.027	0.019	0.018	0.017	0.014	0.012	0.015	0.019	0.018	0.018	0.006	0.018	0.016	0.02	0.02	0.017	0.025	0.03	0.024	0.022	0.025	0.03	0.02	0.021	0.029	0.022	0.025	0.024
0	3	-0.001	0.003	-0.008	-0.012	0	0.009	0.011	-0.007	-0.005	-0.005	0.009	0.012	0.007	0.016	0.03	0.033	0.017	0.025	0.039	0.027	0.019	0.018	0.017	0.014	0.012	0.015	0.019	0.018	0.018	0.006	-0.001	0.016	0.02	0.02	0.017	0.025	0.03	0.024	0.022	0.025	0.03	0.02	0.021	0.029	0.022	0.025	0.024	0.018
0	3	0.003	-0.008	-0.012	0	0.009	0.011	-0.007	-0.005	-0.005	0.009	0.012	0.007	0.016	0.03	0.033	0.017	0.025	0.039	0.027	0.019	0.018	0.017	0.014	0.012	0.015	0.019	0.018	0.018	0.006	-0.001	0.01	0.02	0.02	0.017	0.025	0.03	0.024	0.022	0.025	0.03	0.02	0.021	0.029	0.022	0.025	0.024	0.018	0.031
0	3	-0.008	-0.012	0	0.009	0.011	-0.007	-0.005	-0.005	0.009	0.012	0.007	0.016	0.03	0.033	0.017	0.025	0.039	0.027	0.019	0.018	0.017	0.014	0.012	0.015	0.019	0.018	0.018	0.006	-0.001	0.01	0.004	0.02	0.017	0.025	0.03	0.024	0.022	0.025	0.03	0.02	0.021	0.029	0.022	0.025	0.024	0.018	0.031	0.024
0	3	-0.012	0	0.009	0.011	-0.007	-0.005	-0.005	0.009	0.012	0.007	0.016	0.03	0.033	0.017	0.025	0.039	0.027	0.019	0.018	0.017	0.014	0.012	0.015	0.019	0.018	0.018	0.006	-0.001	0.01	0.004	0.012	0.017	0.025	0.03	0.024	0.022	0.025	0.03	0.02	0.021	0.029	0.022	0.025	0.024	0.018	0.031	0.024	0.033
0	3	0	0.009	0.011	-0.007	-0.005	-0.005	0.009	0.012	0.007	0.016	0.03	0.033	0.017	0.025	0.039	0.027	0.019	0.018	0.017	0.014	0.012	0.015	0.019	0.018	0.018	0.006	-0.001	0.01	0.004	0.012	0.01	0.025	0.03	0.024	0.022	0.025	0.03	0.02	0.021	0.029	0.022	0.025	0.024	0.018	0.031	0.024	0.033	0.031
0	3	0.002	-0.004	-0.013	-0.001	0.003	-0.008	-0.012	0	0.009	0.011	-0.007	-0.005	-0.005	0.009	0.012	0.007	0.016	0.03	0.033	0.017	0.025	0.039	0.027	0.019	0.018	0.017	0.014	0.012	0.015	0.019	0.018	0.018	0.019	0.018	0.016	0.02	0.02	0.017	0.025	0.03	0.024	0.022	0.025	0.03	0.02	0.021	0.029	0.022
0	3	0.006	0.002	-0.004	-0.013	-0.001	0.003	-0.008	-0.012	0	0.009	0.011	-0.007	-0.005	-0.005	0.009	0.012	0.007	0.016	0.03	0.033	0.017	0.025	0.039	0.027	0.019	0.018	0.017	0.014	0.012	0.015	0.019	0.018	0.018	0.019	0.018	0.016	0.02	0.02	0.017	0.025	0.03	0.024	0.022	0.025	0.03	0.02	0.021	0.029
0	3	-0.007	0.006	0.002	-0.004	-0.013	-0.001	0.003	-0.008	-0.012	0	0.009	0.011	-0.007	-0.005	-0.005	0.009	0.012	0.007	0.016	0.03	0.033	0.017	0.025	0.039	0.027	0.019	0.018	0.017	0.014	0.012	0.015	0.013	0.018	0.018	0.019	0.018	0.016	0.02	0.02	0.017	0.025	0.03	0.024	0.022	0.025	0.03	0.02	0.021
0	3	-0.012	-0.007	0.006	0.002	-0.004	-0.013	-0.001	0.003	-0.008	-0.012	0	0.009	0.011	-0.007	-0.005	-0.005	0.009	0.012	0.007	0.016	0.03	0.033	0.017	0.025	0.039	0.027	0.019	0.018	0.017	0.014	0.012	0.018	0.013	0.018	0.018	0.019	0.018	0.016	0.02	0.02	0.017	0.025	0.03	0.024	0.022	0.025	0.03	0.02
0	3	0.006	-0.012	-0.007	0.006	0.002	-0.004	-0.013	-0.001	0.003	-0.008	-0.012	0	0.009	0.011	-0.007	-0.005	-0.005	0.009	0.012	0.007	0.016	0.03	0.033	0.017	0.025	0.039	0.027	0.019	0.018	0.017	0.014	0.02	0.018	0.013	0.018	0.018	0.019	0.018	0.016	0.02	0.02	0.017	0.025	0.03	0.024	0.022	0.025	0.03
0	3	0.004	0.006	-0.012	-0.007	0.006	0.002	-0.004	-0.013	-0.001	0.003	-0.008	-0.012	0	0.009	0.011	-0.007	-0.005	-0.005	0.009	0.012	0.007	0.016	0.03	0.033	0.017	0.025	0.039	0.027	0.019	0.018	0.017	0.023	0.02	0.018	0.013	0.018	0.018	0.019	0.018	0.016	0.02	0.02	0.017	0.025	0.03	0.024	0.022	0.025
0	3	0.045	0.032	0.034	0.02	0.033	0.022	0.02	0.014	0.002	-0.015	0.011	-0.015	-0.031	-0.038	-0.043	-0.039	-0.036	-0.034	-0.04	-0.035	-0.033	-0.029	-0.008	-0.01	-0.019	-0.004	-0.006	-0.017	-0.013	-0.016	-0.012	-0.01	0.006	0.01	0.011	-0.001	0.006	-0.003	-0.004	-0.004	-0.006	-0.007	-0.002	-0.002	-0.008	-0.009	-0.003	-0.001
0	3	0.032	0.034	0.02	0.033	0.022	0.02	0.014	0.002	-0.015	0.011	-0.015	-0.031	-0.038	-0.043	-0.039	-0.036	-0.034	-0.04	-0.035	-0.033	-0.029	-0.008	-0.01	-0.019	-0.004	-0.006	-0.017	-0.013	-0.016	-0.012	-0.005	0.006	0.01	0.011	-0.001	0.006	-0.003	-0.004	-0.004	-0.006	-0.007	-0.002	-0.002	-0.008	-0.009	-0.003	-0.001	0.003
0	3	0.034	0.02	0.033	0.022	0.02	0.014	0.002	-0.015	0.011	-0.015	-0.031	-0.038	-0.043	-0.039	-0.036	-0.034	-0.04	-0.035	-0.033	-0.029	-0.008	-0.01	-0.019	-0.004	-0.006	-0.017	-0.013	-0.016	-0.012	-0.005	0.002	0.01	0.011	-0.001	0.006	-0.003	-0.004	-0.004	-0.006	-0.007	-0.002	-0.002	-0.008	-0.009	-0.003	-0.001	0.003	0.01
0	3	0.02	0.033	0.022	0.02	0.014	0.002	-0.015	0.011	-0.015	-0.031	-0.038	-0.043	-0.039	-0.036	-0.034	-0.04	-0.035	-0.033	-0.029	-0.008	-0.01	-0.019	-0.004	-0.006	-0.017	-0.013	-0.016	-0.012	-0.005	0.002	0	0.011	-0.001	0.006	-0.003	-0.004	-0.004	-0.006	-0.007	-0.002	-0.002	-0.008	-0.009	-0.003	-0.001	0.003	0.01	0.001
0	3	0.033	0.022	0.02	0.014	0.002	-0.015	0.011	-0.015	-0.031	-0.038	-0.043	-0.039	-0.036	-0.034	-0.04	-0.035	-0.033	-0.029	-0.008	-0.01	-0.019	-0.004	-0.006	-0.017	-0.013	-0.016	-0.012	-0.005	0.002	0	0.004	-0.001	0.006	-0.003	-0.004	-0.004	-0.006	-0.007	-0.002	-0.002	-0.008	-0.009	-0.003	-0.001	0.003	0.01	0.001	-0.008
0	3	0.022	0.02	0.014	0.002	-0.015	0.011	-0.015	-0.031	-0.038	-0.043	-0.039	-0.036	-0.034	-0.04	-0.035	-0.033	-0.029	-0.008	-0.01	-0.019	-0.004	-0.006	-0.017	-0.013	-0.016	-0.012	-0.005	0.002	0	0.004	0.008	0.006	-0.003	-0.004	-0.004	-0.006	-0.007	-0.002	-0.002	-0.008	-0.009	-0.003	-0.001	0.003	0.01	0.001	-0.008	-0.012
0	3	0.02	0.014	0.002	-0.015	0.011	-0.015	-0.031	-0.038	-0.043	-0.039	-0.036	-0.034	-0.04	-0.035	-0.033	-0.029	-0.008	-0.01	-0.019	-0.004	-0.006	-0.017	-0.013	-0.016	-0.012	-0.005	0.002	0	0.004	0.008	0	-0.003	-0.004	-0.004	-0.006	-0.007	-0.002	-0.002	-0.008	-0.009	-0.003	-0.001	0.003	0.01	0.001	-0.008	-0.012	-0.006
0	3	0.047	0.045	0.032	0.034	0.02	0.033	0.022	0.02	0.014	0.002	-0.015	0.011	-0.015	-0.031	-0.038	-0.043	-0.039	-0.036	-0.034	-0.04	-0.035	-0.033	-0.029	-0.008	-0.01	-0.019	-0.004	-0.006	-0.017	-0.013	-0.016	-0.011	-0.01	0.006	0.01	0.011	-0.001	0.006	-0.003	-0.004	-0.004	-0.006	-0.007	-0.002	-0.002	-0.008	-0.009	-0.003
0	3	0.057	0.047	0.045	0.032	0.034	0.02	0.033	0.022	0.02	0.014	0.002	-0.015	0.011	-0.015	-0.031	-0.038	-0.043	-0.039	-0.036	-0.034	-0.04	-0.035	-0.033	-0.029	-0.008	-0.01	-0.019	-0.004	-0.006	-0.017	-0.013	-0.007	-0.011	-0.01	0.006	0.01	0.011	-0.001	0.006	-0.003	-0.004	-0.004	-0.006	-0.007	-0.002	-0.002	-0.008	-0.009
0	3	0.047	0.057	0.047	0.045	0.032	0.034	0.02	0.033	0.022	0.02	0.014	0.002	-0.015	0.011	-0.015	-0.031	-0.038	-0.043	-0.039	-0.036	-0.034	-0.04	-0.035	-0.033	-0.029	-0.008	-0.01	-0.019	-0.004	-0.006	-0.017	-0.019	-0.007	-0.011	-0.01	0.006	0.01	0.011	-0.001	0.006	-0.003	-0.004	-0.004	-0.006	-0.007	-0.002	-0.002	-0.008
0	3	0.046	0.047	0.057	0.047	0.045	0.032	0.034	0.02	0.033	0.022	0.02	0.014	0.002	-0.015	0.011	-0.015	-0.031	-0.038	-0.043	-0.039	-0.036	-0.034	-0.04	-0.035	-0.033	-0.029	-0.008	-0.01	-0.019	-0.004	-0.006	-0.021	-0.019	-0.007	-0.011	-0.01	0.006	0.01	0.011	-0.001	0.006	-0.003	-0.004	-0.004	-0.006	-0.007	-0.002	-0.002
0	3	0.035	0.046	0.047	0.057	0.047	0.045	0.032	0.034	0.02	0.033	0.022	0.02	0.014	0.002	-0.015	0.011	-0.015	-0.031	-0.038	-0.043	-0.039	-0.036	-0.034	-0.04	-0.035	-0.033	-0.029	-0.008	-0.01	-0.019	-0.004	-0.005	-0.021	-0.019	-0.007	-0.011	-0.01	0.006	0.01	0.011	-0.001	0.006	-0.003	-0.004	-0.004	-0.006	-0.007	-0.002
0	3	0.033	0.035	0.046	0.047	0.057	0.047	0.045	0.032	0.034	0.02	0.033	0.022	0.02	0.014	0.002	-0.015	0.011	-0.015	-0.031	-0.038	-0.043	-0.039	-0.036	-0.034	-0.04	-0.035	-0.033	-0.029	-0.008	-0.01	-0.019	-0.01	-0.005	-0.021	-0.019	-0.007	-0.011	-0.01	0.006	0.01	0.011	-0.001	0.006	-0.003	-0.004	-0.004	-0.006	-0.007
0	3	-0.005	-0.009	0.002	0.003	-0.006	-0.022	-0.003	-0.006	0	-0.009	-0.008	-0.006	-0.01	-0.006	0.014	0.02	0.023	0.003	0.021	0.041	0.045	0.047	0.04	0.042	0.027	0.011	0.004	-0.008	-0.004	0.009	0.025	0.012	0.002	0.015	0.011	0.012	0.01	0.004	0.004	0.013	0.004	0.006	0.009	0.01	0.02	0.005	0.004	0.003
0	3	-0.009	0.002	0.003	-0.006	-0.022	-0.003	-0.006	0	-0.009	-0.008	-0.006	-0.01	-0.006	0.014	0.02	0.023	0.003	0.021	0.041	0.045	0.047	0.04	0.042	0.027	0.011	0.004	-0.008	-0.004	0.009	0.025	0.027	0.002	0.015	0.011	0.012	0.01	0.004	0.004	0.013	0.004	0.006	0.009	0.01	0.02	0.005	0.004	0.003	0.001
0	3	0.002	0.003	-0.006	-0.022	-0.003	-0.006	0	-0.009	-0.008	-0.006	-0.01	-0.006	0.014	0.02	0.023	0.003	0.021	0.041	0.045	0.047	0.04	0.042	0.027	0.011	0.004	-0.008	-0.004	0.009	0.025	0.027	0.017	0.015	0.011	0.012	0.01	0.004	0.004	0.013	0.004	0.006	0.009	0.01	0.02	0.005	0.004	0.003	0.001	0.002
0	3	0.003	-0.006	-0.022	-0.003	-0.006	0	-0.009	-0.008	-0.006	-0.01	-0.006	0.014	0.02	0.023	0.003	0.021	0.041	0.045	0.047	0.04	0.042	0.027	0.011	0.004	-0.008	-0.004	0.009	0.025	0.027	0.017	0.012	0.011	0.012	0.01	0.004	0.004	0.013	0.004	0.006	0.009	0.01	0.02	0.005	0.004	0.003	0.001	0.002	0
0	3	-0.006	-0.022	-0.003	-0.006	0	-0.009	-0.008	-0.006	-0.01	-0.006	0.014	0.02	0.023	0.003	0.021	0.041	0.045	0.047	0.04	0.042	0.027	0.011	0.004	-0.008	-0.004	0.009	0.025	0.027	0.017	0.012	0.015	0.012	0.01	0.004	0.004	0.013	0.004	0.006	0.009	0.01	0.02	0.005	0.004	0.003	0.001	0.002	0	0.004
0	3	-0.022	-0.003	-0.006	0	-0.009	-0.008	-0.006	-0.01	-0.006	0.014	0.02	0.023	0.003	0.021	0.041	0.045	0.047	0.04	0.042	0.027	0.011	0.004	-0.008	-0.004	0.009	0.025	0.027	0.017	0.012	0.015	0.034	0.01	0.004	0.004	0.013	0.004	0.006	0.009	0.01	0.02	0.005	0.004	0.003	0.001	0.002	0	0.004	0.007
0	3	-0.003	-0.006	0	-0.009	-0.008	-0.006	-0.01	-0.006	0.014	0.02	0.023	0.003	0.021	0.041	0.045	0.047	0.04	0.042	0.027	0.011	0.004	-0.008	-0.004	0.009	0.025	0.027	0.017	0.012	0.015	0.034	0.055	0.004	0.004	0.013	0.004	0.006	0.009	0.01	0.02	0.005	0.004	0.003	0.001	0.002	0	0.004	0.007	0.005
0	3	0.004	-0.005	-0.009	0.002	0.003	-0.006	-0.022	-0.003	-0.006	0	-0.009	-0.008	-0.006	-0.01	-0.006	0.014	0.02	0.023	0.003	0.021	0.041	0.045	0.047	0.04	0.042	0.027	0.011	0.004	-0.008	-0.004	0.009	0.005	0.012	0.002	0.015	0.011	0.012	0.01	0.004	0.004	0.013	0.004	0.006	0.009	0.01	0.02	0.005	0.004
0	3	-0.004	0.004	-0.005	-0.009	0.002	0.003	-0.006	-0.022	-0.003	-0.006	0	-0.009	-0.008	-0.006	-0.01	-0.006	0.014	0.02	0.023	0.003	0.021	0.041	0.045	0.047	0.04	0.042	0.027	0.011	0.004	-0.008	-0.004	0.012	0.005	0.012	0.002	0.015	0.011	0.012	0.01	0.004	0.004	0.013	0.004	0.006	0.009	0.01	0.02	0.005
0	3	-0.011	-0.004	0.004	-0.005	-0.009	0.002	0.003	-0.006	-0.022	-0.003	-0.006	0	-0.009	-0.008	-0.006	-0.01	-0.006	0.014	0.02	0.023	0.003	0.021	0.041	0.045	0.047	0.04	0.042	0.027	0.011	0.004	-0.008	0.016	0.012	0.005	0.012	0.002	0.015	0.011	0.012	0.01	0.004	0.004	0.013	0.004	0.006	0.009	0.01	0.02
0	3	-0.005	-0.011	-0.004	0.004	-0.005	-0.009	0.002	0.003	-0.006	-0.022	-0.003	-0.006	0	-0.009	-0.008	-0.006	-0.01	-0.006	0.014	0.02	0.023	0.003	0.021	0.041	0.045	0.047	0.04	0.042	0.027	0.011	0.004	0.017	0.016	0.012	0.005	0.012	0.002	0.015	0.011	0.012	0.01	0.004	0.004	0.013	0.004	0.006	0.009	0.01
0	3	-0.01	-0.005	-0.011	-0.004	0.004	-0.005	-0.009	0.002	0.003	-0.006	-0.022	-0.003	-0.006	0	-0.009	-0.008	-0.006	-0.01	-0.006	0.014	0.02	0.023	0.003	0.021	0.041	0.045	0.047	0.04	0.042	0.027	0.011	0.012	0.017	0.016	0.012	0.005	0.012	0.002	0.015	0.011	0.012	0.01	0.004	0.004	0.013	0.004	0.006	0.009
0	3	-0.022	-0.01	-0.005	-0.011	-0.004	0.004	-0.005	-0.009	0.002	0.003	-0.006	-0.022	-0.003	-0.006	0	-0.009	-0.008	-0.006	-0.01	-0.006	0.014	0.02	0.023	0.003	0.021	0.041	0.045	0.047	0.04	0.042	0.027	0.007	0.012	0.017	0.016	0.012	0.005	0.012	0.002	0.015	0.011	0.012	0.01	0.004	0.004	0.013	0.004	0.006
0	3	-0.029	-0.019	-0.032	-0.064	-0.078	-0.073	-0.067	-0.045	-0.031	-0.023	-0.025	-0.024	0.005	0.025	0.023	0.005	-0.024	0	0.007	-0.001	-0.024	-0.024	-0.041	-0.034	-0.033	-0.016	-0.029	-0.022	-0.009	0.004	-0.009	0.013	0.013	0.02	0.032	0.026	0.016	0.022	0.02	0.014	0.006	0.013	0.01	0.014	0.006	-0.004	0.006	0.01
0	3	-0.019	-0.032	-0.064	-0.078	-0.073	-0.067	-0.045	-0.031	-0.023	-0.025	-0.024	0.005	0.025	0.023	0.005	-0.024	0	0.007	-0.001	-0.024	-0.024	-0.041	-0.034	-0.033	-0.016	-0.029	-0.022	-0.009	0.004	-0.009	-0.019	0.013	0.02	0.032	0.026	0.016	0.022	0.02	0.014	0.006	0.013	0.01	0.014	0.006	-0.004	0.006	0.01	0.01
0	3	-0.032	-0.064	-0.078	-0.073	-0.067	-0.045	-0.031	-0.023	-0.025	-0.024	0.005	0.025	0.023	0.005	-0.024	0	0.007	-0.001	-0.024	-0.024	-0.041	-0.034	-0.033	-0.016	-0.029	-0.022	-0.009	0.004	-0.009	-0.019	-0.009	0.02	0.032	0.026	0.016	0.022	0.02	0.014	0.006	0.013	0.01	0.014	0.006	-0.004	0.006	0.01	0.01	0.012
0	3	-0.064	-0.078	-0.073	-0.067	-0.045	-0.031	-0.023	-0.025	-0.024	0.005	0.025	0.023	0.005	-0.024	0	0.007	-0.001	-0.024	-0.024	-0.041	-0.034	-0.033	-0.016	-0.029	-0.022	-0.009	0.004	-0.009	-0.019	-0.009	-0.009	0.032	0.026	0.016	0.022	0.02	0.014	0.006	0.013	0.01	0.014	0.006	-0.004	0.006	0.01	0.01	0.012	0.013
0	3	-0.078	-0.073	-0.067	-0.045	-0.031	-0.023	-0.025	-0.024	0.005	0.025	0.023	0.005	-0.024	0	0.007	-0.001	-0.024	-0.024	-0.041	-0.034	-0.033	-0.016	-0.029	-0.022	-0.009	0.004	-0.009	-0.019	-0.009	-0.009	-0.017	0.026	0.016	0.022	0.02	0.014	0.006	0.013	0.01	0.014	0.006	-0.004	0.006	0.01	0.01	0.012	0.013	0.013
0	3	-0.073	-0.067	-0.045	-0.031	-0.023	-0.025	-0.024	0.005	0.025	0.023	0.005	-0.024	0	0.007	-0.001	-0.024	-0.024	-0.041	-0.034	-0.033	-0.016	-0.029	-0.022	-0.009	0.004	-0.009	-0.019	-0.009	-0.009	-0.017	-0.002	0.016	0.022	0.02	0.014	0.006	0.013	0.01	0.014	0.006	-0.004	0.006	0.01	0.01	0.012	0.013	0.013	0.014
0	3	-0.067	-0.045	-0.031	-0.023	-0.025	-0.024	0.005	0.025	0.023	0.005	-0.024	0	0.007	-0.001	-0.024	-0.024	-0.041	-0.034	-0.033	-0.016	-0.029	-0.022	-0.009	0.004	-0.009	-0.019	-0.009	-0.009	-0.017	-0.002	-0.005	0.022	0.02	0.014	0.006	0.013	0.01	0.014	0.006	-0.004	0.006	0.01	0.01	0.012	0.013	0.013	0.014	-0.003
0	3	-0.028	-0.029	-0.019	-0.032	-0.064	-0.078	-0.073	-0.067	-0.045	-0.031	-0.023	-0.025	-0.024	0.005	0.025	0.023	0.005	-0.024	0	0.007	-0.001	-0.024	-0.024	-0.041	-0.034	-0.033	-0.016	-0.029	-0.022	-0.009	0.004	0.021	0.013	0.013	0.02	0.032	0.026	0.016	0.022	0.02	0.014	0.006	0.013	0.01	0.014	0.006	-0.004	0.006
0	3	-0.009	-0.028	-0.029	-0.019	-0.032	-0.064	-0.078	-0.073	-0.067	-0.045	-0.031	-0.023	-0.025	-0.024	0.005	0.025	0.023	0.005	-0.024	0	0.007	-0.001	-0.024	-0.024	-0.041	-0.034	-0.033	-0.016	-0.029	-0.022	-0.009	0.018	0.021	0.013	0.013	0.02	0.032	0.026	0.016	0.022	0.02	0.014	0.006	0.013	0.01	0.014	0.006	-0.004
0	3	-0.017	-0.009	-0.028	-0.029	-0.019	-0.032	-0.064	-0.078	-0.073	-0.067	-0.045	-0.031	-0.023	-0.025	-0.024	0.005	0.025	0.023	0.005	-0.024	0	0.007	-0.001	-0.024	-0.024	-0.041	-0.034	-0.033	-0.016	-0.029	-0.022	0.006	0.018	0.021	0.013	0.013	0.02	0.032	0.026	0.016	0.022	0.02	0.014	0.006	0.013	0.01	0.014	0.006
0	3	-0.024	-0.017	-0.009	-0.028	-0.029	-0.019	-0.032	-0.064	-0.078	-0.073	-0.067	-0.045	-0.031	-0.023	-0.025	-0.024	0.005	0.025	0.023	0.005	-0.024	0	0.007	-0.001	-0.024	-0.024	-0.041	-0.034	-0.033	-0.016	-0.029	0.003	0.006	0.018	0.021	0.013	0.013	0.02	0.032	0.026	0.016	0.022	0.02	0.014	0.006	0.013	0.01	0.014
0	3	-0.024	-0.024	-0.017	-0.009	-0.028	-0.029	-0.019	-0.032	-0.064	-0.078	-0.073	-0.067	-0.045	-0.031	-0.023	-0.025	-0.024	0.005	0.025	0.023	0.005	-0.024	0	0.007	-0.001	-0.024	-0.024	-0.041	-0.034	-0.033	-0.016	-0.007	0.003	0.006	0.018	0.021	0.013	0.013	0.02	0.032	0.026	0.016	0.022	0.02	0.014	0.006	0.013	0.01
0	3	-0.012	-0.024	-0.024	-0.017	-0.009	-0.028	-0.029	-0.019	-0.032	-0.064	-0.078	-0.073	-0.067	-0.045	-0.031	-0.023	-0.025	-0.024	0.005	0.025	0.023	0.005	-0.024	0	0.007	-0.001	-0.024	-0.024	-0.041	-0.034	-0.033	0.018	-0.007	0.003	0.006	0.018	0.021	0.013	0.013	0.02	0.032	0.026	0.016	0.022	0.02	0.014	0.006	0.013
0	3	-0.036	-0.004	0.007	0.005	0.005	-0.007	-0.035	-0.038	-0.038	-0.02	-0.027	-0.039	-0.066	-0.063	-0.064	-0.067	-0.072	-0.068	-0.052	-0.021	-0.018	-0.005	-0.002	-0.023	-0.02	-0.013	-0.011	-0.015	-0.019	-0.027	-0.022	-0.001	0.005	0.007	0.013	0.018	0.016	0.004	-0.003	-0.011	-0.007	-0.006	-0.001	0.006	0.004	-0.003	-0.005	0.003
0	3	-0.004	0.007	0.005	0.005	-0.007	-0.035	-0.038	-0.038	-0.02	-0.027	-0.039	-0.066	-0.063	-0.064	-0.067	-0.072	-0.068	-0.052	-0.021	-0.018	-0.005	-0.002	-0.023	-0.02	-0.013	-0.011	-0.015	-0.019	-0.027	-0.022	-0.02	0.005	0.007	0.013	0.018	0.016	0.004	-0.003	-0.011	-0.007	-0.006	-0.001	0.006	0.004	-0.003	-0.005	0.003	-0.006
0	3	0.007	0.005	0.005	-0.007	-0.035	-0.038	-0.038	-0.02	-0.027	-0.039	-0.066	-0.063	-0.064	-0.067	-0.072	-0.068	-0.052	-0.021	-0.018	-0.005	-0.002	-0.023	-0.02	-0.013	-0.011	-0.015	-0.019	-0.027	-0.022	-0.02	-0.02	0.007	0.013	0.018	0.016	0.004	-0.003	-0.011	-0.007	-0.006	-0.001	0.006	0.004	-0.003	-0.005	0.003	-0.006	-0.005
0	3	0.005	0.005	-0.007	-0.035	-0.038	-0.038	-0.02	-0.027	-0.039	-0.066	-0.063	-0.064	-0.067	-0.072	-0.068	-0.052	-0.021	-0.018	-0.005	-0.002	-0.023	-0.02	-0.013	-0.011	-0.015	-0.019	-0.027	-0.022	-0.02	-0.02	-0.018	0.013	0.018	0.016	0.004	-0.003	-0.011	-0.007	-0.006	-0.001	0.006	0.004	-0.003	-0.005	0.003	-0.006	-0.005	-0.001
0	3	0.005	-0.007	-0.035	-0.038	-0.038	-0.02	-0.027	-0.039	-0.066	-0.063	-0.064	-0.067	-0.072	-0.068	-0.052	-0.021	-0.018	-0.005	-0.002	-0.023	-0.02	-0.013	-0.011	-0.015	-0.019	-0.027	-0.022	-0.02	-0.02	-0.018	-0.02	0.018	0.016	0.004	-0.003	-0.011	-0.007	-0.006	-0.001	0.006	0.004	-0.003	-0.005	0.003	-0.006	-0.005	-0.001	0
0	3	-0.007	-0.035	-0.038	-0.038	-0.02	-0.027	-0.039	-0.066	-0.063	-0.064	-0.067	-0.072	-0.068	-0.052	-0.021	-0.018	-0.005	-0.002	-0.023	-0.02	-0.013	-0.011	-0.015	-0.019	-0.027	-0.022	-0.02	-0.02	-0.018	-0.02	-0.026	0.016	0.004	-0.003	-0.011	-0.007	-0.006	-0.001	0.006	0.004	-0.003	-0.005	0.003	-0.006	-0.005	-0.001	0	-0.015
0	3	-0.035	-0.038	-0.038	-0.02	-0.027	-0.039	-0.066	-0.063	-0.064	-0.067	-0.072	-0.068	-0.052	-0.021	-0.018	-0.005	-0.002	-0.023	-0.02	-0.013	-0.011	-0.015	-0.019	-0.027	-0.022	-0.02	-0.02	-0.018	-0.02	-0.026	-0.033	0.004	-0.003	-0.011	-0.007	-0.006	-0.001	0.006	0.004	-0.003	-0.005	0.003	-0.006	-0.005	-0.001	0	-0.015	-0.003
0	3	-0.014	-0.036	-0.004	0.007	0.005	0.005	-0.007	-0.035	-0.038	-0.038	-0.02	-0.027	-0.039	-0.066	-0.063	-0.064	-0.067	-0.072	-0.068	-0.052	-0.021	-0.018	-0.005	-0.002	-0.023	-0.02	-0.013	-0.011	-0.015	-0.019	-0.027	0.006	-0.001	0.005	0.007	0.013	0.018	0.016	0.004	-0.003	-0.011	-0.007	-0.006	-0.001	0.006	0.004	-0.003	-0.005
0	3	-0.009	-0.014	-0.036	-0.004	0.007	0.005	0.005	-0.007	-0.035	-0.038	-0.038	-0.02	-0.027	-0.039	-0.066	-0.063	-0.064	-0.067	-0.072	-0.068	-0.052	-0.021	-0.018	-0.005	-0.002	-0.023	-0.02	-0.013	-0.011	-0.015	-0.019	0.008	0.006	-0.001	0.005	0.007	0.013	0.018	0.016	0.004	-0.003	-0.011	-0.007	-0.006	-0.001	0.006	0.004	-0.003
0	3	-0.004	-0.009	-0.014	-0.036	-0.004	0.007	0.005	0.005	-0.007	-0.035	-0.038	-0.038	-0.02	-0.027	-0.039	-0.066	-0.063	-0.064	-0.067	-0.072	-0.068	-0.052	-0.021	-0.018	-0.005	-0.002	-0.023	-0.02	-0.013	-0.011	-0.015	0.007	0.008	0.006	-0.001	0.005	0.007	0.013	0.018	0.016	0.004	-0.003	-0.011	-0.007	-0.006	-0.001	0.006	0.004
0	3	0.003	-0.004	-0.009	-0.014	-0.036	-0.004	0.007	0.005	0.005	-0.007	-0.035	-0.038	-0.038	-0.02	-0.027	-0.039	-0.066	-0.063	-0.064	-0.067	-0.072	-0.068	-0.052	-0.021	-0.018	-0.005	-0.002	-0.023	-0.02	-0.013	-0.011	0.008	0.007	0.008	0.006	-0.001	0.005	0.007	0.013	0.018	0.016	0.004	-0.003	-0.011	-0.007	-0.006	-0.001	0.006
0	3	0.02	0.003	-0.004	-0.009	-0.014	-0.036	-0.004	0.007	0.005	0.005	-0.007	-0.035	-0.038	-0.038	-0.02	-0.027	-0.039	-0.066	-0.063	-0.064	-0.067	-0.072	-0.068	-0.052	-0.021	-0.018	-0.005	-0.002	-0.023	-0.02	-0.013	0.006	0.008	0.007	0.008	0.006	-0.001	0.005	0.007	0.013	0.018	0.016	0.004	-0.003	-0.011	-0.007	-0.006	-0.001
0	3	0.042	0.02	0.003	-0.004	-0.009	-0.014	-0.036	-0.004	0.007	0.005	0.005	-0.007	-0.035	-0.038	-0.038	-0.02	-0.027	-0.039	-0.066	-0.063	-0.064	-0.067	-0.072	-0.068	-0.052	-0.021	-0.018	-0.005	-0.002	-0.023	-0.02	0	0.006	0.008	0.007	0.008	0.006	-0.001	0.005	0.007	0.013	0.018	0.016	0.004	-0.003	-0.011	-0.007	-0.006
0	3	-0.047	-0.004	0.011	0.001	-0.007	0.009	0.026	0.014	0.015	0.028	0.029	0.017	0.024	0.018	0.034	0.026	0.046	0.041	0.072	0.065	0.052	0.073	0.075	0.046	0.054	0.043	0.033	0.032	0.029	0.021	0.044	-0.002	-0.016	-0.008	-0.015	-0.024	-0.008	-0.018	-0.013	-0.003	-0.007	-0.009	-0.007	-0.011	-0.004	-0.011	-0.008	-0.006
0	3	-0.004	0.011	0.001	-0.007	0.009	0.026	0.014	0.015	0.028	0.029	0.017	0.024	0.018	0.034	0.026	0.046	0.041	0.072	0.065	0.052	0.073	0.075	0.046	0.054	0.043	0.033	0.032	0.029	0.021	0.044	0.047	-0.016	-0.008	-0.015	-0.024	-0.008	-0.018	-0.013	-0.003	-0.007	-0.009	-0.007	-0.011	-0.004	-0.011	-0.008	-0.006	-0.002
0	3	0.011	0.001	-0.007	0.009	0.026	0.014	0.015	0.028	0.029	0.017	0.024	0.018	0.034	0.026	0.046	0.041	0.072	0.065	0.052	0.073	0.075	0.046	0.054	0.043	0.033	0.032	0.029	0.021	0.044	0.047	0.037	-0.008	-0.015	-0.024	-0.008	-0.018	-0.013	-0.003	-0.007	-0.009	-0.007	-0.011	-0.004	-0.011	-0.008	-0.006	-0.002	0.005
0	3	0.001	-0.007	0.009	0.026	0.014	0.015	0.028	0.029	0.017	0.024	0.018	0.034	0.026	0.046	0.041	0.072	0.065	0.052	0.073	0.075	0.046	0.054	0.043	0.033	0.032	0.029	0.021	0.044	0.047	0.037	0.049	-0.015	-0.024	-0.008	-0.018	-0.013	-0.003	-0.007	-0.009	-0.007	-0.011	-0.004	-0.011	-0.008	-0.006	-0.002	0.005	0.004
0	3	-0.007	0.009	0.026	0.014	0.015	0.028	0.029	0.017	0.024	0.018	0.034	0.026	0.046	0.041	0.072	0.065	0.052	0.073	0.075	0.046	0.054	0.043	0.033	0.032	0.029	0.021	0.044	0.047	0.037	0.049	0.041	-0.024	-0.008	-0.018	-0.013	-0.003	-0.007	-0.009	-0.007	-0.011	-0.004	-0.011	-0.008	-0.006	-0.002	0.005	0.004	0.001
0	3	0.009	0.026	0.014	0.015	0.028	0.029	0.017	0.024	0.018	0.034	0.026	0.046	0.041	0.072	0.065	0.052	0.073	0.075	0.046	0.054	0.043	0.033	0.032	0.029	0.021	0.044	0.047	0.037	0.049	0.041	0.06	-0.008	-0.018	-0.013	-0.003	-0.007	-0.009	-0.007	-0.011	-0.004	-0.011	-0.008	-0.006	-0.002	0.005	0.004	0.001	0.002
0	3	0.026	0.014	0.015	0.028	0.029	0.017	0.024	0.018	0.034	0.026	0.046	0.041	0.072	0.065	0.052	0.073	0.075	0.046	0.054	0.043	0.033	0.032	0.029	0.021	0.044	0.047	0.037	0.049	0.041	0.06	0.052	-0.018	-0.013	-0.003	-0.007	-0.009	-0.007	-0.011	-0.004	-0.011	-0.008	-0.006	-0.002	0.005	0.004	0.001	0.002	0.019
0	3	-0.037	-0.047	-0.004	0.011	0.001	-0.007	0.009	0.026	0.014	0.015	0.028	0.029	0.017	0.024	0.018	0.034	0.026	0.046	0.041	0.072	0.065	0.052	0.073	0.075	0.046	0.054	0.043	0.033	0.032	0.029	0.021	0.006	-0.002	-0.016	-0.008	-0.015	-0.024	-0.008	-0.018	-0.013	-0.003	-0.007	-0.009	-0.007	-0.011	-0.004	-0.011	-0.008
0	3	-0.022	-0.037	-0.047	-0.004	0.011	0.001	-0.007	0.009	0.026	0.014	0.015	0.028	0.029	0.017	0.024	0.018	0.034	0.026	0.046	0.041	0.072	0.065	0.052	0.073	0.075	0.046	0.054	0.043	0.033	0.032	0.029	-0.001	0.006	-0.002	-0.016	-0.008	-0.015	-0.024	-0.008	-0.018	-0.013	-0.003	-0.007	-0.009	-0.007	-0.011	-0.004	-0.011
0	3	-0.017	-0.022	-0.037	-0.047	-0.004	0.011	0.001	-0.007	0.009	0.026	0.014	0.015	0.028	0.029	0.017	0.024	0.018	0.034	0.026	0.046	0.041	0.072	0.065	0.052	0.073	0.075	0.046	0.054	0.043	0.033	0.032	0.001	-0.001	0.006	-0.002	-0.016	-0.008	-0.015	-0.024	-0.008	-0.018	-0.013	-0.003	-0.007	-0.009	-0.007	-0.011	-0.004
0	3	-0.03	-0.017	-0.022	-0.037	-0.047	-0.004	0.011	0.001	-0.007	0.009	0.026	0.014	0.015	0.028	0.029	0.017	0.024	0.018	0.034	0.026	0.046	0.041	0.072	0.065	0.052	0.073	0.075	0.046	0.054	0.043	0.033	-0.009	0.001	-0.001	0.006	-0.002	-0.016	-0.008	-0.015	-0.024	-0.008	-0.018	-0.013	-0.003	-0.007	-0.009	-0.007	-0.011
0	3	-0.041	-0.03	-0.017	-0.022	-0.037	-0.047	-0.004	0.011	0.001	-0.007	0.009	0.026	0.014	0.015	0.028	0.029	0.017	0.024	0.018	0.034	0.026	0.046	0.041	0.072	0.065	0.052	0.073	0.075	0.046	0.054	0.043	-0.001	-0.009	0.001	-0.001	0.006	-0.002	-0.016	-0.008	-0.015	-0.024	-0.008	-0.018	-0.013	-0.003	-0.007	-0.009	-0.007
0	3	-0.044	-0.041	-0.03	-0.017	-0.022	-0.037	-0.047	-0.004	0.011	0.001	-0.007	0.009	0.026	0.014	0.015	0.028	0.029	0.017	0.024	0.018	0.034	0.026	0.046	0.041	0.072	0.065	0.052	0.073	0.075	0.046	0.054	0.001	-0.001	-0.009	0.001	-0.001	0.006	-0.002	-0.016	-0.008	-0.015	-0.024	-0.008	-0.018	-0.013	-0.003	-0.007	-0.009
0	3	-0.003	-0.007	-0.036	-0.022	-0.006	-0.032	-0.029	-0.024	-0.021	-0.015	-0.013	-0.017	-0.013	-0.014	-0.019	-0.022	-0.012	-0.035	-0.034	-0.033	-0.047	-0.034	-0.026	-0.01	0.009	-0.003	-0.009	-0.013	0.011	0.002	0.01	-0.011	-0.003	-0.005	-0.016	-0.005	-0.006	-0.013	-0.01	-0.006	0.002	-0.004	-0.004	-0.002	-0.008	-0.009	-0.009	-0.012
0	3	-0.007	-0.036	-0.022	-0.006	-0.032	-0.029	-0.024	-0.021	-0.015	-0.013	-0.017	-0.013	-0.014	-0.019	-0.022	-0.012	-0.035	-0.034	-0.033	-0.047	-0.034	-0.026	-0.01	0.009	-0.003	-0.009	-0.013	0.011	0.002	0.01	0.012	-0.003	-0.005	-0.016	-0.005	-0.006	-0.013	-0.01	-0.006	0.002	-0.004	-0.004	-0.002	-0.008	-0.009	-0.009	-0.012	-0.011
0	3	-0.036	-0.022	-0.006	-0.032	-0.029	-0.024	-0.021	-0.015	-0.013	-0.017	-0.013	-0.014	-0.019	-0.022	-0.012	-0.035	-0.034	-0.033	-0.047	-0.034	-0.026	-0.01	0.009	-0.003	-0.009	-0.013	0.011	0.002	0.01	0.012	0.018	-0.005	-0.016	-0.005	-0.006	-0.013	-0.01	-0.006	0.002	-0.004	-0.004	-0.002	-0.008	-0.009	-0.009	-0.012	-0.011	-0.013
0	3	-0.022	-0.006	-0.032	-0.029	-0.024	-0.021	-0.015	-0.013	-0.017	-0.013	-0.014	-0.019	-0.022	-0.012	-0.035	-0.034	-0.033	-0.047	-0.034	-0.026	-0.01	0.009	-0.003	-0.009	-0.013	0.011	0.002	0.01	0.012	0.018	0.012	-0.016	-0.005	-0.006	-0.013	-0.01	-0.006	0.002	-0.004	-0.004	-0.002	-0.008	-0.009	-0.009	-0.012	-0.011	-0.013	-0.015
0	3	-0.006	-0.032	-0.029	-0.024	-0.021	-0.015	-0.013	-0.017	-0.013	-0.014	-0.019	-0.022	-0.012	-0.035	-0.034	-0.033	-0.047	-0.034	-0.026	-0.01	0.009	-0.003	-0.009	-0.013	0.011	0.002	0.01	0.012	0.018	0.012	0.011	-0.005	-0.006	-0.013	-0.01	-0.006	0.002	-0.004	-0.004	-0.002	-0.008	-0.009	-0.009	-0.012	-0.011	-0.013	-0.015	-0.008
0	3	-0.032	-0.029	-0.024	-0.021	-0.015	-0.013	-0.017	-0.013	-0.014	-0.019	-0.022	-0.012	-0.035	-0.034	-0.033	-0.047	-0.034	-0.026	-0.01	0.009	-0.003	-0.009	-0.013	0.011	0.002	0.01	0.012	0.018	0.012	0.011	0	-0.006	-0.013	-0.01	-0.006	0.002	-0.004	-0.004	-0.002	-0.008	-0.009	-0.009	-0.012	-0.011	-0.013	-0.015	-0.008	-0.012
0	3	-0.029	-0.024	-0.021	-0.015	-0.013	-0.017	-0.013	-0.014	-0.019	-0.022	-0.012	-0.035	-0.034	-0.033	-0.047	-0.034	-0.026	-0.01	0.009	-0.003	-0.009	-0.013	0.011	0.002	0.01	0.012	0.018	0.012	0.011	0	-0.021	-0.013	-0.01	-0.006	0.002	-0.004	-0.004	-0.002	-0.008	-0.009	-0.009	-0.012	-0.011	-0.013	-0.015	-0.008	-0.012	-0.011
0	3	-0.008	-0.003	-0.007	-0.036	-0.022	-0.006	-0.032	-0.029	-0.024	-0.021	-0.015	-0.013	-0.017	-0.013	-0.014	-0.019	-0.022	-0.012	-0.035	-0.034	-0.033	-0.047	-0.034	-0.026	-0.01	0.009	-0.003	-0.009	-0.013	0.011	0.002	-0.014	-0.011	-0.003	-0.005	-0.016	-0.005	-0.006	-0.013	-0.01	-0.006	0.002	-0.004	-0.004	-0.002	-0.008	-0.009	-0.009
0	3	-0.013	-0.008	-0.003	-0.007	-0.036	-0.022	-0.006	-0.032	-0.029	-0.024	-0.021	-0.015	-0.013	-0.017	-0.013	-0.014	-0.019	-0.022	-0.012	-0.035	-0.034	-0.033	-0.047	-0.034	-0.026	-0.01	0.009	-0.003	-0.009	-0.013	0.011	-0.011	-0.014	-0.011	-0.003	-0.005	-0.016	-0.005	-0.006	-0.013	-0.01	-0.006	0.002	-0.004	-0.004	-0.002	-0.008	-0.009
0	3	0	-0.013	-0.008	-0.003	-0.007	-0.036	-0.022	-0.006	-0.032	-0.029	-0.024	-0.021	-0.015	-0.013	-0.017	-0.013	-0.014	-0.019	-0.022	-0.012	-0.035	-0.034	-0.033	-0.047	-0.034	-0.026	-0.01	0.009	-0.003	-0.009	-0.013	-0.009	-0.011	-0.014	-0.011	-0.003	-0.005	-0.016	-0.005	-0.006	-0.013	-0.01	-0.006	0.002	-0.004	-0.004	-0.002	-0.008
0	3	0.002	0	-0.013	-0.008	-0.003	-0.007	-0.036	-0.022	-0.006	-0.032	-0.029	-0.024	-0.021	-0.015	-0.013	-0.017	-0.013	-0.014	-0.019	-0.022	-0.012	-0.035	-0.034	-0.033	-0.047	-0.034	-0.026	-0.01	0.009	-0.003	-0.009	-0.005	-0.009	-0.011	-0.014	-0.011	-0.003	-0.005	-0.016	-0.005	-0.006	-0.013	-0.01	-0.006	0.002	-0.004	-0.004	-0.002
0	3	0.005	0.002	0	-0.013	-0.008	-0.003	-0.007	-0.036	-0.022	-0.006	-0.032	-0.029	-0.024	-0.021	-0.015	-0.013	-0.017	-0.013	-0.014	-0.019	-0.022	-0.012	-0.035	-0.034	-0.033	-0.047	-0.034	-0.026	-0.01	0.009	-0.003	0.003	-0.005	-0.009	-0.011	-0.014	-0.011	-0.003	-0.005	-0.016	-0.005	-0.006	-0.013	-0.01	-0.006	0.002	-0.004	-0.004
0	3	0.016	0.005	0.002	0	-0.013	-0.008	-0.003	-0.007	-0.036	-0.022	-0.006	-0.032	-0.029	-0.024	-0.021	-0.015	-0.013	-0.017	-0.013	-0.014	-0.019	-0.022	-0.012	-0.035	-0.034	-0.033	-0.047	-0.034	-0.026	-0.01	0.009	-0.003	0.003	-0.005	-0.009	-0.011	-0.014	-0.011	-0.003	-0.005	-0.016	-0.005	-0.006	-0.013	-0.01	-0.006	0.002	-0.004
0	3	0.016	0.02	0.018	-0.004	-0.008	0.017	0.013	0.012	0.009	0.017	0.005	0.011	-0.005	-0.014	-0.011	-0.019	-0.034	-0.029	-0.032	-0.027	-0.026	-0.034	-0.041	-0.029	-0.027	-0.061	-0.048	-0.032	-0.043	-0.034	-0.022	0.029	0.023	0.028	0.026	0.023	0.02	0.019	0.019	0.017	0.013	0.006	0.014	0.01	-0.006	0.005	0.003	0
0	3	0.02	0.018	-0.004	-0.008	0.017	0.013	0.012	0.009	0.017	0.005	0.011	-0.005	-0.014	-0.011	-0.019	-0.034	-0.029	-0.032	-0.027	-0.026	-0.034	-0.041	-0.029	-0.027	-0.061	-0.048	-0.032	-0.043	-0.034	-0.022	-0.018	0.023	0.028	0.026	0.023	0.02	0.019	0.019	0.017	0.013	0.006	0.014	0.01	-0.006	0.005	0.003	0	0.002
0	3	0.018	-0.004	-0.008	0.017	0.013	0.012	0.009	0.017	0.005	0.011	-0.005	-0.014	-0.011	-0.019	-0.034	-0.029	-0.032	-0.027	-0.026	-0.034	-0.041	-0.029	-0.027	-0.061	-0.048	-0.032	-0.043	-0.034	-0.022	-0.018	-0.013	0.028	0.026	0.023	0.02	0.019	0.019	0.017	0.013	0.006	0.014	0.01	-0.006	0.005	0.003	0	0.002	-0.006
0	3	-0.004	-0.008	0.017	0.013	0.012	0.009	0.017	0.005	0.011	-0.005	-0.014	-0.011	-0.019	-0.034	-0.029	-0.032	-0.027	-0.026	-0.034	-0.041	-0.029	-0.027	-0.061	-0.048	-0.032	-0.043	-0.034	-0.022	-0.018	-0.013	-0.014	0.026	0.023	0.02	0.019	0.019	0.017	0.013	0.006	0.014	0.01	-0.006	0.005	0.003	0	0.002	-0.006	-0.009
0	3	-0.008	0.017	0.013	0.012	0.009	0.017	0.005	0.011	-0.005	-0.014	-0.011	-0.019	-0.034	-0.029	-0.032	-0.027	-0.026	-0.034	-0.041	-0.029	-0.027	-0.061	-0.048	-0.032	-0.043	-0.034	-0.022	-0.018	-0.013	-0.014	-0.018	0.023	0.02	0.019	0.019	0.017	0.013	0.006	0.014	0.01	-0.006	0.005	0.003	0	0.002	-0.006	-0.009	-0.024
0	3	0.017	0.013	0.012	0.009	0.017	0.005	0.011	-0.005	-0.014	-0.011	-0.019	-0.034	-0.029	-0.032	-0.027	-0.026	-0.034	-0.041	-0.029	-0.027	-0.061	-0.048	-0.032	-0.043	-0.034	-0.022	-0.018	-0.013	-0.014	-0.018	-0.028	0.02	0.019	0.019	0.017	0.013	0.006	0.014	0.01	-0.006	0.005	0.003	0	0.002	-0.006	-0.009	-0.024	-0.031
0	3	0.013	0.012	0.009	0.017	0.005	0.011	-0.005	-0.014	-0.011	-0.019	-0.034	-0.029	-0.032	-0.027	-0.026	-0.034	-0.041	-0.029	-0.027	-0.061	-0.048	-0.032	-0.043	-0.034	-0.022	-0.018	-0.013	-0.014	-0.018	-0.028	-0.027	0.019	0.019	0.017	0.013	0.006	0.014	0.01	-0.006	0.005	0.003	0	0.002	-0.006	-0.009	-0.024	-0.031	-0.023
0	3	0.012	0.016	0.02	0.018	-0.004	-0.008	0.017	0.013	0.012	0.009	0.017	0.005	0.011	-0.005	-0.014	-0.011	-0.019	-0.034	-0.029	-0.032	-0.027	-0.026	-0.034	-0.041	-0.029	-0.027	-0.061	-0.048	-0.032	-0.043	-0.034	0.029	0.029	0.023	0.028	0.026	0.023	0.02	0.019	0.019	0.017	0.013	0.006	0.014	0.01	-0.006	0.005	0.003
0	3	0.026	0.012	0.016	0.02	0.018	-0.004	-0.008	0.017	0.013	0.012	0.009	0.017	0.005	0.011	-0.005	-0.014	-0.011	-0.019	-0.034	-0.029	-0.032	-0.027	-0.026	-0.034	-0.041	-0.029	-0.027	-0.061	-0.048	-0.032	-0.043	0.028	0.029	0.029	0.023	0.028	0.026	0.023	0.02	0.019	0.019	0.017	0.013	0.006	0.014	0.01	-0.006	0.005
0	3	0.026	0.026	0.012	0.016	0.02	0.018	-0.004	-0.008	0.017	0.013	0.012	0.009	0.017	0.005	0.011	-0.005	-0.014	-0.011	-0.019	-0.034	-0.029	-0.032	-0.027	-0.026	-0.034	-0.041	-0.029	-0.027	-0.061	-0.048	-0.032	0.035	0.028	0.029	0.029	0.023	0.028	0.026	0.023	0.02	0.019	0.019	0.017	0.013	0.006	0.014	0.01	-0.006
0	3	0.018	0.026	0.026	0.012	0.016	0.02	0.018	-0.004	-0.008	0.017	0.013	0.012	0.009	0.017	0.005	0.011	-0.005	-0.014	-0.011	-0.019	-0.034	-0.029	-0.032	-0.027	-0.026	-0.034	-0.041	-0.029	-0.027	-0.061	-0.048	0.042	0.035	0.028	0.029	0.029	0.023	0.028	0.026	0.023	0.02	0.019	0.019	0.017	0.013	0.006	0.014	0.01
0	3	0.018	0.018	0.026	0.026	0.012	0.016	0.02	0.018	-0.004	-0.008	0.017	0.013	0.012	0.009	0.017	0.005	0.011	-0.005	-0.014	-0.011	-0.019	-0.034	-0.029	-0.032	-0.027	-0.026	-0.034	-0.041	-0.029	-0.027	-0.061	0.041	0.042	0.035	0.028	0.029	0.029	0.023	0.028	0.026	0.023	0.02	0.019	0.019	0.017	0.013	0.006	0.014
0	3	0.023	0.018	0.018	0.026	0.026	0.012	0.016	0.02	0.018	-0.004	-0.008	0.017	0.013	0.012	0.009	0.017	0.005	0.011	-0.005	-0.014	-0.011	-0.019	-0.034	-0.029	-0.032	-0.027	-0.026	-0.034	-0.041	-0.029	-0.027	0.034	0.041	0.042	0.035	0.028	0.029	0.029	0.023	0.028	0.026	0.023	0.02	0.019	0.019	0.017	0.013	0.006
0	3	-0.006	0	0.009	0.021	0.011	-0.002	-0.011	-0.01	-0.011	-0.006	-0.026	-0.034	-0.019	-0.014	-0.023	-0.022	-0.036	-0.039	-0.029	-0.023	-0.012	-0.019	-0.027	-0.03	-0.015	-0.012	-0.029	-0.024	-0.028	-0.026	-0.021	0	-0.004	-0.011	-0.015	-0.009	-0.005	-0.01	-0.003	-0.004	0.012	0.012	0.021	0.021	0.014	0.016	0.025	0.02
0	3	0	0.009	0.021	0.011	-0.002	-0.011	-0.01	-0.011	-0.006	-0.026	-0.034	-0.019	-0.014	-0.023	-0.022	-0.036	-0.039	-0.029	-0.023	-0.012	-0.019	-0.027	-0.03	-0.015	-0.012	-0.029	-0.024	-0.028	-0.026	-0.021	-0.02	-0.004	-0.011	-0.015	-0.009	-0.005	-0.01	-0.003	-0.004	0.012	0.012	0.021	0.021	0.014	0.016	0.025	0.02	0.021
0	3	0.009	0.021	0.011	-0.002	-0.011	-0.01	-0.011	-0.006	-0.026	-0.034	-0.019	-0.014	-0.023	-0.022	-0.036	-0.039	-0.029	-0.023	-0.012	-0.019	-0.027	-0.03	-0.015	-0.012	-0.029	-0.024	-0.028	-0.026	-0.021	-0.02	-0.018	-0.011	-0.015	-0.009	-0.005	-0.01	-0.003	-0.004	0.012	0.012	0.021	0.021	0.014	0.016	0.025	0.02	0.021	0.022
0	3	0.021	0.011	-0.002	-0.011	-0.01	-0.011	-0.006	-0.026	-0.034	-0.019	-0.014	-0.023	-0.022	-0.036	-0.039	-0.029	-0.023	-0.012	-0.019	-0.027	-0.03	-0.015	-0.012	-0.029	-0.024	-0.028	-0.026	-0.021	-0.02	-0.018	-0.009	-0.015	-0.009	-0.005	-0.01	-0.003	-0.004	0.012	0.012	0.021	0.021	0.014	0.016	0.025	0.02	0.021	0.022	0.013
0	3	0.011	-0.002	-0.011	-0.01	-0.011	-0.006	-0.026	-0.034	-0.019	-0.014	-0.023	-0.022	-0.036	-0.039	-0.029	-0.023	-0.012	-0.019	-0.027	-0.03	-0.015	-0.012	-0.029	-0.024	-0.028	-0.026	-0.021	-0.02	-0.018	-0.009	-0.001	-0.009	-0.005	-0.01	-0.003	-0.004	0.012	0.012	0.021	0.021	0.014	0.016	0.025	0.02	0.021	0.022	0.013	0.009
0	3	-0.002	-0.011	-0.01	-0.011	-0.006	-0.026	-0.034	-0.019	-0.014	-0.023	-0.022	-0.036	-0.039	-0.029	-0.023	-0.012	-0.019	-0.027	-0.03	-0.015	-0.012	-0.029	-0.024	-0.028	-0.026	-0.021	-0.02	-0.018	-0.009	-0.001	-0.006	-0.005	-0.01	-0.003	-0.004	0.012	0.012	0.021	0.021	0.014	0.016	0.025	0.02	0.021	0.022	0.013	0.009	0.007
0	3	-0.011	-0.01	-0.011	-0.006	-0.026	-0.034	-0.019	-0.014	-0.023	-0.022	-0.036	-0.039	-0.029	-0.023	-0.012	-0.019	-0.027	-0.03	-0.015	-0.012	-0.029	-0.024	-0.028	-0.026	-0.021	-0.02	-0.018	-0.009	-0.001	-0.006	-0.016	-0.01	-0.003	-0.004	0.012	0.012	0.021	0.021	0.014	0.016	0.025	0.02	0.021	0.022	0.013	0.009	0.007	0.004
0	3	0.007	-0.006	0	0.009	0.021	0.011	-0.002	-0.011	-0.01	-0.011	-0.006	-0.026	-0.034	-0.019	-0.014	-0.023	-0.022	-0.036	-0.039	-0.029	-0.023	-0.012	-0.019	-0.027	-0.03	-0.015	-0.012	-0.029	-0.024	-0.028	-0.026	-0.011	0	-0.004	-0.011	-0.015	-0.009	-0.005	-0.01	-0.003	-0.004	0.012	0.012	0.021	0.021	0.014	0.016	0.025
0	3	0.019	0.007	-0.006	0	0.009	0.021	0.011	-0.002	-0.011	-0.01	-0.011	-0.006	-0.026	-0.034	-0.019	-0.014	-0.023	-0.022	-0.036	-0.039	-0.029	-0.023	-0.012	-0.019	-0.027	-0.03	-0.015	-0.012	-0.029	-0.024	-0.028	-0.018	-0.011	0	-0.004	-0.011	-0.015	-0.009	-0.005	-0.01	-0.003	-0.004	0.012	0.012	0.021	0.021	0.014	0.016
0	3	0.02	0.019	0.007	-0.006	0	0.009	0.021	0.011	-0.002	-0.011	-0.01	-0.011	-0.006	-0.026	-0.034	-0.019	-0.014	-0.023	-0.022	-0.036	-0.039	-0.029	-0.023	-0.012	-0.019	-0.027	-0.03	-0.015	-0.012	-0.029	-0.024	-0.018	-0.018	-0.011	0	-0.004	-0.011	-0.015	-0.009	-0.005	-0.01	-0.003	-0.004	0.012	0.012	0.021	0.021	0.014
0	3	0.028	0.02	0.019	0.007	-0.006	0	0.009	0.021	0.011	-0.002	-0.011	-0.01	-0.011	-0.006	-0.026	-0.034	-0.019	-0.014	-0.023	-0.022	-0.036	-0.039	-0.029	-0.023	-0.012	-0.019	-0.027	-0.03	-0.015	-0.012	-0.029	-0.014	-0.018	-0.018	-0.011	0	-0.004	-0.011	-0.015	-0.009	-0.005	-0.01	-0.003	-0.004	0.012	0.012	0.021	0.021
0	3	0.038	0.028	0.02	0.019	0.007	-0.006	0	0.009	0.021	0.011	-0.002	-0.011	-0.01	-0.011	-0.006	-0.026	-0.034	-0.019	-0.014	-0.023	-0.022	-0.036	-0.039	-0.029	-0.023	-0.012	-0.019	-0.027	-0.03	-0.015	-0.012	-0.013	-0.014	-0.018	-0.018	-0.011	0	-0.004	-0.011	-0.015	-0.009	-0.005	-0.01	-0.003	-0.004	0.012	0.012	0.021
0	3	0.028	0.038	0.028	0.02	0.019	0.007	-0.006	0	0.009	0.021	0.011	-0.002	-0.011	-0.01	-0.011	-0.006	-0.026	-0.034	-0.019	-0.014	-0.023	-0.022	-0.036	-0.039	-0.029	-0.023	-0.012	-0.019	-0.027	-0.03	-0.015	-0.011	-0.013	-0.014	-0.018	-0.018	-0.011	0	-0.004	-0.011	-0.015	-0.009	-0.005	-0.01	-0.003	-0.004	0.012	0.012
0	3	-0.028	-0.031	-0.002	0.018	0.022	0.044	0.074	0.098	0.079	0.071	0.065	0.039	0.012	0.005	0.02	0.007	-0.011	-0.007	-0.006	-0.014	-0.035	-0.024	-0.018	-0.004	-0.038	-0.033	-0.012	-0.007	-0.004	-0.023	-0.026	-0.028	-0.024	-0.014	-0.012	0.005	0.044	0.065	0.058	0.043	0.048	0.039	0.047	0.042	0.055	0.061	0.044	0.038
0	3	-0.031	-0.002	0.018	0.022	0.044	0.074	0.098	0.079	0.071	0.065	0.039	0.012	0.005	0.02	0.007	-0.011	-0.007	-0.006	-0.014	-0.035	-0.024	-0.018	-0.004	-0.038	-0.033	-0.012	-0.007	-0.004	-0.023	-0.026	-0.039	-0.024	-0.014	-0.012	0.005	0.044	0.065	0.058	0.043	0.048	0.039	0.047	0.042	0.055	0.061	0.044	0.038	0.05
0	3	-0.002	0.018	0.022	0.044	0.074	0.098	0.079	0.071	0.065	0.039	0.012	0.005	0.02	0.007	-0.011	-0.007	-0.006	-0.014	-0.035	-0.024	-0.018	-0.004	-0.038	-0.033	-0.012	-0.007	-0.004	-0.023	-0.026	-0.039	-0.023	-0.014	-0.012	0.005	0.044	0.065	0.058	0.043	0.048	0.039	0.047	0.042	0.055	0.061	0.044	0.038	0.05	0.044
0	3	0.018	0.022	0.044	0.074	0.098	0.079	0.071	0.065	0.039	0.012	0.005	0.02	0.007	-0.011	-0.007	-0.006	-0.014	-0.035	-0.024	-0.018	-0.004	-0.038	-0.033	-0.012	-0.007	-0.004	-0.023	-0.026	-0.039	-0.023	-0.014	-0.012	0.005	0.044	0.065	0.058	0.043	0.048	0.039	0.047	0.042	0.055	0.061	0.044	0.038	0.05	0.044	0.034
0	3	0.022	0.044	0.074	0.098	0.079	0.071	0.065	0.039	0.012	0.005	0.02	0.007	-0.011	-0.007	-0.006	-0.014	-0.035	-0.024	-0.018	-0.004	-0.038	-0.033	-0.012	-0.007	-0.004	-0.023	-0.026	-0.039	-0.023	-0.014	-0.007	0.005	0.044	0.065	0.058	0.043	0.048	0.039	0.047	0.042	0.055	0.061	0.044	0.038	0.05	0.044	0.034	0.033
0	3	0.044	0.074	0.098	0.079	0.071	0.065	0.039	0.012	0.005	0.02	0.007	-0.011	-0.007	-0.006	-0.014	-0.035	-0.024	-0.018	-0.004	-0.038	-0.033	-0.012	-0.007	-0.004	-0.023	-0.026	-0.039	-0.023	-0.014	-0.007	-0.006	0.044	0.065	0.058	0.043	0.048	0.039	0.047	0.042	0.055	0.061	0.044	0.038	0.05	0.044	0.034	0.033	0.034
0	3	0.074	0.098	0.079	0.071	0.065	0.039	0.012	0.005	0.02	0.007	-0.011	-0.007	-0.006	-0.014	-0.035	-0.024	-0.018	-0.004	-0.038	-0.033	-0.012	-0.007	-0.004	-0.023	-0.026	-0.039	-0.023	-0.014	-0.007	-0.006	-0.018	0.065	0.058	0.043	0.048	0.039	0.047	0.042	0.055	0.061	0.044	0.038	0.05	0.044	0.034	0.033	0.034	0.038
0	3	-0.038	-0.028	-0.031	-0.002	0.018	0.022	0.044	0.074	0.098	0.079	0.071	0.065	0.039	0.012	0.005	0.02	0.007	-0.011	-0.007	-0.006	-0.014	-0.035	-0.024	-0.018	-0.004	-0.038	-0.033	-0.012	-0.007	-0.004	-0.023	-0.031	-0.028	-0.024	-0.014	-0.012	0.005	0.044	0.065	0.058	0.043	0.048	0.039	0.047	0.042	0.055	0.061	0.044
0	3	-0.008	-0.038	-0.028	-0.031	-0.002	0.018	0.022	0.044	0.074	0.098	0.079	0.071	0.065	0.039	0.012	0.005	0.02	0.007	-0.011	-0.007	-0.006	-0.014	-0.035	-0.024	-0.018	-0.004	-0.038	-0.033	-0.012	-0.007	-0.004	-0.034	-0.031	-0.028	-0.024	-0.014	-0.012	0.005	0.044	0.065	0.058	0.043	0.048	0.039	0.047	0.042	0.055	0.061
0	3	0.028	-0.008	-0.038	-0.028	-0.031	-0.002	0.018	0.022	0.044	0.074	0.098	0.079	0.071	0.065	0.039	0.012	0.005	0.02	0.007	-0.011	-0.007	-0.006	-0.014	-0.035	-0.024	-0.018	-0.004	-0.038	-0.033	-0.012	-0.007	-0.043	-0.034	-0.031	-0.028	-0.024	-0.014	-0.012	0.005	0.044	0.065	0.058	0.043	0.048	0.039	0.047	0.042	0.055
0	3	0.049	0.028	-0.008	-0.038	-0.028	-0.031	-0.002	0.018	0.022	0.044	0.074	0.098	0.079	0.071	0.065	0.039	0.012	0.005	0.02	0.007	-0.011	-0.007	-0.006	-0.014	-0.035	-0.024	-0.018	-0.004	-0.038	-0.033	-0.012	-0.056	-0.043	-0.034	-0.031	-0.028	-0.024	-0.014	-0.012	0.005	0.044	0.065	0.058	0.043	0.048	0.039	0.047	0.042
0	3	0.044	0.049	0.028	-0.008	-0.038	-0.028	-0.031	-0.002	0.018	0.022	0.044	0.074	0.098	0.079	0.071	0.065	0.039	0.012	0.005	0.02	0.007	-0.011	-0.007	-0.006	-0.014	-0.035	-0.024	-0.018	-0.004	-0.038	-0.033	-0.063	-0.056	-0.043	-0.034	-0.031	-0.028	-0.024	-0.014	-0.012	0.005	0.044	0.065	0.058	0.043	0.048	0.039	0.047
0	3	0.03	0.044	0.049	0.028	-0.008	-0.038	-0.028	-0.031	-0.002	0.018	0.022	0.044	0.074	0.098	0.079	0.071	0.065	0.039	0.012	0.005	0.02	0.007	-0.011	-0.007	-0.006	-0.014	-0.035	-0.024	-0.018	-0.004	-0.038	-0.055	-0.063	-0.056	-0.043	-0.034	-0.031	-0.028	-0.024	-0.014	-0.012	0.005	0.044	0.065	0.058	0.043	0.048	0.039
0	3	-0.006	-0.018	-0.001	0.015	0.012	0.004	-0.006	-0.01	-0.009	-0.007	-0.022	-0.04	-0.03	-0.024	-0.017	-0.019	-0.021	-0.015	0.004	-0.003	-0.005	-0.001	-0.011	-0.002	0.018	0.027	0.01	-0.01	-0.016	-0.007	-0.016	0.004	0.007	0.003	0.006	0.004	0.006	0.002	-0.001	0.007	0.007	0.002	-0.003	0.002	0.003	0.001	0	0.007
0	3	-0.018	-0.001	0.015	0.012	0.004	-0.006	-0.01	-0.009	-0.007	-0.022	-0.04	-0.03	-0.024	-0.017	-0.019	-0.021	-0.015	0.004	-0.003	-0.005	-0.001	-0.011	-0.002	0.018	0.027	0.01	-0.01	-0.016	-0.007	-0.016	-0.013	0.007	0.003	0.006	0.004	0.006	0.002	-0.001	0.007	0.007	0.002	-0.003	0.002	0.003	0.001	0	0.007	0
0	3	-0.001	0.015	0.012	0.004	-0.006	-0.01	-0.009	-0.007	-0.022	-0.04	-0.03	-0.024	-0.017	-0.019	-0.021	-0.015	0.004	-0.003	-0.005	-0.001	-0.011	-0.002	0.018	0.027	0.01	-0.01	-0.016	-0.007	-0.016	-0.013	-0.015	0.003	0.006	0.004	0.006	0.002	-0.001	0.007	0.007	0.002	-0.003	0.002	0.003	0.001	0	0.007	0	-0.014
0	3	0.015	0.012	0.004	-0.006	-0.01	-0.009	-0.007	-0.022	-0.04	-0.03	-0.024	-0.017	-0.019	-0.021	-0.015	0.004	-0.003	-0.005	-0.001	-0.011	-0.002	0.018	0.027	0.01	-0.01	-0.016	-0.007	-0.016	-0.013	-0.015	-0.015	0.006	0.004	0.006	0.002	-0.001	0.007	0.007	0.002	-0.003	0.002	0.003	0.001	0	0.007	0	-0.014	-0.025
0	3	0.012	0.004	-0.006	-0.01	-0.009	-0.007	-0.022	-0.04	-0.03	-0.024	-0.017	-0.019	-0.021	-0.015	0.004	-0.003	-0.005	-0.001	-0.011	-0.002	0.018	0.027	0.01	-0.01	-0.016	-0.007	-0.016	-0.013	-0.015	-0.015	-0.01	0.004	0.006	0.002	-0.001	0.007	0.007	0.002	-0.003	0.002	0.003	0.001	0	0.007	0	-0.014	-0.025	-0.015
0	3	0.004	-0.006	-0.01	-0.009	-0.007	-0.022	-0.04	-0.03	-0.024	-0.017	-0.019	-0.021	-0.015	0.004	-0.003	-0.005	-0.001	-0.011	-0.002	0.018	0.027	0.01	-0.01	-0.016	-0.007	-0.016	-0.013	-0.015	-0.015	-0.01	-0.005	0.006	0.002	-0.001	0.007	0.007	0.002	-0.003	0.002	0.003	0.001	0	0.007	0	-0.014	-0.025	-0.015	-0.013
0	3	-0.006	-0.01	-0.009	-0.007	-0.022	-0.04	-0.03	-0.024	-0.017	-0.019	-0.021	-0.015	0.004	-0.003	-0.005	-0.001	-0.011	-0.002	0.018	0.027	0.01	-0.01	-0.016	-0.007	-0.016	-0.013	-0.015	-0.015	-0.01	-0.005	-0.006	0.002	-0.001	0.007	0.007	0.002	-0.003	0.002	0.003	0.001	0	0.007	0	-0.014	-0.025	-0.015	-0.013	-0.008
0	3	-0.007	-0.006	-0.018	-0.001	0.015	0.012	0.004	-0.006	-0.01	-0.009	-0.007	-0.022	-0.04	-0.03	-0.024	-0.017	-0.019	-0.021	-0.015	0.004	-0.003	-0.005	-0.001	-0.011	-0.002	0.018	0.027	0.01	-0.01	-0.016	-0.007	0.01	0.004	0.007	0.003	0.006	0.004	0.006	0.002	-0.001	0.007	0.007	0.002	-0.003	0.002	0.003	0.001	0
0	3	-0.014	-0.007	-0.006	-0.018	-0.001	0.015	0.012	0.004	-0.006	-0.01	-0.009	-0.007	-0.022	-0.04	-0.03	-0.024	-0.017	-0.019	-0.021	-0.015	0.004	-0.003	-0.005	-0.001	-0.011	-0.002	0.018	0.027	0.01	-0.01	-0.016	0.013	0.01	0.004	0.007	0.003	0.006	0.004	0.006	0.002	-0.001	0.007	0.007	0.002	-0.003	0.002	0.003	0.001
0	3	-0.023	-0.014	-0.007	-0.006	-0.018	-0.001	0.015	0.012	0.004	-0.006	-0.01	-0.009	-0.007	-0.022	-0.04	-0.03	-0.024	-0.017	-0.019	-0.021	-0.015	0.004	-0.003	-0.005	-0.001	-0.011	-0.002	0.018	0.027	0.01	-0.01	0.012	0.013	0.01	0.004	0.007	0.003	0.006	0.004	0.006	0.002	-0.001	0.007	0.007	0.002	-0.003	0.002	0.003
0	3	-0.039	-0.023	-0.014	-0.007	-0.006	-0.018	-0.001	0.015	0.012	0.004	-0.006	-0.01	-0.009	-0.007	-0.022	-0.04	-0.03	-0.024	-0.017	-0.019	-0.021	-0.015	0.004	-0.003	-0.005	-0.001	-0.011	-0.002	0.018	0.027	0.01	0.011	0.012	0.013	0.01	0.004	0.007	0.003	0.006	0.004	0.006	0.002	-0.001	0.007	0.007	0.002	-0.003	0.002
0	3	-0.026	-0.039	-0.023	-0.014	-0.007	-0.006	-0.018	-0.001	0.015	0.012	0.004	-0.006	-0.01	-0.009	-0.007	-0.022	-0.04	-0.03	-0.024	-0.017	-0.019	-0.021	-0.015	0.004	-0.003	-0.005	-0.001	-0.011	-0.002	0.018	0.027	0.01	0.011	0.012	0.013	0.01	0.004	0.007	0.003	0.006	0.004	0.006	0.002	-0.001	0.007	0.007	0.002	-0.003
0	3	-0.023	-0.026	-0.039	-0.023	-0.014	-0.007	-0.006	-0.018	-0.001	0.015	0.012	0.004	-0.006	-0.01	-0.009	-0.007	-0.022	-0.04	-0.03	-0.024	-0.017	-0.019	-0.021	-0.015	0.004	-0.003	-0.005	-0.001	-0.011	-0.002	0.018	0.025	0.01	0.011	0.012	0.013	0.01	0.004	0.007	0.003	0.006	0.004	0.006	0.002	-0.001	0.007	0.007	0.002
0	4	-0.007	-0.012	-0.018	-0.025	-0.013	0.003	0.023	0.026	-0.005	-0.028	0	0.043	0.066	0.055	0.043	0.024	0.017	0.025	0.035	0.032	0.037	0.042	0.038	0.027	0.022	0.048	0.051	0.038	0.026	0.017	0.004	0.035	0.026	0.036	0.037	0.042	0.032	0.027	0.052	0.044	0.032	0.044	0.058	0.04	0.037	0.039	0.037	0.023
0	4	-0.012	-0.018	-0.025	-0.013	0.003	0.023	0.026	-0.005	-0.028	0	0.043	0.066	0.055	0.043	0.024	0.017	0.025	0.035	0.032	0.037	0.042	0.038	0.027	0.022	0.048	0.051	0.038	0.026	0.017	0.004	-0.013	0.026	0.036	0.037	0.042	0.032	0.027	0.052	0.044	0.032	0.044	0.058	0.04	0.037	0.039	0.037	0.023	0.014
0	4	-0.018	-0.025	-0.013	0.003	0.023	0.026	-0.005	-0.028	0	0.043	0.066	0.055	0.043	0.024	0.017	0.025	0.035	0.032	0.037	0.042	0.038	0.027	0.022	0.048	0.051	0.038	0.026	0.017	0.004	-0.013	-0.029	0.036	0.037	0.042	0.032	0.027	0.052	0.044	0.032	0.044	0.058	0.04	0.037	0.039	0.037	0.023	0.014	-0.012
0	4	-0.025	-0.013	0.003	0.023	0.026	-0.005	-0.028	0	0.043	0.066	0.055	0.043	0.024	0.017	0.025	0.035	0.032	0.037	0.042	0.038	0.027	0.022	0.048	0.051	0.038	0.026	0.017	0.004	-0.013	-0.029	-0.017	0.037	0.042	0.032	0.027	0.052	0.044	0.032	0.044	0.058	0.04	0.037	0.039	0.037	0.023	0.014	-0.012	-0.018
0	4	-0.013	0.003	0.023	0.026	-0.005	-0.028	0	0.043	0.066	0.055	0.043	0.024	0.017	0.025	0.035	0.032	0.037	0.042	0.038	0.027	0.022	0.048	0.051	0.038	0.026	0.017	0.004	-0.013	-0.029	-0.017	-0.005	0.042	0.032	0.027	0.052	0.044	0.032	0.044	0.058	0.04	0.037	0.039	0.037	0.023	0.014	-0.012	-0.018	-0.03
0	4	0.003	0.023	0.026	-0.005	-0.028	0	0.043	0.066	0.055	0.043	0.024	0.017	0.025	0.035	0.032	0.037	0.042	0.038	0.027	0.022	0.048	0.051	0.038	0.026	0.017	0.004	-0.013	-0.029	-0.017	-0.005	0.001	0.032	0.027	0.052	0.044	0.032	0.044	0.058	0.04	0.037	0.039	0.037	0.023	0.014	-0.012	-0.018	-0.03	-0.034
0	4	0.023	0.026	-0.005	-0.028	0	0.043	0.066	0.055	0.043	0.024	0.017	0.025	0.035	0.032	0.037	0.042	0.038	0.027	0.022	0.048	0.051	0.038	0.026	0.017	0.004	-0.013	-0.029	-0.017	-0.005	0.001	-0.001	0.027	0.052	0.044	0.032	0.044	0.058	0.04	0.037	0.039	0.037	0.023	0.014	-0.012	-0.018	-0.03	-0.034	-0.027
0	4	-0.02	-0.007	-0.012	-0.018	-0.025	-0.013	0.003	0.023	0.026	-0.005	-0.028	0	0.043	0.066	0.055	0.043	0.024	0.017	0.025	0.035	0.032	0.037	0.042	0.038	0.027	0.022	0.048	0.051	0.038	0.026	0.017	0.025	0.035	0.026	0.036	0.037	0.042	0.032	0.027	0.052	0.044	0.032	0.044	0.058	0.04	0.037	0.039	0.037
0	4	-0.04	-0.02	-0.007	-0.012	-0.018	-0.025	-0.013	0.003	0.023	0.026	-0.005	-0.028	0	0.043	0.066	0.055	0.043	0.024	0.017	0.025	0.035	0.032	0.037	0.042	0.038	0.027	0.022	0.048	0.051	0.038	0.026	0.022	0.025	0.035	0.026	0.036	0.037	0.042	0.032	0.027	0.052	0.044	0.032	0.044	0.058	0.04	0.037	0.039
0	4	-0.046	-0.04	-0.02	-0.007	-0.012	-0.018	-0.025	-0.013	0.003	0.023	0.026	-0.005	-0.028	0	0.043	0.066	0.055	0.043	0.024	0.017	0.025	0.035	0.032	0.037	0.042	0.038	0.027	0.022	0.048	0.051	0.038	0.016	0.022	0.025	0.035	0.026	0.036	0.037	0.042	0.032	0.027	0.052	0.044	0.032	0.044	0.058	0.04	0.037
0	4	-0.043	-0.046	-0.04	-0.02	-0.007	-0.012	-0.018	-0.025	-0.013	0.003	0.023	0.026	-0.005	-0.028	0	0.043	0.066	0.055	0.043	0.024	0.017	0.025	0.035	0.032	0.037	0.042	0.038	0.027	0.022	0.048	0.051	0.005	0.016	0.022	0.025	0.035	0.026	0.036	0.037	0.042	0.032	0.027	0.052	0.044	0.032	0.044	0.058	0.04
0	4	-0.025	-0.043	-0.046	-0.04	-0.02	-0.007	-0.012	-0.018	-0.025	-0.013	0.003	0.023	0.026	-0.005	-0.028	0	0.043	0.066	0.055	0.043	0.024	0.017	0.025	0.035	0.032	0.037	0.042	0.038	0.027	0.022	0.048	0.012	0.005	0.016	0.022	0.025	0.035	0.026	0.036	0.037	0.042	0.032	0.027	0.052	0.044	0.032	0.044	0.058
0	4	-0.015	-0.025	-0.043	-0.046	-0.04	-0.02	-0.007	-0.012	-0.018	-0.025	-0.013	0.003	0.023	0.026	-0.005	-0.028	0	0.043	0.066	0.055	0.043	0.024	0.017	0.025	0.035	0.032	0.037	0.042	0.038	0.027	0.022	0.03	0.012	0.005	0.016	0.022	0.025	0.035	0.026	0.036	0.037	0.042	0.032	0.027	0.052	0.044	0.032	0.044
0	4	0.025	0.019	0.018	0.016	0.029	0.032	0.028	0.017	0.002	0.002	0.001	0.001	-0.001	-0.009	-0.01	-0.012	-0.011	-0.004	-0.002	-0.005	-0.021	-0.034	-0.037	-0.021	-0.012	-0.01	-0.017	-0.039	-0.049	-0.06	-0.07	0	-0.002	-0.013	-0.018	-0.017	-0.022	-0.025	-0.022	-0.025	-0.033	-0.043	-0.041	-0.037	-0.047	-0.048	-0.047	-0.039
0	4	0.019	0.018	0.016	0.029	0.032	0.028	0.017	0.002	0.002	0.001	0.001	-0.001	-0.009	-0.01	-0.012	-0.011	-0.004	-0.002	-0.005	-0.021	-0.034	-0.037	-0.021	-0.012	-0.01	-0.017	-0.039	-0.049	-0.06	-0.07	-0.077	-0.002	-0.013	-0.018	-0.017	-0.022	-0.025	-0.022	-0.025	-0.033	-0.043	-0.041	-0.037	-0.047	-0.048	-0.047	-0.039	-0.046
0	4	0.018	0.016	0.029	0.032	0.028	0.017	0.002	0.002	0.001	0.001	-0.001	-0.009	-0.01	-0.012	-0.011	-0.004	-0.002	-0.005	-0.021	-0.034	-0.037	-0.021	-0.012	-0.01	-0.017	-0.039	-0.049	-0.06	-0.07	-0.077	-0.076	-0.013	-0.018	-0.017	-0.022	-0.025	-0.022	-0.025	-0.033	-0.043	-0.041	-0.037	-0.047	-0.048	-0.047	-0.039	-0.046	-0.054
0	4	0.016	0.029	0.032	0.028	0.017	0.002	0.002	0.001	0.001	-0.001	-0.009	-0.01	-0.012	-0.011	-0.004	-0.002	-0.005	-0.021	-0.034	-0.037	-0.021	-0.012	-0.01	-0.017	-0.039	-0.049	-0.06	-0.07	-0.077	-0.076	-0.066	-0.018	-0.017	-0.022	-0.025	-0.022	-0.025	-0.033	-0.043	-0.041	-0.037	-0.047	-0.048	-0.047	-0.039	-0.046	-0.054	-0.057
0	4	0.029	0.032	0.028	0.017	0.002	0.002	0.001	0.001	-0.001	-0.009	-0.01	-0.012	-0.011	-0.004	-0.002	-0.005	-0.021	-0.034	-0.037	-0.021	-0.012	-0.01	-0.017	-0.039	-0.049	-0.06	-0.07	-0.077	-0.076	-0.066	-0.059	-0.017	-0.022	-0.025	-0.022	-0.025	-0.033	-0.043	-0.041	-0.037	-0.047	-0.048	-0.047	-0.039	-0.046	-0.054	-0.057	-0.058
0	4	0.032	0.028	0.017	0.002	0.002	0.001	0.001	-0.001	-0.009	-0.01	-0.012	-0.011	-0.004	-0.002	-0.005	-0.021	-0.034	-0.037	-0.021	-0.012	-0.01	-0.017	-0.039	-0.049	-0.06	-0.07	-0.077	-0.076	-0.066	-0.059	-0.057	-0.022	-0.025	-0.022	-0.025	-0.033	-0.043	-0.041	-0.037	-0.047	-0.048	-0.047	-0.039	-0.046	-0.054	-0.057	-0.058	-0.058
0	4	0.028	0.017	0.002	0.002	0.001	0.001	-0.001	-0.009	-0.01	-0.012	-0.011	-0.004	-0.002	-0.005	-0.021	-0.034	-0.037	-0.021	-0.012	-0.01	-0.017	-0.039	-0.049	-0.06	-0.07	-0.077	-0.076	-0.066	-0.059	-0.057	-0.047	-0.025	-0.022	-0.025	-0.033	-0.043	-0.041	-0.037	-0.047	-0.048	-0.047	-0.039	-0.046	-0.054	-0.057	-0.058	-0.058	-0.047
0	4	0.028	0.025	0.019	0.018	0.016	0.029	0.032	0.028	0.017	0.002	0.002	0.001	0.001	-0.001	-0.009	-0.01	-0.012	-0.011	-0.004	-0.002	-0.005	-0.021	-0.034	-0.037	-0.021	-0.012	-0.01	-0.017	-0.039	-0.049	-0.06	-0.008	0	-0.002	-0.013	-0.018	-0.017	-0.022	-0.025	-0.022	-0.025	-0.033	-0.043	-0.041	-0.037	-0.047	-0.048	-0.047
0	4	0.009	0.028	0.025	0.019	0.018	0.016	0.029	0.032	0.028	0.017	0.002	0.002	0.001	0.001	-0.001	-0.009	-0.01	-0.012	-0.011	-0.004	-0.002	-0.005	-0.021	-0.034	-0.037	-0.021	-0.012	-0.01	-0.017	-0.039	-0.049	-0.01	-0.008	0	-0.002	-0.013	-0.018	-0.017	-0.022	-0.025	-0.022	-0.025	-0.033	-0.043	-0.041	-0.037	-0.047	-0.048
0	4	0.001	0.009	0.028	0.025	0.019	0.018	0.016	0.029	0.032	0.028	0.017	0.002	0.002	0.001	0.001	-0.001	-0.009	-0.01	-0.012	-0.011	-0.004	-0.002	-0.005	-0.021	-0.034	-0.037	-0.021	-0.012	-0.01	-0.017	-0.039	-0.004	-0.01	-0.008	0	-0.002	-0.013	-0.018	-0.017	-0.022	-0.025	-0.022	-0.025	-0.033	-0.043	-0.041	-0.037	-0.047
0	4	-0.014	0.001	0.009	0.028	0.025	0.019	0.018	0.016	0.029	0.032	0.028	0.017	0.002	0.002	0.001	0.001	-0.001	-0.009	-0.01	-0.012	-0.011	-0.004	-0.002	-0.005	-0.021	-0.034	-0.037	-0.021	-0.012	-0.01	-0.017	0.006	-0.004	-0.01	-0.008	0	-0.002	-0.013	-0.018	-0.017	-0.022	-0.025	-0.022	-0.025	-0.033	-0.043	-0.041	-0.037
0	4	-0.011	-0.014	0.001	0.009	0.028	0.025	0.019	0.018	0.016	0.029	0.032	0.028	0.017	0.002	0.002	0.001	0.001	-0.001	-0.009	-0.01	-0.012	-0.011	-0.004	-0.002	-0.005	-0.021	-0.034	-0.037	-0.021	-0.012	-0.01	0.004	0.006	-0.004	-0.01	-0.008	0	-0.002	-0.013	-0.018	-0.017	-0.022	-0.025	-0.022	-0.025	-0.033	-0.043	-0.041
0	4	-0.012	-0.011	-0.014	0.001	0.009	0.028	0.025	0.019	0.018	0.016	0.029	0.032	0.028	0.017	0.002	0.002	0.001	0.001	-0.001	-0.009	-0.01	-0.012	-0.011	-0.004	-0.002	-0.005	-0.021	-0.034	-0.037	-0.021	-0.012	0.01	0.004	0.006	-0.004	-0.01	-0.008	0	-0.002	-0.013	-0.018	-0.017	-0.022	-0.025	-0.022	-0.025	-0.033	-0.043
0	4	-0.031	-0.036	-0.032	-0.024	-0.027	-0.028	-0.022	-0.011	-0.008	-0.011	-0.016	-0.016	0.003	0.017	0.016	0.016	0.017	0.018	0.017	0.017	0.015	0.024	0.027	0.03	0.033	0.039	0.045	0.048	0.051	0.035	0.015	0.003	0.017	0.023	0.026	0.029	0.021	0.021	0.031	0.036	0.048	0.043	0.039	0.054	0.057	0.044	0.046	0.047
0	4	-0.036	-0.032	-0.024	-0.027	-0.028	-0.022	-0.011	-0.008	-0.011	-0.016	-0.016	0.003	0.017	0.016	0.016	0.017	0.018	0.017	0.017	0.015	0.024	0.027	0.03	0.033	0.039	0.045	0.048	0.051	0.035	0.015	0.008	0.017	0.023	0.026	0.029	0.021	0.021	0.031	0.036	0.048	0.043	0.039	0.054	0.057	0.044	0.046	0.047	0.044
0	4	-0.032	-0.024	-0.027	-0.028	-0.022	-0.011	-0.008	-0.011	-0.016	-0.016	0.003	0.017	0.016	0.016	0.017	0.018	0.017	0.017	0.015	0.024	0.027	0.03	0.033	0.039	0.045	0.048	0.051	0.035	0.015	0.008	0.015	0.023	0.026	0.029	0.021	0.021	0.031	0.036	0.048	0.043	0.039	0.054	0.057	0.044	0.046	0.047	0.044	0.046
0	4	-0.024	-0.027	-0.028	-0.022	-0.011	-0.008	-0.011	-0.016	-0.016	0.003	0.017	0.016	0.016	0.017	0.018	0.017	0.017	0.015	0.024	0.027	0.03	0.033	0.039	0.045	0.048	0.051	0.035	0.015	0.008	0.015	0.015	0.026	0.029	0.021	0.021	0.031	0.036	0.048	0.043	0.039	0.054	0.057	0.044	0.046	0.047	0.044	0.046	0.047
0	4	-0.027	-0.028	-0.022	-0.011	-0.008	-0.011	-0.016	-0.016	0.003	0.017	0.016	0.016	0.017	0.018	0.017	0.017	0.015	0.024	0.027	0.03	0.033	0.039	0.045	0.048	0.051	0.035	0.015	0.008	0.015	0.015	0.005	0.029	0.021	0.021	0.031	0.036	0.048	0.043	0.039	0.054	0.057	0.044	0.046	0.047	0.044	0.046	0.047	0.046
0	4	-0.028	-0.022	-0.011	-0.008	-0.011	-0.016	-0.016	0.003	0.017	0.016	0.016	0.017	0.018	0.017	0.017	0.015	0.024	0.027	0.03	0.033	0.039	0.045	0.048	0.051	0.035	0.015	0.008	0.015	0.015	0.005	0.005	0.021	0.021	0.031	0.036	0.048	0.043	0.039	0.054	0.057	0.044	0.046	0.047	0.044	0.046	0.047	0.046	0.052
0	4	-0.022	-0.011	-0.008	-0.011	-0.016	-0.016	0.003	0.017	0.016	0.016	0.017	0.018	0.017	0.017	0.015	0.024	0.027	0.03	0.033	0.039	0.045	0.048	0.051	0.035	0.015	0.008	0.015	0.015	0.005	0.005	-0.003	0.021	0.031	0.036	0.048	0.043	0.039	0.054	0.057	0.044	0.046	0.047	0.044	0.046	0.047	0.046	0.052	0.045
0	4	-0.028	-0.031	-0.036	-0.032	-0.024	-0.027	-0.028	-0.022	-0.011	-0.008	-0.011	-0.016	-0.016	0.003	0.017	0.016	0.016	0.017	0.018	0.017	0.017	0.015	0.024	0.027	0.03	0.033	0.039	0.045	0.048	0.051	0.035	0.01	0.003	0.017	0.023	0.026	0.029	0.021	0.021	0.031	0.036	0.048	0.043	0.039	0.054	0.057	0.044	0.046
0	4	-0.018	-0.028	-0.031	-0.036	-0.032	-0.024	-0.027	-0.028	-0.022	-0.011	-0.008	-0.011	-0.016	-0.016	0.003	0.017	0.016	0.016	0.017	0.018	0.017	0.017	0.015	0.024	0.027	0.03	0.033	0.039	0.045	0.048	0.051	0.022	0.01	0.003	0.017	0.023	0.026	0.029	0.021	0.021	0.031	0.036	0.048	0.043	0.039	0.054	0.057	0.044
0	4	-0.023	-0.018	-0.028	-0.031	-0.036	-0.032	-0.024	-0.027	-0.028	-0.022	-0.011	-0.008	-0.011	-0.016	-0.016	0.003	0.017	0.016	0.016	0.017	0.018	0.017	0.017	0.015	0.024	0.027	0.03	0.033	0.039	0.045	0.048	0.006	0.022	0.01	0.003	0.017	0.023	0.026	0.029	0.021	0.021	0.031	0.036	0.048	0.043	0.039	0.054	0.057
0	4	-0.028	-0.023	-0.018	-0.028	-0.031	-0.036	-0.032	-0.024	-0.027	-0.028	-0.022	-0.011	-0.008	-0.011	-0.016	-0.016	0.003	0.017	0.016	0.016	0.017	0.018	0.017	0.017	0.015	0.024	0.027	0.03	0.033	0.039	0.045	0.007	0.006	0.022	0.01	0.003	0.017	0.023	0.026	0.029	0.021	0.021	0.031	0.036	0.048	0.043	0.039	0.054
0	4	-0.02	-0.028	-0.023	-0.018	-0.028	-0.031	-0.036	-0.032	-0.024	-0.027	-0.028	-0.022	-0.011	-0.008	-0.011	-0.016	-0.016	0.003	0.017	0.016	0.016	0.017	0.018	0.017	0.017	0.015	0.024	0.027	0.03	0.033	0.039	0.009	0.007	0.006	0.022	0.01	0.003	0.017	0.023	0.026	0.029	0.021	0.021	0.031	0.036	0.048	0.043	0.039
0	4	-0.014	-0.02	-0.028	-0.023	-0.018	-0.028	-0.031	-0.036	-0.032	-0.024	-0.027	-0.028	-0.022	-0.011	-0.008	-0.011	-0.016	-0.016	0.003	0.017	0.016	0.016	0.017	0.018	0.017	0.017	0.015	0.024	0.027	0.03	0.033	0.011	0.009	0.007	0.006	0.022	0.01	0.003	0.017	0.023	0.026	0.029	0.021	0.021	0.031	0.036	0.048	0.043
0	4	-0.008	0.001	0.006	0.004	-0.005	-0.018	-0.028	-0.015	0.006	0.001	-0.005	-0.024	-0.021	-0.004	0.006	-0.009	-0.023	-0.029	-0.026	-0.001	0.014	0.027	-0.002	0.045	0.093	0.085	0.075	0.099	0.088	0.067	0.078	-0.013	-0.008	-0.012	-0.03	-0.021	-0.006	-0.027	-0.029	-0.029	-0.032	-0.025	-0.02	-0.017	-0.017	-0.018	-0.02	-0.009
0	4	0.001	0.006	0.004	-0.005	-0.018	-0.028	-0.015	0.006	0.001	-0.005	-0.024	-0.021	-0.004	0.006	-0.009	-0.023	-0.029	-0.026	-0.001	0.014	0.027	-0.002	0.045	0.093	0.085	0.075	0.099	0.088	0.067	0.078	0.076	-0.008	-0.012	-0.03	-0.021	-0.006	-0.027	-0.029	-0.029	-0.032	-0.025	-0.02	-0.017	-0.017	-0.018	-0.02	-0.009	-0.005
0	4	0.006	0.004	-0.005	-0.018	-0.028	-0.015	0.006	0.001	-0.005	-0.024	-0.021	-0.004	0.006	-0.009	-0.023	-0.029	-0.026	-0.001	0.014	0.027	-0.002	0.045	0.093	0.085	0.075	0.099	0.088	0.067	0.078	0.076	0.056	-0.012	-0.03	-0.021	-0.006	-0.027	-0.029	-0.029	-0.032	-0.025	-0.02	-0.017	-0.017	-0.018	-0.02	-0.009	-0.005	-0.007
0	4	0.004	-0.005	-0.018	-0.028	-0.015	0.006	0.001	-0.005	-0.024	-0.021	-0.004	0.006	-0.009	-0.023	-0.029	-0.026	-0.001	0.014	0.027	-0.002	0.045	0.093	0.085	0.075	0.099	0.088	0.067	0.078	0.076	0.056	0.029	-0.03	-0.021	-0.006	-0.027	-0.029	-0.029	-0.032	-0.025	-0.02	-0.017	-0.017	-0.018	-0.02	-0.009	-0.005	-0.007	-0.014
0	4	-0.005	-0.018	-0.028	-0.015	0.006	0.001	-0.005	-0.024	-0.021	-0.004	0.006	-0.009	-0.023	-0.029	-0.026	-0.001	0.014	0.027	-0.002	0.045	0.093	0.085	0.075	0.099	0.088	0.067	0.078	0.076	0.056	0.029	-0.004	-0.021	-0.006	-0.027	-0.029	-0.029	-0.032	-0.025	-0.02	-0.017	-0.017	-0.018	-0.02	-0.009	-0.005	-0.007	-0.014	-0.019
0	4	-0.018	-0.028	-0.015	0.006	0.001	-0.005	-0.024	-0.021	-0.004	0.006	-0.009	-0.023	-0.029	-0.026	-0.001	0.014	0.027	-0.002	0.045	0.093	0.085	0.075	0.099	0.088	0.067	0.078	0.076	0.056	0.029	-0.004	0.005	-0.006	-0.027	-0.029	-0.029	-0.032	-0.025	-0.02	-0.017	-0.017	-0.018	-0.02	-0.009	-0.005	-0.007	-0.014	-0.019	-0.022
0	4	-0.028	-0.015	0.006	0.001	-0.005	-0.024	-0.021	-0.004	0.006	-0.009	-0.023	-0.029	-0.026	-0.001	0.014	0.027	-0.002	0.045	0.093	0.085	0.075	0.099	0.088	0.067	0.078	0.076	0.056	0.029	-0.004	0.005	0.021	-0.027	-0.029	-0.029	-0.032	-0.025	-0.02	-0.017	-0.017	-0.018	-0.02	-0.009	-0.005	-0.007	-0.014	-0.019	-0.022	-0.019
0	4	-0.028	-0.008	0.001	0.006	0.004	-0.005	-0.018	-0.028	-0.015	0.006	0.001	-0.005	-0.024	-0.021	-0.004	0.006	-0.009	-0.023	-0.029	-0.026	-0.001	0.014	0.027	-0.002	0.045	0.093	0.085	0.075	0.099	0.088	0.067	-0.016	-0.013	-0.008	-0.012	-0.03	-0.021	-0.006	-0.027	-0.029	-0.029	-0.032	-0.025	-0.02	-0.017	-0.017	-0.018	-0.02
0	4	-0.029	-0.028	-0.008	0.001	0.006	0.004	-0.005	-0.018	-0.028	-0.015	0.006	0.001	-0.005	-0.024	-0.021	-0.004	0.006	-0.009	-0.023	-0.029	-0.026	-0.001	0.014	0.027	-0.002	0.045	0.093	0.085	0.075	0.099	0.088	-0.025	-0.016	-0.013	-0.008	-0.012	-0.03	-0.021	-0.006	-0.027	-0.029	-0.029	-0.032	-0.025	-0.02	-0.017	-0.017	-0.018
0	4	-0.021	-0.029	-0.028	-0.008	0.001	0.006	0.004	-0.005	-0.018	-0.028	-0.015	0.006	0.001	-0.005	-0.024	-0.021	-0.004	0.006	-0.009	-0.023	-0.029	-0.026	-0.001	0.014	0.027	-0.002	0.045	0.093	0.085	0.075	0.099	-0.034	-0.025	-0.016	-0.013	-0.008	-0.012	-0.03	-0.021	-0.006	-0.027	-0.029	-0.029	-0.032	-0.025	-0.02	-0.017	-0.017
0	4	-0.023	-0.021	-0.029	-0.028	-0.008	0.001	0.006	0.004	-0.005	-0.018	-0.028	-0.015	0.006	0.001	-0.005	-0.024	-0.021	-0.004	0.006	-0.009	-0.023	-0.029	-0.026	-0.001	0.014	0.027	-0.002	0.045	0.093	0.085	0.075	-0.029	-0.034	-0.025	-0.016	-0.013	-0.008	-0.012	-0.03	-0.021	-0.006	-0.027	-0.029	-0.029	-0.032	-0.025	-0.02	-0.017
0	4	-0.019	-0.023	-0.021	-0.029	-0.028	-0.008	0.001	0.006	0.004	-0.005	-0.018	-0.028	-0.015	0.006	0.001	-0.005	-0.024	-0.021	-0.004	0.006	-0.009	-0.023	-0.029	-0.026	-0.001	0.014	0.027	-0.002	0.045	0.093	0.085	-0.025	-0.029	-0.034	-0.025	-0.016	-0.013	-0.008	-0.012	-0.03	-0.021	-0.006	-0.027	-0.029	-0.029	-0.032	-0.025	-0.02
0	4	-0.032	-0.019	-0.023	-0.021	-0.029	-0.028	-0.008	0.001	0.006	0.004	-0.005	-0.018	-0.028	-0.015	0.006	0.001	-0.005	-0.024	-0.021	-0.004	0.006	-0.009	-0.023	-0.029	-0.026	-0.001	0.014	0.027	-0.002	0.045	0.093	-0.033	-0.025	-0.029	-0.034	-0.025	-0.016	-0.013	-0.008	-0.012	-0.03	-0.021	-0.006	-0.027	-0.029	-0.029	-0.032	-0.025
0	4	0.009	0.008	0.011	0.018	0.022	0.017	0.018	0.021	0.021	0.01	0.003	0	-0.004	-0.005	-0.013	-0.003	-0.005	-0.007	-0.002	-0.004	-0.018	-0.035	-0.033	-0.033	-0.04	-0.045	-0.038	-0.039	-0.049	-0.049	-0.035	0.002	0.009	0	-0.01	0.002	-0.001	-0.003	0.002	0	0.001	0.002	0	0	0.005	0.004	-0.011	0
0	4	0.008	0.011	0.018	0.022	0.017	0.018	0.021	0.021	0.01	0.003	0	-0.004	-0.005	-0.013	-0.003	-0.005	-0.007	-0.002	-0.004	-0.018	-0.035	-0.033	-0.033	-0.04	-0.045	-0.038	-0.039	-0.049	-0.049	-0.035	-0.034	0.009	0	-0.01	0.002	-0.001	-0.003	0.002	0	0.001	0.002	0	0	0.005	0.004	-0.011	0	0.015
0	4	0.011	0.018	0.022	0.017	0.018	0.021	0.021	0.01	0.003	0	-0.004	-0.005	-0.013	-0.003	-0.005	-0.007	-0.002	-0.004	-0.018	-0.035	-0.033	-0.033	-0.04	-0.045	-0.038	-0.039	-0.049	-0.049	-0.035	-0.034	-0.017	0	-0.01	0.002	-0.001	-0.003	0.002	0	0.001	0.002	0	0	0.005	0.004	-0.011	0	0.015	0.008
0	4	0.018	0.022	0.017	0.018	0.021	0.021	0.01	0.003	0	-0.004	-0.005	-0.013	-0.003	-0.005	-0.007	-0.002	-0.004	-0.018	-0.035	-0.033	-0.033	-0.04	-0.045	-0.038	-0.039	-0.049	-0.049	-0.035	-0.034	-0.017	0.012	-0.01	0.002	-0.001	-0.003	0.002	0	0.001	0.002	0	0	0.005	0.004	-0.011	0	0.015	0.008	0
0	4	0.022	0.017	0.018	0.021	0.021	0.01	0.003	0	-0.004	-0.005	-0.013	-0.003	-0.005	-0.007	-0.002	-0.004	-0.018	-0.035	-0.033	-0.033	-0.04	-0.045	-0.038	-0.039	-0.049	-0.049	-0.035	-0.034	-0.017	0.012	0.013	0.002	-0.001	-0.003	0.002	0	0.001	0.002	0	0	0.005	0.004	-0.011	0	0.015	0.008	0	-0.004
0	4	0.017	0.018	0.021	0.021	0.01	0.003	0	-0.004	-0.005	-0.013	-0.003	-0.005	-0.007	-0.002	-0.004	-0.018	-0.035	-0.033	-0.033	-0.04	-0.045	-0.038	-0.039	-0.049	-0.049	-0.035	-0.034	-0.017	0.012	0.013	-0.002	-0.001	-0.003	0.002	0	0.001	0.002	0	0	0.005	0.004	-0.011	0	0.015	0.008	0	-0.004	0.004
0	4	0.018	0.021	0.021	0.01	0.003	0	-0.004	-0.005	-0.013	-0.003	-0.005	-0.007	-0.002	-0.004	-0.018	-0.035	-0.033	-0.033	-0.04	-0.045	-0.038	-0.039	-0.049	-0.049	-0.035	-0.034	-0.017	0.012	0.013	-0.002	-0.014	-0.003	0.002	0	0.001	0.002	0	0	0.005	0.004	-0.011	0	0.015	0.008	0	-0.004	0.004	-0.002
0	4	0.023	0.009	0.008	0.011	0.018	0.022	0.017	0.018	0.021	0.021	0.01	0.003	0	-0.004	-0.005	-0.013	-0.003	-0.005	-0.007	-0.002	-0.004	-0.018	-0.035	-0.033	-0.033	-0.04	-0.045	-0.038	-0.039	-0.049	-0.049	0.004	0.002	0.009	0	-0.01	0.002	-0.001	-0.003	0.002	0	0.001	0.002	0	0	0.005	0.004	-0.011
0	4	0.027	0.023	0.009	0.008	0.011	0.018	0.022	0.017	0.018	0.021	0.021	0.01	0.003	0	-0.004	-0.005	-0.013	-0.003	-0.005	-0.007	-0.002	-0.004	-0.018	-0.035	-0.033	-0.033	-0.04	-0.045	-0.038	-0.039	-0.049	0.002	0.004	0.002	0.009	0	-0.01	0.002	-0.001	-0.003	0.002	0	0.001	0.002	0	0	0.005	0.004
0	4	0.031	0.027	0.023	0.009	0.008	0.011	0.018	0.022	0.017	0.018	0.021	0.021	0.01	0.003	0	-0.004	-0.005	-0.013	-0.003	-0.005	-0.007	-0.002	-0.004	-0.018	-0.035	-0.033	-0.033	-0.04	-0.045	-0.038	-0.039	0.001	0.002	0.004	0.002	0.009	0	-0.01	0.002	-0.001	-0.003	0.002	0	0.001	0.002	0	0	0.005
0	4	0.011	0.031	0.027	0.023	0.009	0.008	0.011	0.018	0.022	0.017	0.018	0.021	0.021	0.01	0.003	0	-0.004	-0.005	-0.013	-0.003	-0.005	-0.007	-0.002	-0.004	-0.018	-0.035	-0.033	-0.033	-0.04	-0.045	-0.038	0.013	0.001	0.002	0.004	0.002	0.009	0	-0.01	0.002	-0.001	-0.003	0.002	0	0.001	0.002	0	0
0	4	-0.003	0.011	0.031	0.027	0.023	0.009	0.008	0.011	0.018	0.022	0.017	0.018	0.021	0.021	0.01	0.003	0	-0.004	-0.005	-0.013	-0.003	-0.005	-0.007	-0.002	-0.004	-0.018	-0.035	-0.033	-0.033	-0.04	-0.045	0.006	0.013	0.001	0.002	0.004	0.002	0.009	0	-0.01	0.002	-0.001	-0.003	0.002	0	0.001	0.002	0
0	4	0.008	-0.003	0.011	0.031	0.027	0.023	0.009	0.008	0.011	0.018	0.022	0.017	0.018	0.021	0.021	0.01	0.003	0	-0.004	-0.005	-0.013	-0.003	-0.005	-0.007	-0.002	-0.004	-0.018	-0.035	-0.033	-0.033	-0.04	-0.001	0.006	0.013	0.001	0.002	0.004	0.002	0.009	0	-0.01	0.002	-0.001	-0.003	0.002	0	0.001	0.002
0	4	0.008	0.011	0.016	0.016	0.023	0.017	0.014	0.007	-0.005	0.004	0.016	0.026	0.011	0	0.003	0.014	0.005	0.004	0.016	0.009	-0.009	-0.019	-0.016	-0.016	-0.014	-0.018	-0.021	-0.029	-0.027	-0.041	-0.053	-0.001	0.005	-0.007	0.001	0	-0.003	-0.001	0.001	0	0.005	0.006	0.003	-0.005	0.002	0.002	0.003	0.002
0	4	0.011	0.016	0.016	0.023	0.017	0.014	0.007	-0.005	0.004	0.016	0.026	0.011	0	0.003	0.014	0.005	0.004	0.016	0.009	-0.009	-0.019	-0.016	-0.016	-0.014	-0.018	-0.021	-0.029	-0.027	-0.041	-0.053	-0.053	0.005	-0.007	0.001	0	-0.003	-0.001	0.001	0	0.005	0.006	0.003	-0.005	0.002	0.002	0.003	0.002	0.002
0	4	0.016	0.016	0.023	0.017	0.014	0.007	-0.005	0.004	0.016	0.026	0.011	0	0.003	0.014	0.005	0.004	0.016	0.009	-0.009	-0.019	-0.016	-0.016	-0.014	-0.018	-0.021	-0.029	-0.027	-0.041	-0.053	-0.053	-0.056	-0.007	0.001	0	-0.003	-0.001	0.001	0	0.005	0.006	0.003	-0.005	0.002	0.002	0.003	0.002	0.002	0
0	4	0.016	0.023	0.017	0.014	0.007	-0.005	0.004	0.016	0.026	0.011	0	0.003	0.014	0.005	0.004	0.016	0.009	-0.009	-0.019	-0.016	-0.016	-0.014	-0.018	-0.021	-0.029	-0.027	-0.041	-0.053	-0.053	-0.056	-0.052	0.001	0	-0.003	-0.001	0.001	0	0.005	0.006	0.003	-0.005	0.002	0.002	0.003	0.002	0.002	0	0.01
0	4	0.023	0.017	0.014	0.007	-0.005	0.004	0.016	0.026	0.011	0	0.003	0.014	0.005	0.004	0.016	0.009	-0.009	-0.019	-0.016	-0.016	-0.014	-0.018	-0.021	-0.029	-0.027	-0.041	-0.053	-0.053	-0.056	-0.052	-0.042	0	-0.003	-0.001	0.001	0	0.005	0.006	0.003	-0.005	0.002	0.002	0.003	0.002	0.002	0	0.01	0.008
0	4	0.017	0.014	0.007	-0.005	0.004	0.016	0.026	0.011	0	0.003	0.014	0.005	0.004	0.016	0.009	-0.009	-0.019	-0.016	-0.016	-0.014	-0.018	-0.021	-0.029	-0.027	-0.041	-0.053	-0.053	-0.056	-0.052	-0.042	-0.036	-0.003	-0.001	0.001	0	0.005	0.006	0.003	-0.005	0.002	0.002	0.003	0.002	0.002	0	0.01	0.008	0.011
0	4	0.014	0.007	-0.005	0.004	0.016	0.026	0.011	0	0.003	0.014	0.005	0.004	0.016	0.009	-0.009	-0.019	-0.016	-0.016	-0.014	-0.018	-0.021	-0.029	-0.027	-0.041	-0.053	-0.053	-0.056	-0.052	-0.042	-0.036	-0.05	-0.001	0.001	0	0.005	0.006	0.003	-0.005	0.002	0.002	0.003	0.002	0.002	0	0.01	0.008	0.011	0.012
0	4	0.015	0.008	0.011	0.016	0.016	0.023	0.017	0.014	0.007	-0.005	0.004	0.016	0.026	0.011	0	0.003	0.014	0.005	0.004	0.016	0.009	-0.009	-0.019	-0.016	-0.016	-0.014	-0.018	-0.021	-0.029	-0.027	-0.041	-0.001	-0.001	0.005	-0.007	0.001	0	-0.003	-0.001	0.001	0	0.005	0.006	0.003	-0.005	0.002	0.002	0.003
0	4	0.01	0.015	0.008	0.011	0.016	0.016	0.023	0.017	0.014	0.007	-0.005	0.004	0.016	0.026	0.011	0	0.003	0.014	0.005	0.004	0.016	0.009	-0.009	-0.019	-0.016	-0.016	-0.014	-0.018	-0.021	-0.029	-0.027	-0.006	-0.001	-0.001	0.005	-0.007	0.001	0	-0.003	-0.001	0.001	0	0.005	0.006	0.003	-0.005	0.002	0.002
0	4	0.002	0.01	0.015	0.008	0.011	0.016	0.016	0.023	0.017	0.014	0.007	-0.005	0.004	0.016	0.026	0.011	0	0.003	0.014	0.005	0.004	0.016	0.009	-0.009	-0.019	-0.016	-0.016	-0.014	-0.018	-0.021	-0.029	0	-0.006	-0.001	-0.001	0.005	-0.007	0.001	0	-0.003	-0.001	0.001	0	0.005	0.006	0.003	-0.005	0.002
0	4	-0.007	0.002	0.01	0.015	0.008	0.011	0.016	0.016	0.023	0.017	0.014	0.007	-0.005	0.004	0.016	0.026	0.011	0	0.003	0.014	0.005	0.004	0.016	0.009	-0.009	-0.019	-0.016	-0.016	-0.014	-0.018	-0.021	-0.004	0	-0.006	-0.001	-0.001	0.005	-0.007	0.001	0	-0.003	-0.001	0.001	0	0.005	0.006	0.003	-0.005
0	4	-0.008	-0.007	0.002	0.01	0.015	0.008	0.011	0.016	0.016	0.023	0.017	0.014	0.007	-0.005	0.004	0.016	0.026	0.011	0	0.003	0.014	0.005	0.004	0.016	0.009	-0.009	-0.019	-0.016	-0.016	-0.014	-0.018	0.013	-0.004	0	-0.006	-0.001	-0.001	0.005	-0.007	0.001	0	-0.003	-0.001	0.001	0	0.005	0.006	0.003
0	4	-0.006	-0.008	-0.007	0.002	0.01	0.015	0.008	0.011	0.016	0.016	0.023	0.017	0.014	0.007	-0.005	0.004	0.016	0.026	0.011	0	0.003	0.014	0.005	0.004	0.016	0.009	-0.009	-0.019	-0.016	-0.016	-0.014	0.013	0.013	-0.004	0	-0.006	-0.001	-0.001	0.005	-0.007	0.001	0	-0.003	-0.001	0.001	0	0.005	0.006
0	4	-0.001	-0.019	-0.021	-0.014	-0.011	-0.008	0	-0.01	-0.005	-0.007	-0.012	-0.002	-0.024	-0.035	-0.043	-0.042	-0.037	-0.031	-0.019	-0.011	-0.003	0.002	0.018	0.023	0.001	-0.024	-0.03	-0.012	0.009	0.002	-0.032	-0.002	-0.005	0.001	-0.01	-0.006	-0.006	0.002	0.001	0.007	0.002	0.017	0.017	0.008	0.014	0.011	0.006	0.011
0	4	-0.019	-0.021	-0.014	-0.011	-0.008	0	-0.01	-0.005	-0.007	-0.012	-0.002	-0.024	-0.035	-0.043	-0.042	-0.037	-0.031	-0.019	-0.011	-0.003	0.002	0.018	0.023	0.001	-0.024	-0.03	-0.012	0.009	0.002	-0.032	-0.061	-0.005	0.001	-0.01	-0.006	-0.006	0.002	0.001	0.007	0.002	0.017	0.017	0.008	0.014	0.011	0.006	0.011	-0.005
0	4	-0.021	-0.014	-0.011	-0.008	0	-0.01	-0.005	-0.007	-0.012	-0.002	-0.024	-0.035	-0.043	-0.042	-0.037	-0.031	-0.019	-0.011	-0.003	0.002	0.018	0.023	0.001	-0.024	-0.03	-0.012	0.009	0.002	-0.032	-0.061	-0.083	0.001	-0.01	-0.006	-0.006	0.002	0.001	0.007	0.002	0.017	0.017	0.008	0.014	0.011	0.006	0.011	-0.005	-0.008
0	4	-0.014	-0.011	-0.008	0	-0.01	-0.005	-0.007	-0.012	-0.002	-0.024	-0.035	-0.043	-0.042	-0.037	-0.031	-0.019	-0.011	-0.003	0.002	0.018	0.023	0.001	-0.024	-0.03	-0.012	0.009	0.002	-0.032	-0.061	-0.083	-0.095	-0.01	-0.006	-0.006	0.002	0.001	0.007	0.002	0.017	0.017	0.008	0.014	0.011	0.006	0.011	-0.005	-0.008	-0.001
0	4	-0.011	-0.008	0	-0.01	-0.005	-0.007	-0.012	-0.002	-0.024	-0.035	-0.043	-0.042	-0.037	-0.031	-0.019	-0.011	-0.003	0.002	0.018	0.023	0.001	-0.024	-0.03	-0.012	0.009	0.002	-0.032	-0.061	-0.083	-0.095	-0.079	-0.006	-0.006	0.002	0.001	0.007	0.002	0.017	0.017	0.008	0.014	0.011	0.006	0.011	-0.005	-0.008	-0.001	0.003
0	4	-0.008	0	-0.01	-0.005	-0.007	-0.012	-0.002	-0.024	-0.035	-0.043	-0.042	-0.037	-0.031	-0.019	-0.011	-0.003	0.002	0.018	0.023	0.001	-0.024	-0.03	-0.012	0.009	0.002	-0.032	-0.061	-0.083	-0.095	-0.079	-0.043	-0.006	0.002	0.001	0.007	0.002	0.017	0.017	0.008	0.014	0.011	0.006	0.011	-0.005	-0.008	-0.001	0.003	0.003
0	4	0	-0.01	-0.005	-0.007	-0.012	-0.002	-0.024	-0.035	-0.043	-0.042	-0.037	-0.031	-0.019	-0.011	-0.003	0.002	0.018	0.023	0.001	-0.024	-0.03	-0.012	0.009	0.002	-0.032	-0.061	-0.083	-0.095	-0.079	-0.043	-0.031	0.002	0.001	0.007	0.002	0.017	0.017	0.008	0.014	0.011	0.006	0.011	-0.005	-0.008	-0.001	0.003	0.003	-0.007
0	4	0.005	-0.001	-0.019	-0.021	-0.014	-0.011	-0.008	0	-0.01	-0.005	-0.007	-0.012	-0.002	-0.024	-0.035	-0.043	-0.042	-0.037	-0.031	-0.019	-0.011	-0.003	0.002	0.018	0.023	0.001	-0.024	-0.03	-0.012	0.009	0.002	0.003	-0.002	-0.005	0.001	-0.01	-0.006	-0.006	0.002	0.001	0.007	0.002	0.017	0.017	0.008	0.014	0.011	0.006
0	4	0.008	0.005	-0.001	-0.019	-0.021	-0.014	-0.011	-0.008	0	-0.01	-0.005	-0.007	-0.012	-0.002	-0.024	-0.035	-0.043	-0.042	-0.037	-0.031	-0.019	-0.011	-0.003	0.002	0.018	0.023	0.001	-0.024	-0.03	-0.012	0.009	0.006	0.003	-0.002	-0.005	0.001	-0.01	-0.006	-0.006	0.002	0.001	0.007	0.002	0.017	0.017	0.008	0.014	0.011
0	4	0.02	0.008	0.005	-0.001	-0.019	-0.021	-0.014	-0.011	-0.008	0	-0.01	-0.005	-0.007	-0.012	-0.002	-0.024	-0.035	-0.043	-0.042	-0.037	-0.031	-0.019	-0.011	-0.003	0.002	0.018	0.023	0.001	-0.024	-0.03	-0.012	0.014	0.006	0.003	-0.002	-0.005	0.001	-0.01	-0.006	-0.006	0.002	0.001	0.007	0.002	0.017	0.017	0.008	0.014
0	4	0.032	0.02	0.008	0.005	-0.001	-0.019	-0.021	-0.014	-0.011	-0.008	0	-0.01	-0.005	-0.007	-0.012	-0.002	-0.024	-0.035	-0.043	-0.042	-0.037	-0.031	-0.019	-0.011	-0.003	0.002	0.018	0.023	0.001	-0.024	-0.03	-0.003	0.014	0.006	0.003	-0.002	-0.005	0.001	-0.01	-0.006	-0.006	0.002	0.001	0.007	0.002	0.017	0.017	0.008
0	4	0.034	0.032	0.02	0.008	0.005	-0.001	-0.019	-0.021	-0.014	-0.011	-0.008	0	-0.01	-0.005	-0.007	-0.012	-0.002	-0.024	-0.035	-0.043	-0.042	-0.037	-0.031	-0.019	-0.011	-0.003	0.002	0.018	0.023	0.001	-0.024	0.008	-0.003	0.014	0.006	0.003	-0.002	-0.005	0.001	-0.01	-0.006	-0.006	0.002	0.001	0.007	0.002	0.017	0.017
0	4	0.021	0.034	0.032	0.02	0.008	0.005	-0.001	-0.019	-0.021	-0.014	-0.011	-0.008	0	-0.01	-0.005	-0.007	-0.012	-0.002	-0.024	-0.035	-0.043	-0.042	-0.037	-0.031	-0.019	-0.011	-0.003	0.002	0.018	0.023	0.001	0.003	0.008	-0.003	0.014	0.006	0.003	-0.002	-0.005	0.001	-0.01	-0.006	-0.006	0.002	0.001	0.007	0.002	0.017
0	4	0.02	0.014	0.021	0.03	0.037	0.042	0.032	0.029	0.03	0.037	0.05	0.048	0.045	0.061	0.054	0.031	0.021	0.01	-0.012	-0.048	-0.078	-0.091	-0.073	-0.072	-0.091	-0.091	-0.081	-0.092	-0.081	-0.089	-0.082	-0.029	-0.018	-0.012	-0.022	-0.03	-0.021	-0.028	-0.022	-0.019	-0.03	-0.022	-0.017	-0.02	0.001	0.015	-0.006	-0.011
0	4	0.014	0.021	0.03	0.037	0.042	0.032	0.029	0.03	0.037	0.05	0.048	0.045	0.061	0.054	0.031	0.021	0.01	-0.012	-0.048	-0.078	-0.091	-0.073	-0.072	-0.091	-0.091	-0.081	-0.092	-0.081	-0.089	-0.082	-0.071	-0.018	-0.012	-0.022	-0.03	-0.021	-0.028	-0.022	-0.019	-0.03	-0.022	-0.017	-0.02	0.001	0.015	-0.006	-0.011	-0.019
0	4	0.021	0.03	0.037	0.042	0.032	0.029	0.03	0.037	0.05	0.048	0.045	0.061	0.054	0.031	0.021	0.01	-0.012	-0.048	-0.078	-0.091	-0.073	-0.072	-0.091	-0.091	-0.081	-0.092	-0.081	-0.089	-0.082	-0.071	-0.053	-0.012	-0.022	-0.03	-0.021	-0.028	-0.022	-0.019	-0.03	-0.022	-0.017	-0.02	0.001	0.015	-0.006	-0.011	-0.019	-0.017
0	4	0.03	0.037	0.042	0.032	0.029	0.03	0.037	0.05	0.048	0.045	0.061	0.054	0.031	0.021	0.01	-0.012	-0.048	-0.078	-0.091	-0.073	-0.072	-0.091	-0.091	-0.081	-0.092	-0.081	-0.089	-0.082	-0.071	-0.053	-0.047	-0.022	-0.03	-0.021	-0.028	-0.022	-0.019	-0.03	-0.022	-0.017	-0.02	0.001	0.015	-0.006	-0.011	-0.019	-0.017	-0.032
0	4	0.037	0.042	0.032	0.029	0.03	0.037	0.05	0.048	0.045	0.061	0.054	0.031	0.021	0.01	-0.012	-0.048	-0.078	-0.091	-0.073	-0.072	-0.091	-0.091	-0.081	-0.092	-0.081	-0.089	-0.082	-0.071	-0.053	-0.047	-0.031	-0.03	-0.021	-0.028	-0.022	-0.019	-0.03	-0.022	-0.017	-0.02	0.001	0.015	-0.006	-0.011	-0.019	-0.017	-0.032	-0.036
0	4	0.042	0.032	0.029	0.03	0.037	0.05	0.048	0.045	0.061	0.054	0.031	0.021	0.01	-0.012	-0.048	-0.078	-0.091	-0.073	-0.072	-0.091	-0.091	-0.081	-0.092	-0.081	-0.089	-0.082	-0.071	-0.053	-0.047	-0.031	-0.014	-0.021	-0.028	-0.022	-0.019	-0.03	-0.022	-0.017	-0.02	0.001	0.015	-0.006	-0.011	-0.019	-0.017	-0.032	-0.036	-0.008
0	4	0.032	0.029	0.03	0.037	0.05	0.048	0.045	0.061	0.054	0.031	0.021	0.01	-0.012	-0.048	-0.078	-0.091	-0.073	-0.072	-0.091	-0.091	-0.081	-0.092	-0.081	-0.089	-0.082	-0.071	-0.053	-0.047	-0.031	-0.014	-0.008	-0.028	-0.022	-0.019	-0.03	-0.022	-0.017	-0.02	0.001	0.015	-0.006	-0.011	-0.019	-0.017	-0.032	-0.036	-0.008	-0.015
0	4	0.028	0.02	0.014	0.021	0.03	0.037	0.042	0.032	0.029	0.03	0.037	0.05	0.048	0.045	0.061	0.054	0.031	0.021	0.01	-0.012	-0.048	-0.078	-0.091	-0.073	-0.072	-0.091	-0.091	-0.081	-0.092	-0.081	-0.089	-0.028	-0.029	-0.018	-0.012	-0.022	-0.03	-0.021	-0.028	-0.022	-0.019	-0.03	-0.022	-0.017	-0.02	0.001	0.015	-0.006
0	4	0.03	0.028	0.02	0.014	0.021	0.03	0.037	0.042	0.032	0.029	0.03	0.037	0.05	0.048	0.045	0.061	0.054	0.031	0.021	0.01	-0.012	-0.048	-0.078	-0.091	-0.073	-0.072	-0.091	-0.091	-0.081	-0.092	-0.081	-0.015	-0.028	-0.029	-0.018	-0.012	-0.022	-0.03	-0.021	-0.028	-0.022	-0.019	-0.03	-0.022	-0.017	-0.02	0.001	0.015
0	4	0.022	0.03	0.028	0.02	0.014	0.021	0.03	0.037	0.042	0.032	0.029	0.03	0.037	0.05	0.048	0.045	0.061	0.054	0.031	0.021	0.01	-0.012	-0.048	-0.078	-0.091	-0.073	-0.072	-0.091	-0.091	-0.081	-0.092	-0.007	-0.015	-0.028	-0.029	-0.018	-0.012	-0.022	-0.03	-0.021	-0.028	-0.022	-0.019	-0.03	-0.022	-0.017	-0.02	0.001
0	4	0.021	0.022	0.03	0.028	0.02	0.014	0.021	0.03	0.037	0.042	0.032	0.029	0.03	0.037	0.05	0.048	0.045	0.061	0.054	0.031	0.021	0.01	-0.012	-0.048	-0.078	-0.091	-0.073	-0.072	-0.091	-0.091	-0.081	-0.029	-0.007	-0.015	-0.028	-0.029	-0.018	-0.012	-0.022	-0.03	-0.021	-0.028	-0.022	-0.019	-0.03	-0.022	-0.017	-0.02
0	4	0.013	0.021	0.022	0.03	0.028	0.02	0.014	0.021	0.03	0.037	0.042	0.032	0.029	0.03	0.037	0.05	0.048	0.045	0.061	0.054	0.031	0.021	0.01	-0.012	-0.048	-0.078	-0.091	-0.073	-0.072	-0.091	-0.091	-0.046	-0.029	-0.007	-0.015	-0.028	-0.029	-0.018	-0.012	-0.022	-0.03	-0.021	-0.028	-0.022	-0.019	-0.03	-0.022	-0.017
0	4	0.011	0.013	0.021	0.022	0.03	0.028	0.02	0.014	0.021	0.03	0.037	0.042	0.032	0.029	0.03	0.037	0.05	0.048	0.045	0.061	0.054	0.031	0.021	0.01	-0.012	-0.048	-0.078	-0.091	-0.073	-0.072	-0.091	-0.03	-0.046	-0.029	-0.007	-0.015	-0.028	-0.029	-0.018	-0.012	-0.022	-0.03	-0.021	-0.028	-0.022	-0.019	-0.03	-0.022
0	4	-0.006	-0.004	-0.013	0.016	0.009	-0.003	-0.015	-0.01	-0.011	0.015	-0.001	-0.005	0	-0.011	-0.015	-0.028	-0.009	0.016	0.034	0.026	0.029	0.006	0.003	0.001	0.005	0.01	0.008	0.004	0.001	0.009	0.011	0.005	-0.002	-0.003	0.001	0.002	0.002	0.002	0.005	0.012	0.018	0.018	0.017	0.02	0.016	0.005	-0.003	0.016
0	4	-0.004	-0.013	0.016	0.009	-0.003	-0.015	-0.01	-0.011	0.015	-0.001	-0.005	0	-0.011	-0.015	-0.028	-0.009	0.016	0.034	0.026	0.029	0.006	0.003	0.001	0.005	0.01	0.008	0.004	0.001	0.009	0.011	0.015	-0.002	-0.003	0.001	0.002	0.002	0.002	0.005	0.012	0.018	0.018	0.017	0.02	0.016	0.005	-0.003	0.016	0.008
0	4	-0.013	0.016	0.009	-0.003	-0.015	-0.01	-0.011	0.015	-0.001	-0.005	0	-0.011	-0.015	-0.028	-0.009	0.016	0.034	0.026	0.029	0.006	0.003	0.001	0.005	0.01	0.008	0.004	0.001	0.009	0.011	0.015	0.004	-0.003	0.001	0.002	0.002	0.002	0.005	0.012	0.018	0.018	0.017	0.02	0.016	0.005	-0.003	0.016	0.008	-0.019
0	4	0.016	0.009	-0.003	-0.015	-0.01	-0.011	0.015	-0.001	-0.005	0	-0.011	-0.015	-0.028	-0.009	0.016	0.034	0.026	0.029	0.006	0.003	0.001	0.005	0.01	0.008	0.004	0.001	0.009	0.011	0.015	0.004	-0.01	0.001	0.002	0.002	0.002	0.005	0.012	0.018	0.018	0.017	0.02	0.016	0.005	-0.003	0.016	0.008	-0.019	-0.037
0	4	0.009	-0.003	-0.015	-0.01	-0.011	0.015	-0.001	-0.005	0	-0.011	-0.015	-0.028	-0.009	0.016	0.034	0.026	0.029	0.006	0.003	0.001	0.005	0.01	0.008	0.004	0.001	0.009	0.011	0.015	0.004	-0.01	-0.01	0.002	0.002	0.002	0.005	0.012	0.018	0.018	0.017	0.02	0.016	0.005	-0.003	0.016	0.008	-0.019	-0.037	-0.031
0	4	-0.003	-0.015	-0.01	-0.011	0.015	-0.001	-0.005	0	-0.011	-0.015	-0.028	-0.009	0.016	0.034	0.026	0.029	0.006	0.003	0.001	0.005	0.01	0.008	0.004	0.001	0.009	0.011	0.015	0.004	-0.01	-0.01	-0.032	0.002	0.002	0.005	0.012	0.018	0.018	0.017	0.02	0.016	0.005	-0.003	0.016	0.008	-0.019	-0.037	-0.031	-0.028
0	4	-0.015	-0.01	-0.011	0.015	-0.001	-0.005	0	-0.011	-0.015	-0.028	-0.009	0.016	0.034	0.026	0.029	0.006	0.003	0.001	0.005	0.01	0.008	0.004	0.001	0.009	0.011	0.015	0.004	-0.01	-0.01	-0.032	-0.019	0.002	0.005	0.012	0.018	0.018	0.017	0.02	0.016	0.005	-0.003	0.016	0.008	-0.019	-0.037	-0.031	-0.028	-0.021
0	4	0	-0.006	-0.004	-0.013	0.016	0.009	-0.003	-0.015	-0.01	-0.011	0.015	-0.001	-0.005	0	-0.011	-0.015	-0.028	-0.009	0.016	0.034	0.026	0.029	0.006	0.003	0.001	0.005	0.01	0.008	0.004	0.001	0.009	0.008	0.005	-0.002	-0.003	0.001	0.002	0.002	0.002	0.005	0.012	0.018	0.018	0.017	0.02	0.016	0.005	-0.003
0	4	-0.004	0	-0.006	-0.004	-0.013	0.016	0.009	-0.003	-0.015	-0.01	-0.011	0.015	-0.001	-0.005	0	-0.011	-0.015	-0.028	-0.009	0.016	0.034	0.026	0.029	0.006	0.003	0.001	0.005	0.01	0.008	0.004	0.001	0.004	0.008	0.005	-0.002	-0.003	0.001	0.002	0.002	0.002	0.005	0.012	0.018	0.018	0.017	0.02	0.016	0.005
0	4	-0.007	-0.004	0	-0.006	-0.004	-0.013	0.016	0.009	-0.003	-0.015	-0.01	-0.011	0.015	-0.001	-0.005	0	-0.011	-0.015	-0.028	-0.009	0.016	0.034	0.026	0.029	0.006	0.003	0.001	0.005	0.01	0.008	0.004	0.005	0.004	0.008	0.005	-0.002	-0.003	0.001	0.002	0.002	0.002	0.005	0.012	0.018	0.018	0.017	0.02	0.016
0	4	-0.006	-0.007	-0.004	0	-0.006	-0.004	-0.013	0.016	0.009	-0.003	-0.015	-0.01	-0.011	0.015	-0.001	-0.005	0	-0.011	-0.015	-0.028	-0.009	0.016	0.034	0.026	0.029	0.006	0.003	0.001	0.005	0.01	0.008	-0.001	0.005	0.004	0.008	0.005	-0.002	-0.003	0.001	0.002	0.002	0.002	0.005	0.012	0.018	0.018	0.017	0.02
0	4	0.008	-0.006	-0.007	-0.004	0	-0.006	-0.004	-0.013	0.016	0.009	-0.003	-0.015	-0.01	-0.011	0.015	-0.001	-0.005	0	-0.011	-0.015	-0.028	-0.009	0.016	0.034	0.026	0.029	0.006	0.003	0.001	0.005	0.01	-0.006	-0.001	0.005	0.004	0.008	0.005	-0.002	-0.003	0.001	0.002	0.002	0.002	0.005	0.012	0.018	0.018	0.017
0	4	0	0.008	-0.006	-0.007	-0.004	0	-0.006	-0.004	-0.013	0.016	0.009	-0.003	-0.015	-0.01	-0.011	0.015	-0.001	-0.005	0	-0.011	-0.015	-0.028	-0.009	0.016	0.034	0.026	0.029	0.006	0.003	0.001	0.005	0.002	-0.006	-0.001	0.005	0.004	0.008	0.005	-0.002	-0.003	0.001	0.002	0.002	0.002	0.005	0.012	0.018	0.018
0	4	-0.003	-0.013	-0.012	-0.004	-0.01	-0.017	-0.026	-0.044	-0.058	-0.059	-0.028	-0.017	-0.016	-0.023	-0.017	-0.024	-0.011	-0.007	-0.004	-0.001	-0.006	-0.016	-0.029	-0.024	-0.009	-0.005	-0.006	0.011	0.012	0.015	0.02	0.012	0.006	0.014	0.028	0.019	0.003	0.011	0.016	0.03	0.05	0.065	0.065	0.071	0.072	0.063	0.057	0.05
0	4	-0.013	-0.012	-0.004	-0.01	-0.017	-0.026	-0.044	-0.058	-0.059	-0.028	-0.017	-0.016	-0.023	-0.017	-0.024	-0.011	-0.007	-0.004	-0.001	-0.006	-0.016	-0.029	-0.024	-0.009	-0.005	-0.006	0.011	0.012	0.015	0.02	0.024	0.006	0.014	0.028	0.019	0.003	0.011	0.016	0.03	0.05	0.065	0.065	0.071	0.072	0.063	0.057	0.05	0.055
0	4	-0.012	-0.004	-0.01	-0.017	-0.026	-0.044	-0.058	-0.059	-0.028	-0.017	-0.016	-0.023	-0.017	-0.024	-0.011	-0.007	-0.004	-0.001	-0.006	-0.016	-0.029	-0.024	-0.009	-0.005	-0.006	0.011	0.012	0.015	0.02	0.024	0.036	0.014	0.028	0.019	0.003	0.011	0.016	0.03	0.05	0.065	0.065	0.071	0.072	0.063	0.057	0.05	0.055	0.063
0	4	-0.004	-0.01	-0.017	-0.026	-0.044	-0.058	-0.059	-0.028	-0.017	-0.016	-0.023	-0.017	-0.024	-0.011	-0.007	-0.004	-0.001	-0.006	-0.016	-0.029	-0.024	-0.009	-0.005	-0.006	0.011	0.012	0.015	0.02	0.024	0.036	0.049	0.028	0.019	0.003	0.011	0.016	0.03	0.05	0.065	0.065	0.071	0.072	0.063	0.057	0.05	0.055	0.063	0.049
0	4	-0.01	-0.017	-0.026	-0.044	-0.058	-0.059	-0.028	-0.017	-0.016	-0.023	-0.017	-0.024	-0.011	-0.007	-0.004	-0.001	-0.006	-0.016	-0.029	-0.024	-0.009	-0.005	-0.006	0.011	0.012	0.015	0.02	0.024	0.036	0.049	0.05	0.019	0.003	0.011	0.016	0.03	0.05	0.065	0.065	0.071	0.072	0.063	0.057	0.05	0.055	0.063	0.049	0.057
0	4	-0.017	-0.026	-0.044	-0.058	-0.059	-0.028	-0.017	-0.016	-0.023	-0.017	-0.024	-0.011	-0.007	-0.004	-0.001	-0.006	-0.016	-0.029	-0.024	-0.009	-0.005	-0.006	0.011	0.012	0.015	0.02	0.024	0.036	0.049	0.05	0.042	0.003	0.011	0.016	0.03	0.05	0.065	0.065	0.071	0.072	0.063	0.057	0.05	0.055	0.063	0.049	0.057	0.069
0	4	-0.026	-0.044	-0.058	-0.059	-0.028	-0.017	-0.016	-0.023	-0.017	-0.024	-0.011	-0.007	-0.004	-0.001	-0.006	-0.016	-0.029	-0.024	-0.009	-0.005	-0.006	0.011	0.012	0.015	0.02	0.024	0.036	0.049	0.05	0.042	0.04	0.011	0.016	0.03	0.05	0.065	0.065	0.071	0.072	0.063	0.057	0.05	0.055	0.063	0.049	0.057	0.069	0.058
0	4	-0.002	-0.003	-0.013	-0.012	-0.004	-0.01	-0.017	-0.026	-0.044	-0.058	-0.059	-0.028	-0.017	-0.016	-0.023	-0.017	-0.024	-0.011	-0.007	-0.004	-0.001	-0.006	-0.016	-0.029	-0.024	-0.009	-0.005	-0.006	0.011	0.012	0.015	0.004	0.012	0.006	0.014	0.028	0.019	0.003	0.011	0.016	0.03	0.05	0.065	0.065	0.071	0.072	0.063	0.057
0	4	0.006	-0.002	-0.003	-0.013	-0.012	-0.004	-0.01	-0.017	-0.026	-0.044	-0.058	-0.059	-0.028	-0.017	-0.016	-0.023	-0.017	-0.024	-0.011	-0.007	-0.004	-0.001	-0.006	-0.016	-0.029	-0.024	-0.009	-0.005	-0.006	0.011	0.012	-0.004	0.004	0.012	0.006	0.014	0.028	0.019	0.003	0.011	0.016	0.03	0.05	0.065	0.065	0.071	0.072	0.063
0	4	0.009	0.006	-0.002	-0.003	-0.013	-0.012	-0.004	-0.01	-0.017	-0.026	-0.044	-0.058	-0.059	-0.028	-0.017	-0.016	-0.023	-0.017	-0.024	-0.011	-0.007	-0.004	-0.001	-0.006	-0.016	-0.029	-0.024	-0.009	-0.005	-0.006	0.011	-0.003	-0.004	0.004	0.012	0.006	0.014	0.028	0.019	0.003	0.011	0.016	0.03	0.05	0.065	0.065	0.071	0.072
0	4	0.009	0.009	0.006	-0.002	-0.003	-0.013	-0.012	-0.004	-0.01	-0.017	-0.026	-0.044	-0.058	-0.059	-0.028	-0.017	-0.016	-0.023	-0.017	-0.024	-0.011	-0.007	-0.004	-0.001	-0.006	-0.016	-0.029	-0.024	-0.009	-0.005	-0.006	0.004	-0.003	-0.004	0.004	0.012	0.006	0.014	0.028	0.019	0.003	0.011	0.016	0.03	0.05	0.065	0.065	0.071
0	4	0.008	0.009	0.009	0.006	-0.002	-0.003	-0.013	-0.012	-0.004	-0.01	-0.017	-0.026	-0.044	-0.058	-0.059	-0.028	-0.017	-0.016	-0.023	-0.017	-0.024	-0.011	-0.007	-0.004	-0.001	-0.006	-0.016	-0.029	-0.024	-0.009	-0.005	0.016	0.004	-0.003	-0.004	0.004	0.012	0.006	0.014	0.028	0.019	0.003	0.011	0.016	0.03	0.05	0.065	0.065
0	4	0.002	0.008	0.009	0.009	0.006	-0.002	-0.003	-0.013	-0.012	-0.004	-0.01	-0.017	-0.026	-0.044	-0.058	-0.059	-0.028	-0.017	-0.016	-0.023	-0.017	-0.024	-0.011	-0.007	-0.004	-0.001	-0.006	-0.016	-0.029	-0.024	-0.009	0.006	0.016	0.004	-0.003	-0.004	0.004	0.012	0.006	0.014	0.028	0.019	0.003	0.011	0.016	0.03	0.05	0.065
0	4	-0.021	-0.017	-0.011	-0.008	-0.015	-0.02	-0.018	-0.014	-0.018	-0.022	-0.024	-0.017	-0.011	-0.007	-0.013	-0.007	-0.008	0.009	0.031	0.034	0.04	0.039	0.044	0.04	0.055	0.06	0.061	0.066	0.067	0.064	0.051	0.066	0.08	0.078	0.07	0.072	0.068	0.065	0.066	0.064	0.058	0.048	0.034	0.033	0.03	0.038	0.026	0.016
0	4	-0.017	-0.011	-0.008	-0.015	-0.02	-0.018	-0.014	-0.018	-0.022	-0.024	-0.017	-0.011	-0.007	-0.013	-0.007	-0.008	0.009	0.031	0.034	0.04	0.039	0.044	0.04	0.055	0.06	0.061	0.066	0.067	0.064	0.051	0.045	0.08	0.078	0.07	0.072	0.068	0.065	0.066	0.064	0.058	0.048	0.034	0.033	0.03	0.038	0.026	0.016	0.028
0	4	-0.011	-0.008	-0.015	-0.02	-0.018	-0.014	-0.018	-0.022	-0.024	-0.017	-0.011	-0.007	-0.013	-0.007	-0.008	0.009	0.031	0.034	0.04	0.039	0.044	0.04	0.055	0.06	0.061	0.066	0.067	0.064	0.051	0.045	0.048	0.078	0.07	0.072	0.068	0.065	0.066	0.064	0.058	0.048	0.034	0.033	0.03	0.038	0.026	0.016	0.028	0.027
0	4	-0.008	-0.015	-0.02	-0.018	-0.014	-0.018	-0.022	-0.024	-0.017	-0.011	-0.007	-0.013	-0.007	-0.008	0.009	0.031	0.034	0.04	0.039	0.044	0.04	0.055	0.06	0.061	0.066	0.067	0.064	0.051	0.045	0.048	0.047	0.07	0.072	0.068	0.065	0.066	0.064	0.058	0.048	0.034	0.033	0.03	0.038	0.026	0.016	0.028	0.027	0.019
0	4	-0.015	-0.02	-0.018	-0.014	-0.018	-0.022	-0.024	-0.017	-0.011	-0.007	-0.013	-0.007	-0.008	0.009	0.031	0.034	0.04	0.039	0.044	0.04	0.055	0.06	0.061	0.066	0.067	0.064	0.051	0.045	0.048	0.047	0.048	0.072	0.068	0.065	0.066	0.064	0.058	0.048	0.034	0.033	0.03	0.038	0.026	0.016	0.028	0.027	0.019	0.019
0	4	-0.02	-0.018	-0.014	-0.018	-0.022	-0.024	-0.017	-0.011	-0.007	-0.013	-0.007	-0.008	0.009	0.031	0.034	0.04	0.039	0.044	0.04	0.055	0.06	0.061	0.066	0.067	0.064	0.051	0.045	0.048	0.047	0.048	0.043	0.068	0.065	0.066	0.064	0.058	0.048	0.034	0.033	0.03	0.038	0.026	0.016	0.028	0.027	0.019	0.019	0.017
0	4	-0.018	-0.014	-0.018	-0.022	-0.024	-0.017	-0.011	-0.007	-0.013	-0.007	-0.008	0.009	0.031	0.034	0.04	0.039	0.044	0.04	0.055	0.06	0.061	0.066	0.067	0.064	0.051	0.045	0.048	0.047	0.048	0.043	0.037	0.065	0.066	0.064	0.058	0.048	0.034	0.033	0.03	0.038	0.026	0.016	0.028	0.027	0.019	0.019	0.017	0.015
0	4	-0.034	-0.021	-0.017	-0.011	-0.008	-0.015	-0.02	-0.018	-0.014	-0.018	-0.022	-0.024	-0.017	-0.011	-0.007	-0.013	-0.007	-0.008	0.009	0.031	0.034	0.04	0.039	0.044	0.04	0.055	0.06	0.061	0.066	0.067	0.064	0.059	0.066	0.08	0.078	0.07	0.072	0.068	0.065	0.066	0.064	0.058	0.048	0.034	0.033	0.03	0.038	0.026
0	4	-0.032	-0.034	-0.021	-0.017	-0.011	-0.008	-0.015	-0.02	-0.018	-0.014	-0.018	-0.022	-0.024	-0.017	-0.011	-0.007	-0.013	-0.007	-0.008	0.009	0.031	0.034	0.04	0.039	0.044	0.04	0.055	0.06	0.061	0.066	0.067	0.055	0.059	0.066	0.08	0.078	0.07	0.072	0.068	0.065	0.066	0.064	0.058	0.048	0.034	0.033	0.03	0.038
0	4	-0.015	-0.032	-0.034	-0.021	-0.017	-0.011	-0.008	-0.015	-0.02	-0.018	-0.014	-0.018	-0.022	-0.024	-0.017	-0.011	-0.007	-0.013	-0.007	-0.008	0.009	0.031	0.034	0.04	0.039	0.044	0.04	0.055	0.06	0.061	0.066	0.056	0.055	0.059	0.066	0.08	0.078	0.07	0.072	0.068	0.065	0.066	0.064	0.058	0.048	0.034	0.033	0.03
0	4	-0.004	-0.015	-0.032	-0.034	-0.021	-0.017	-0.011	-0.008	-0.015	-0.02	-0.018	-0.014	-0.018	-0.022	-0.024	-0.017	-0.011	-0.007	-0.013	-0.007	-0.008	0.009	0.031	0.034	0.04	0.039	0.044	0.04	0.055	0.06	0.061	0.042	0.056	0.055	0.059	0.066	0.08	0.078	0.07	0.072	0.068	0.065	0.066	0.064	0.058	0.048	0.034	0.033
0	4	-0.014	-0.004	-0.015	-0.032	-0.034	-0.021	-0.017	-0.011	-0.008	-0.015	-0.02	-0.018	-0.014	-0.018	-0.022	-0.024	-0.017	-0.011	-0.007	-0.013	-0.007	-0.008	0.009	0.031	0.034	0.04	0.039	0.044	0.04	0.055	0.06	0.034	0.042	0.056	0.055	0.059	0.066	0.08	0.078	0.07	0.072	0.068	0.065	0.066	0.064	0.058	0.048	0.034
0	4	-0.026	-0.014	-0.004	-0.015	-0.032	-0.034	-0.021	-0.017	-0.011	-0.008	-0.015	-0.02	-0.018	-0.014	-0.018	-0.022	-0.024	-0.017	-0.011	-0.007	-0.013	-0.007	-0.008	0.009	0.031	0.034	0.04	0.039	0.044	0.04	0.055	0.021	0.034	0.042	0.056	0.055	0.059	0.066	0.08	0.078	0.07	0.072	0.068	0.065	0.066	0.064	0.058	0.048
0	4	-0.025	-0.023	-0.024	-0.022	-0.012	-0.014	-0.016	-0.02	-0.019	-0.031	-0.032	-0.024	-0.015	-0.002	0.002	0.015	0.025	0.031	0.033	0.031	0.028	0.029	0.031	0.04	0.055	0.077	0.08	0.067	0.064	0.065	0.061	0.016	0.028	0.023	0.035	0.053	0.045	0.059	0.052	0.049	0.057	0.051	0.05	0.047	0.039	0.057	0.063	0.058
0	4	-0.023	-0.024	-0.022	-0.012	-0.014	-0.016	-0.02	-0.019	-0.031	-0.032	-0.024	-0.015	-0.002	0.002	0.015	0.025	0.031	0.033	0.031	0.028	0.029	0.031	0.04	0.055	0.077	0.08	0.067	0.064	0.065	0.061	0.053	0.028	0.023	0.035	0.053	0.045	0.059	0.052	0.049	0.057	0.051	0.05	0.047	0.039	0.057	0.063	0.058	0.064
0	4	-0.024	-0.022	-0.012	-0.014	-0.016	-0.02	-0.019	-0.031	-0.032	-0.024	-0.015	-0.002	0.002	0.015	0.025	0.031	0.033	0.031	0.028	0.029	0.031	0.04	0.055	0.077	0.08	0.067	0.064	0.065	0.061	0.053	0.052	0.023	0.035	0.053	0.045	0.059	0.052	0.049	0.057	0.051	0.05	0.047	0.039	0.057	0.063	0.058	0.064	0.051
0	4	-0.022	-0.012	-0.014	-0.016	-0.02	-0.019	-0.031	-0.032	-0.024	-0.015	-0.002	0.002	0.015	0.025	0.031	0.033	0.031	0.028	0.029	0.031	0.04	0.055	0.077	0.08	0.067	0.064	0.065	0.061	0.053	0.052	0.064	0.035	0.053	0.045	0.059	0.052	0.049	0.057	0.051	0.05	0.047	0.039	0.057	0.063	0.058	0.064	0.051	0.051
0	4	-0.012	-0.014	-0.016	-0.02	-0.019	-0.031	-0.032	-0.024	-0.015	-0.002	0.002	0.015	0.025	0.031	0.033	0.031	0.028	0.029	0.031	0.04	0.055	0.077	0.08	0.067	0.064	0.065	0.061	0.053	0.052	0.064	0.051	0.053	0.045	0.059	0.052	0.049	0.057	0.051	0.05	0.047	0.039	0.057	0.063	0.058	0.064	0.051	0.051	0.041
0	4	-0.014	-0.016	-0.02	-0.019	-0.031	-0.032	-0.024	-0.015	-0.002	0.002	0.015	0.025	0.031	0.033	0.031	0.028	0.029	0.031	0.04	0.055	0.077	0.08	0.067	0.064	0.065	0.061	0.053	0.052	0.064	0.051	0.049	0.045	0.059	0.052	0.049	0.057	0.051	0.05	0.047	0.039	0.057	0.063	0.058	0.064	0.051	0.051	0.041	0.035
0	4	-0.016	-0.02	-0.019	-0.031	-0.032	-0.024	-0.015	-0.002	0.002	0.015	0.025	0.031	0.033	0.031	0.028	0.029	0.031	0.04	0.055	0.077	0.08	0.067	0.064	0.065	0.061	0.053	0.052	0.064	0.051	0.049	0.056	0.059	0.052	0.049	0.057	0.051	0.05	0.047	0.039	0.057	0.063	0.058	0.064	0.051	0.051	0.041	0.035	0.039
0	4	-0.02	-0.025	-0.023	-0.024	-0.022	-0.012	-0.014	-0.016	-0.02	-0.019	-0.031	-0.032	-0.024	-0.015	-0.002	0.002	0.015	0.025	0.031	0.033	0.031	0.028	0.029	0.031	0.04	0.055	0.077	0.08	0.067	0.064	0.065	0.013	0.016	0.028	0.023	0.035	0.053	0.045	0.059	0.052	0.049	0.057	0.051	0.05	0.047	0.039	0.057	0.063
0	4	-0.015	-0.02	-0.025	-0.023	-0.024	-0.022	-0.012	-0.014	-0.016	-0.02	-0.019	-0.031	-0.032	-0.024	-0.015	-0.002	0.002	0.015	0.025	0.031	0.033	0.031	0.028	0.029	0.031	0.04	0.055	0.077	0.08	0.067	0.064	0.012	0.013	0.016	0.028	0.023	0.035	0.053	0.045	0.059	0.052	0.049	0.057	0.051	0.05	0.047	0.039	0.057
0	4	-0.009	-0.015	-0.02	-0.025	-0.023	-0.024	-0.022	-0.012	-0.014	-0.016	-0.02	-0.019	-0.031	-0.032	-0.024	-0.015	-0.002	0.002	0.015	0.025	0.031	0.033	0.031	0.028	0.029	0.031	0.04	0.055	0.077	0.08	0.067	-0.005	0.012	0.013	0.016	0.028	0.023	0.035	0.053	0.045	0.059	0.052	0.049	0.057	0.051	0.05	0.047	0.039
0	4	-0.014	-0.009	-0.015	-0.02	-0.025	-0.023	-0.024	-0.022	-0.012	-0.014	-0.016	-0.02	-0.019	-0.031	-0.032	-0.024	-0.015	-0.002	0.002	0.015	0.025	0.031	0.033	0.031	0.028	0.029	0.031	0.04	0.055	0.077	0.08	-0.011	-0.005	0.012	0.013	0.016	0.028	0.023	0.035	0.053	0.045	0.059	0.052	0.049	0.057	0.051	0.05	0.047
0	4	-0.026	-0.014	-0.009	-0.015	-0.02	-0.025	-0.023	-0.024	-0.022	-0.012	-0.014	-0.016	-0.02	-0.019	-0.031	-0.032	-0.024	-0.015	-0.002	0.002	0.015	0.025	0.031	0.033	0.031	0.028	0.029	0.031	0.04	0.055	0.077	-0.006	-0.011	-0.005	0.012	0.013	0.016	0.028	0.023	0.035	0.053	0.045	0.059	0.052	0.049	0.057	0.051	0.05
0	4	-0.017	-0.026	-0.014	-0.009	-0.015	-0.02	-0.025	-0.023	-0.024	-0.022	-0.012	-0.014	-0.016	-0.02	-0.019	-0.031	-0.032	-0.024	-0.015	-0.002	0.002	0.015	0.025	0.031	0.033	0.031	0.028	0.029	0.031	0.04	0.055	-0.002	-0.006	-0.011	-0.005	0.012	0.013	0.016	0.028	0.023	0.035	0.053	0.045	0.059	0.052	0.049	0.057	0.051
0	4	0.016	0.015	0.015	0.011	0.011	0.006	0.002	-0.003	-0.007	0.001	-0.001	0.02	0.026	0.014	0.003	-0.018	-0.029	-0.025	-0.03	-0.021	-0.017	-0.015	-0.014	-0.014	-0.012	-0.017	-0.031	-0.045	-0.058	-0.072	-0.074	-0.027	-0.03	-0.029	-0.037	-0.034	-0.027	-0.025	-0.029	-0.042	-0.053	-0.046	-0.047	-0.057	-0.067	-0.066	-0.055	-0.05
0	4	0.015	0.015	0.011	0.011	0.006	0.002	-0.003	-0.007	0.001	-0.001	0.02	0.026	0.014	0.003	-0.018	-0.029	-0.025	-0.03	-0.021	-0.017	-0.015	-0.014	-0.014	-0.012	-0.017	-0.031	-0.045	-0.058	-0.072	-0.074	-0.081	-0.03	-0.029	-0.037	-0.034	-0.027	-0.025	-0.029	-0.042	-0.053	-0.046	-0.047	-0.057	-0.067	-0.066	-0.055	-0.05	-0.046
0	4	0.015	0.011	0.011	0.006	0.002	-0.003	-0.007	0.001	-0.001	0.02	0.026	0.014	0.003	-0.018	-0.029	-0.025	-0.03	-0.021	-0.017	-0.015	-0.014	-0.014	-0.012	-0.017	-0.031	-0.045	-0.058	-0.072	-0.074	-0.081	-0.075	-0.029	-0.037	-0.034	-0.027	-0.025	-0.029	-0.042	-0.053	-0.046	-0.047	-0.057	-0.067	-0.066	-0.055	-0.05	-0.046	-0.05
0	4	0.011	0.011	0.006	0.002	-0.003	-0.007	0.001	-0.001	0.02	0.026	0.014	0.003	-0.018	-0.029	-0.025	-0.03	-0.021	-0.017	-0.015	-0.014	-0.014	-0.012	-0.017	-0.031	-0.045	-0.058	-0.072	-0.074	-0.081	-0.075	-0.062	-0.037	-0.034	-0.027	-0.025	-0.029	-0.042	-0.053	-0.046	-0.047	-0.057	-0.067	-0.066	-0.055	-0.05	-0.046	-0.05	-0.037
0	4	0.011	0.006	0.002	-0.003	-0.007	0.001	-0.001	0.02	0.026	0.014	0.003	-0.018	-0.029	-0.025	-0.03	-0.021	-0.017	-0.015	-0.014	-0.014	-0.012	-0.017	-0.031	-0.045	-0.058	-0.072	-0.074	-0.081	-0.075	-0.062	-0.042	-0.034	-0.027	-0.025	-0.029	-0.042	-0.053	-0.046	-0.047	-0.057	-0.067	-0.066	-0.055	-0.05	-0.046	-0.05	-0.037	-0.04
0	4	0.006	0.002	-0.003	-0.007	0.001	-0.001	0.02	0.026	0.014	0.003	-0.018	-0.029	-0.025	-0.03	-0.021	-0.017	-0.015	-0.014	-0.014	-0.012	-0.017	-0.031	-0.045	-0.058	-0.072	-0.074	-0.081	-0.075	-0.062	-0.042	-0.017	-0.027	-0.025	-0.029	-0.042	-0.053	-0.046	-0.047	-0.057	-0.067	-0.066	-0.055	-0.05	-0.046	-0.05	-0.037	-0.04	-0.049
0	4	0.002	-0.003	-0.007	0.001	-0.001	0.02	0.026	0.014	0.003	-0.018	-0.029	-0.025	-0.03	-0.021	-0.017	-0.015	-0.014	-0.014	-0.012	-0.017	-0.031	-0.045	-0.058	-0.072	-0.074	-0.081	-0.075	-0.062	-0.042	-0.017	0.003	-0.025	-0.029	-0.042	-0.053	-0.046	-0.047	-0.057	-0.067	-0.066	-0.055	-0.05	-0.046	-0.05	-0.037	-0.04	-0.049	-0.047
0	4	0.011	0.016	0.015	0.015	0.011	0.011	0.006	0.002	-0.003	-0.007	0.001	-0.001	0.02	0.026	0.014	0.003	-0.018	-0.029	-0.025	-0.03	-0.021	-0.017	-0.015	-0.014	-0.014	-0.012	-0.017	-0.031	-0.045	-0.058	-0.072	-0.02	-0.027	-0.03	-0.029	-0.037	-0.034	-0.027	-0.025	-0.029	-0.042	-0.053	-0.046	-0.047	-0.057	-0.067	-0.066	-0.055
0	4	0.006	0.011	0.016	0.015	0.015	0.011	0.011	0.006	0.002	-0.003	-0.007	0.001	-0.001	0.02	0.026	0.014	0.003	-0.018	-0.029	-0.025	-0.03	-0.021	-0.017	-0.015	-0.014	-0.014	-0.012	-0.017	-0.031	-0.045	-0.058	-0.023	-0.02	-0.027	-0.03	-0.029	-0.037	-0.034	-0.027	-0.025	-0.029	-0.042	-0.053	-0.046	-0.047	-0.057	-0.067	-0.066
0	4	0.013	0.006	0.011	0.016	0.015	0.015	0.011	0.011	0.006	0.002	-0.003	-0.007	0.001	-0.001	0.02	0.026	0.014	0.003	-0.018	-0.029	-0.025	-0.03	-0.021	-0.017	-0.015	-0.014	-0.014	-0.012	-0.017	-0.031	-0.045	-0.026	-0.023	-0.02	-0.027	-0.03	-0.029	-0.037	-0.034	-0.027	-0.025	-0.029	-0.042	-0.053	-0.046	-0.047	-0.057	-0.067
0	4	0.022	0.013	0.006	0.011	0.016	0.015	0.015	0.011	0.011	0.006	0.002	-0.003	-0.007	0.001	-0.001	0.02	0.026	0.014	0.003	-0.018	-0.029	-0.025	-0.03	-0.021	-0.017	-0.015	-0.014	-0.014	-0.012	-0.017	-0.031	-0.025	-0.026	-0.023	-0.02	-0.027	-0.03	-0.029	-0.037	-0.034	-0.027	-0.025	-0.029	-0.042	-0.053	-0.046	-0.047	-0.057
0	4	0.008	0.022	0.013	0.006	0.011	0.016	0.015	0.015	0.011	0.011	0.006	0.002	-0.003	-0.007	0.001	-0.001	0.02	0.026	0.014	0.003	-0.018	-0.029	-0.025	-0.03	-0.021	-0.017	-0.015	-0.014	-0.014	-0.012	-0.017	0	-0.025	-0.026	-0.023	-0.02	-0.027	-0.03	-0.029	-0.037	-0.034	-0.027	-0.025	-0.029	-0.042	-0.053	-0.046	-0.047
0	4	0.007	0.008	0.022	0.013	0.006	0.011	0.016	0.015	0.015	0.011	0.011	0.006	0.002	-0.003	-0.007	0.001	-0.001	0.02	0.026	0.014	0.003	-0.018	-0.029	-0.025	-0.03	-0.021	-0.017	-0.015	-0.014	-0.014	-0.012	-0.009	0	-0.025	-0.026	-0.023	-0.02	-0.027	-0.03	-0.029	-0.037	-0.034	-0.027	-0.025	-0.029	-0.042	-0.053	-0.046
0	4	0.033	0.043	0.051	0.051	0.055	0.051	0.036	0.037	0.03	0.035	0.025	0.021	0.015	-0.017	-0.021	-0.016	-0.023	-0.032	-0.029	-0.024	-0.035	-0.03	-0.018	-0.013	-0.024	-0.033	-0.034	-0.036	-0.028	-0.02	-0.023	-0.001	0	0.003	0.002	-0.002	-0.002	-0.001	0.003	0.003	-0.004	-0.013	0.002	0.006	-0.005	-0.001	0.004	0.005
0	4	0.043	0.051	0.051	0.055	0.051	0.036	0.037	0.03	0.035	0.025	0.021	0.015	-0.017	-0.021	-0.016	-0.023	-0.032	-0.029	-0.024	-0.035	-0.03	-0.018	-0.013	-0.024	-0.033	-0.034	-0.036	-0.028	-0.02	-0.023	-0.024	0	0.003	0.002	-0.002	-0.002	-0.001	0.003	0.003	-0.004	-0.013	0.002	0.006	-0.005	-0.001	0.004	0.005	0.001
0	4	0.051	0.051	0.055	0.051	0.036	0.037	0.03	0.035	0.025	0.021	0.015	-0.017	-0.021	-0.016	-0.023	-0.032	-0.029	-0.024	-0.035	-0.03	-0.018	-0.013	-0.024	-0.033	-0.034	-0.036	-0.028	-0.02	-0.023	-0.024	-0.031	0.003	0.002	-0.002	-0.002	-0.001	0.003	0.003	-0.004	-0.013	0.002	0.006	-0.005	-0.001	0.004	0.005	0.001	0.001
0	4	0.051	0.055	0.051	0.036	0.037	0.03	0.035	0.025	0.021	0.015	-0.017	-0.021	-0.016	-0.023	-0.032	-0.029	-0.024	-0.035	-0.03	-0.018	-0.013	-0.024	-0.033	-0.034	-0.036	-0.028	-0.02	-0.023	-0.024	-0.031	-0.033	0.002	-0.002	-0.002	-0.001	0.003	0.003	-0.004	-0.013	0.002	0.006	-0.005	-0.001	0.004	0.005	0.001	0.001	0.005
0	4	0.055	0.051	0.036	0.037	0.03	0.035	0.025	0.021	0.015	-0.017	-0.021	-0.016	-0.023	-0.032	-0.029	-0.024	-0.035	-0.03	-0.018	-0.013	-0.024	-0.033	-0.034	-0.036	-0.028	-0.02	-0.023	-0.024	-0.031	-0.033	-0.03	-0.002	-0.002	-0.001	0.003	0.003	-0.004	-0.013	0.002	0.006	-0.005	-0.001	0.004	0.005	0.001	0.001	0.005	-0.001
0	4	0.051	0.036	0.037	0.03	0.035	0.025	0.021	0.015	-0.017	-0.021	-0.016	-0.023	-0.032	-0.029	-0.024	-0.035	-0.03	-0.018	-0.013	-0.024	-0.033	-0.034	-0.036	-0.028	-0.02	-0.023	-0.024	-0.031	-0.033	-0.03	-0.032	-0.002	-0.001	0.003	0.003	-0.004	-0.013	0.002	0.006	-0.005	-0.001	0.004	0.005	0.001	0.001	0.005	-0.001	0.01
0	4	0.036	0.037	0.03	0.035	0.025	0.021	0.015	-0.017	-0.021	-0.016	-0.023	-0.032	-0.029	-0.024	-0.035	-0.03	-0.018	-0.013	-0.024	-0.033	-0.034	-0.036	-0.028	-0.02	-0.023	-0.024	-0.031	-0.033	-0.03	-0.032	-0.035	-0.001	0.003	0.003	-0.004	-0.013	0.002	0.006	-0.005	-0.001	0.004	0.005	0.001	0.001	0.005	-0.001	0.01	0.003
0	4	0.027	0.033	0.043	0.051	0.051	0.055	0.051	0.036	0.037	0.03	0.035	0.025	0.021	0.015	-0.017	-0.021	-0.016	-0.023	-0.032	-0.029	-0.024	-0.035	-0.03	-0.018	-0.013	-0.024	-0.033	-0.034	-0.036	-0.028	-0.02	-0.003	-0.001	0	0.003	0.002	-0.002	-0.002	-0.001	0.003	0.003	-0.004	-0.013	0.002	0.006	-0.005	-0.001	0.004
0	4	0.023	0.027	0.033	0.043	0.051	0.051	0.055	0.051	0.036	0.037	0.03	0.035	0.025	0.021	0.015	-0.017	-0.021	-0.016	-0.023	-0.032	-0.029	-0.024	-0.035	-0.03	-0.018	-0.013	-0.024	-0.033	-0.034	-0.036	-0.028	-0.004	-0.003	-0.001	0	0.003	0.002	-0.002	-0.002	-0.001	0.003	0.003	-0.004	-0.013	0.002	0.006	-0.005	-0.001
0	4	0.015	0.023	0.027	0.033	0.043	0.051	0.051	0.055	0.051	0.036	0.037	0.03	0.035	0.025	0.021	0.015	-0.017	-0.021	-0.016	-0.023	-0.032	-0.029	-0.024	-0.035	-0.03	-0.018	-0.013	-0.024	-0.033	-0.034	-0.036	0.003	-0.004	-0.003	-0.001	0	0.003	0.002	-0.002	-0.002	-0.001	0.003	0.003	-0.004	-0.013	0.002	0.006	-0.005
0	4	0.024	0.015	0.023	0.027	0.033	0.043	0.051	0.051	0.055	0.051	0.036	0.037	0.03	0.035	0.025	0.021	0.015	-0.017	-0.021	-0.016	-0.023	-0.032	-0.029	-0.024	-0.035	-0.03	-0.018	-0.013	-0.024	-0.033	-0.034	0.004	0.003	-0.004	-0.003	-0.001	0	0.003	0.002	-0.002	-0.002	-0.001	0.003	0.003	-0.004	-0.013	0.002	0.006
0	4	0.026	0.024	0.015	0.023	0.027	0.033	0.043	0.051	0.051	0.055	0.051	0.036	0.037	0.03	0.035	0.025	0.021	0.015	-0.017	-0.021	-0.016	-0.023	-0.032	-0.029	-0.024	-0.035	-0.03	-0.018	-0.013	-0.024	-0.033	0	0.004	0.003	-0.004	-0.003	-0.001	0	0.003	0.002	-0.002	-0.002	-0.001	0.003	0.003	-0.004	-0.013	0.002
0	4	0.028	0.026	0.024	0.015	0.023	0.027	0.033	0.043	0.051	0.051	0.055	0.051	0.036	0.037	0.03	0.035	0.025	0.021	0.015	-0.017	-0.021	-0.016	-0.023	-0.032	-0.029	-0.024	-0.035	-0.03	-0.018	-0.013	-0.024	0.008	0	0.004	0.003	-0.004	-0.003	-0.001	0	0.003	0.002	-0.002	-0.002	-0.001	0.003	0.003	-0.004	-0.013
0	4	-0.019	-0.031	-0.034	-0.03	-0.044	-0.025	-0.024	-0.03	-0.033	-0.02	-0.025	0.001	0.015	0.013	0.009	0.013	0.012	0.014	0.028	0.029	0.03	0.03	0.027	0.024	0.021	0.017	0.016	0.016	0.023	0.034	0.03	0.009	-0.002	0.011	0.016	-0.006	0.003	0.014	0.001	0.007	0.018	0.019	0.04	0.026	0.023	0.04	0.057	0.063
0	4	-0.031	-0.034	-0.03	-0.044	-0.025	-0.024	-0.03	-0.033	-0.02	-0.025	0.001	0.015	0.013	0.009	0.013	0.012	0.014	0.028	0.029	0.03	0.03	0.027	0.024	0.021	0.017	0.016	0.016	0.023	0.034	0.03	0.016	-0.002	0.011	0.016	-0.006	0.003	0.014	0.001	0.007	0.018	0.019	0.04	0.026	0.023	0.04	0.057	0.063	0.053
0	4	-0.034	-0.03	-0.044	-0.025	-0.024	-0.03	-0.033	-0.02	-0.025	0.001	0.015	0.013	0.009	0.013	0.012	0.014	0.028	0.029	0.03	0.03	0.027	0.024	0.021	0.017	0.016	0.016	0.023	0.034	0.03	0.016	0.01	0.011	0.016	-0.006	0.003	0.014	0.001	0.007	0.018	0.019	0.04	0.026	0.023	0.04	0.057	0.063	0.053	0.044
0	4	-0.03	-0.044	-0.025	-0.024	-0.03	-0.033	-0.02	-0.025	0.001	0.015	0.013	0.009	0.013	0.012	0.014	0.028	0.029	0.03	0.03	0.027	0.024	0.021	0.017	0.016	0.016	0.023	0.034	0.03	0.016	0.01	0.011	0.016	-0.006	0.003	0.014	0.001	0.007	0.018	0.019	0.04	0.026	0.023	0.04	0.057	0.063	0.053	0.044	0.043
0	4	-0.044	-0.025	-0.024	-0.03	-0.033	-0.02	-0.025	0.001	0.015	0.013	0.009	0.013	0.012	0.014	0.028	0.029	0.03	0.03	0.027	0.024	0.021	0.017	0.016	0.016	0.023	0.034	0.03	0.016	0.01	0.011	0.018	-0.006	0.003	0.014	0.001	0.007	0.018	0.019	0.04	0.026	0.023	0.04	0.057	0.063	0.053	0.044	0.043	0.054
0	4	-0.025	-0.024	-0.03	-0.033	-0.02	-0.025	0.001	0.015	0.013	0.009	0.013	0.012	0.014	0.028	0.029	0.03	0.03	0.027	0.024	0.021	0.017	0.016	0.016	0.023	0.034	0.03	0.016	0.01	0.011	0.018	0.025	0.003	0.014	0.001	0.007	0.018	0.019	0.04	0.026	0.023	0.04	0.057	0.063	0.053	0.044	0.043	0.054	0.051
0	4	-0.024	-0.03	-0.033	-0.02	-0.025	0.001	0.015	0.013	0.009	0.013	0.012	0.014	0.028	0.029	0.03	0.03	0.027	0.024	0.021	0.017	0.016	0.016	0.023	0.034	0.03	0.016	0.01	0.011	0.018	0.025	0.027	0.014	0.001	0.007	0.018	0.019	0.04	0.026	0.023	0.04	0.057	0.063	0.053	0.044	0.043	0.054	0.051	0.039
0	4	-0.024	-0.019	-0.031	-0.034	-0.03	-0.044	-0.025	-0.024	-0.03	-0.033	-0.02	-0.025	0.001	0.015	0.013	0.009	0.013	0.012	0.014	0.028	0.029	0.03	0.03	0.027	0.024	0.021	0.017	0.016	0.016	0.023	0.034	0.012	0.009	-0.002	0.011	0.016	-0.006	0.003	0.014	0.001	0.007	0.018	0.019	0.04	0.026	0.023	0.04	0.057
0	4	-0.024	-0.024	-0.019	-0.031	-0.034	-0.03	-0.044	-0.025	-0.024	-0.03	-0.033	-0.02	-0.025	0.001	0.015	0.013	0.009	0.013	0.012	0.014	0.028	0.029	0.03	0.03	0.027	0.024	0.021	0.017	0.016	0.016	0.023	0.005	0.012	0.009	-0.002	0.011	0.016	-0.006	0.003	0.014	0.001	0.007	0.018	0.019	0.04	0.026	0.023	0.04
0	4	-0.017	-0.024	-0.024	-0.019	-0.031	-0.034	-0.03	-0.044	-0.025	-0.024	-0.03	-0.033	-0.02	-0.025	0.001	0.015	0.013	0.009	0.013	0.012	0.014	0.028	0.029	0.03	0.03	0.027	0.024	0.021	0.017	0.016	0.016	0.006	0.005	0.012	0.009	-0.002	0.011	0.016	-0.006	0.003	0.014	0.001	0.007	0.018	0.019	0.04	0.026	0.023
0	4	-0.016	-0.017	-0.024	-0.024	-0.019	-0.031	-0.034	-0.03	-0.044	-0.025	-0.024	-0.03	-0.033	-0.02	-0.025	0.001	0.015	0.013	0.009	0.013	0.012	0.014	0.028	0.029	0.03	0.03	0.027	0.024	0.021	0.017	0.016	0.006	0.006	0.005	0.012	0.009	-0.002	0.011	0.016	-0.006	0.003	0.014	0.001	0.007	0.018	0.019	0.04	0.026
0	4	-0.012	-0.016	-0.017	-0.024	-0.024	-0.019	-0.031	-0.034	-0.03	-0.044	-0.025	-0.024	-0.03	-0.033	-0.02	-0.025	0.001	0.015	0.013	0.009	0.013	0.012	0.014	0.028	0.029	0.03	0.03	0.027	0.024	0.021	0.017	0.005	0.006	0.006	0.005	0.012	0.009	-0.002	0.011	0.016	-0.006	0.003	0.014	0.001	0.007	0.018	0.019	0.04
0	4	0.003	-0.012	-0.016	-0.017	-0.024	-0.024	-0.019	-0.031	-0.034	-0.03	-0.044	-0.025	-0.024	-0.03	-0.033	-0.02	-0.025	0.001	0.015	0.013	0.009	0.013	0.012	0.014	0.028	0.029	0.03	0.03	0.027	0.024	0.021	0.01	0.005	0.006	0.006	0.005	0.012	0.009	-0.002	0.011	0.016	-0.006	0.003	0.014	0.001	0.007	0.018	0.019
0	4	-0.024	-0.03	-0.035	-0.043	-0.041	-0.027	-0.028	-0.02	-0.009	0.001	0.002	-0.014	-0.02	0.006	0.033	0.039	0.041	0.04	0.045	0.051	0.054	0.048	0.041	0.04	0.062	0.058	0.042	0.031	0.043	0.055	0.039	-0.058	-0.064	-0.058	-0.052	-0.051	-0.045	-0.035	-0.018	-0.031	-0.027	0.002	0.017	0.008	0.006	0.017	0.031	0.031
0	4	-0.03	-0.035	-0.043	-0.041	-0.027	-0.028	-0.02	-0.009	0.001	0.002	-0.014	-0.02	0.006	0.033	0.039	0.041	0.04	0.045	0.051	0.054	0.048	0.041	0.04	0.062	0.058	0.042	0.031	0.043	0.055	0.039	0.023	-0.064	-0.058	-0.052	-0.051	-0.045	-0.035	-0.018	-0.031	-0.027	0.002	0.017	0.008	0.006	0.017	0.031	0.031	0.023
0	4	-0.035	-0.043	-0.041	-0.027	-0.028	-0.02	-0.009	0.001	0.002	-0.014	-0.02	0.006	0.033	0.039	0.041	0.04	0.045	0.051	0.054	0.048	0.041	0.04	0.062	0.058	0.042	0.031	0.043	0.055	0.039	0.023	0.021	-0.058	-0.052	-0.051	-0.045	-0.035	-0.018	-0.031	-0.027	0.002	0.017	0.008	0.006	0.017	0.031	0.031	0.023	0.011
0	4	-0.043	-0.041	-0.027	-0.028	-0.02	-0.009	0.001	0.002	-0.014	-0.02	0.006	0.033	0.039	0.041	0.04	0.045	0.051	0.054	0.048	0.041	0.04	0.062	0.058	0.042	0.031	0.043	0.055	0.039	0.023	0.021	0.029	-0.052	-0.051	-0.045	-0.035	-0.018	-0.031	-0.027	0.002	0.017	0.008	0.006	0.017	0.031	0.031	0.023	0.011	0.027
0	4	-0.041	-0.027	-0.028	-0.02	-0.009	0.001	0.002	-0.014	-0.02	0.006	0.033	0.039	0.041	0.04	0.045	0.051	0.054	0.048	0.041	0.04	0.062	0.058	0.042	0.031	0.043	0.055	0.039	0.023	0.021	0.029	0.035	-0.051	-0.045	-0.035	-0.018	-0.031	-0.027	0.002	0.017	0.008	0.006	0.017	0.031	0.031	0.023	0.011	0.027	0.039
0	4	-0.027	-0.028	-0.02	-0.009	0.001	0.002	-0.014	-0.02	0.006	0.033	0.039	0.041	0.04	0.045	0.051	0.054	0.048	0.041	0.04	0.062	0.058	0.042	0.031	0.043	0.055	0.039	0.023	0.021	0.029	0.035	0.029	-0.045	-0.035	-0.018	-0.031	-0.027	0.002	0.017	0.008	0.006	0.017	0.031	0.031	0.023	0.011	0.027	0.039	0.027
0	4	-0.028	-0.02	-0.009	0.001	0.002	-0.014	-0.02	0.006	0.033	0.039	0.041	0.04	0.045	0.051	0.054	0.048	0.041	0.04	0.062	0.058	0.042	0.031	0.043	0.055	0.039	0.023	0.021	0.029	0.035	0.029	0.026	-0.035	-0.018	-0.031	-0.027	0.002	0.017	0.008	0.006	0.017	0.031	0.031	0.023	0.011	0.027	0.039	0.027	0.018
0	4	-0.029	-0.024	-0.03	-0.035	-0.043	-0.041	-0.027	-0.028	-0.02	-0.009	0.001	0.002	-0.014	-0.02	0.006	0.033	0.039	0.041	0.04	0.045	0.051	0.054	0.048	0.041	0.04	0.062	0.058	0.042	0.031	0.043	0.055	-0.054	-0.058	-0.064	-0.058	-0.052	-0.051	-0.045	-0.035	-0.018	-0.031	-0.027	0.002	0.017	0.008	0.006	0.017	0.031
0	4	-0.032	-0.029	-0.024	-0.03	-0.035	-0.043	-0.041	-0.027	-0.028	-0.02	-0.009	0.001	0.002	-0.014	-0.02	0.006	0.033	0.039	0.041	0.04	0.045	0.051	0.054	0.048	0.041	0.04	0.062	0.058	0.042	0.031	0.043	-0.049	-0.054	-0.058	-0.064	-0.058	-0.052	-0.051	-0.045	-0.035	-0.018	-0.031	-0.027	0.002	0.017	0.008	0.006	0.017
0	4	-0.024	-0.032	-0.029	-0.024	-0.03	-0.035	-0.043	-0.041	-0.027	-0.028	-0.02	-0.009	0.001	0.002	-0.014	-0.02	0.006	0.033	0.039	0.041	0.04	0.045	0.051	0.054	0.048	0.041	0.04	0.062	0.058	0.042	0.031	-0.037	-0.049	-0.054	-0.058	-0.064	-0.058	-0.052	-0.051	-0.045	-0.035	-0.018	-0.031	-0.027	0.002	0.017	0.008	0.006
0	4	-0.03	-0.024	-0.032	-0.029	-0.024	-0.03	-0.035	-0.043	-0.041	-0.027	-0.028	-0.02	-0.009	0.001	0.002	-0.014	-0.02	0.006	0.033	0.039	0.041	0.04	0.045	0.051	0.054	0.048	0.041	0.04	0.062	0.058	0.042	-0.034	-0.037	-0.049	-0.054	-0.058	-0.064	-0.058	-0.052	-0.051	-0.045	-0.035	-0.018	-0.031	-0.027	0.002	0.017	0.008
0	4	-0.026	-0.03	-0.024	-0.032	-0.029	-0.024	-0.03	-0.035	-0.043	-0.041	-0.027	-0.028	-0.02	-0.009	0.001	0.002	-0.014	-0.02	0.006	0.033	0.039	0.041	0.04	0.045	0.051	0.054	0.048	0.041	0.04	0.062	0.058	-0.04	-0.034	-0.037	-0.049	-0.054	-0.058	-0.064	-0.058	-0.052	-0.051	-0.045	-0.035	-0.018	-0.031	-0.027	0.002	0.017
0	4	-0.033	-0.026	-0.03	-0.024	-0.032	-0.029	-0.024	-0.03	-0.035	-0.043	-0.041	-0.027	-0.028	-0.02	-0.009	0.001	0.002	-0.014	-0.02	0.006	0.033	0.039	0.041	0.04	0.045	0.051	0.054	0.048	0.041	0.04	0.062	-0.032	-0.04	-0.034	-0.037	-0.049	-0.054	-0.058	-0.064	-0.058	-0.052	-0.051	-0.045	-0.035	-0.018	-0.031	-0.027	0.002
0	4	0.028	0.028	0.023	0.003	-0.005	0.008	0.011	0.005	0	0.005	0.006	0.007	0.02	0.005	-0.009	-0.022	-0.025	-0.025	-0.026	-0.023	-0.021	-0.025	-0.028	-0.034	-0.028	-0.028	-0.036	-0.045	-0.049	-0.051	-0.053	-0.03	-0.022	-0.025	-0.029	-0.019	-0.011	-0.012	-0.006	-0.008	-0.011	0.012	0.021	0.019	0.027	0.025	0.029	0.021
0	4	0.028	0.023	0.003	-0.005	0.008	0.011	0.005	0	0.005	0.006	0.007	0.02	0.005	-0.009	-0.022	-0.025	-0.025	-0.026	-0.023	-0.021	-0.025	-0.028	-0.034	-0.028	-0.028	-0.036	-0.045	-0.049	-0.051	-0.053	-0.06	-0.022	-0.025	-0.029	-0.019	-0.011	-0.012	-0.006	-0.008	-0.011	0.012	0.021	0.019	0.027	0.025	0.029	0.021	0.018
0	4	0.023	0.003	-0.005	0.008	0.011	0.005	0	0.005	0.006	0.007	0.02	0.005	-0.009	-0.022	-0.025	-0.025	-0.026	-0.023	-0.021	-0.025	-0.028	-0.034	-0.028	-0.028	-0.036	-0.045	-0.049	-0.051	-0.053	-0.06	-0.045	-0.025	-0.029	-0.019	-0.011	-0.012	-0.006	-0.008	-0.011	0.012	0.021	0.019	0.027	0.025	0.029	0.021	0.018	0.013
0	4	0.003	-0.005	0.008	0.011	0.005	0	0.005	0.006	0.007	0.02	0.005	-0.009	-0.022	-0.025	-0.025	-0.026	-0.023	-0.021	-0.025	-0.028	-0.034	-0.028	-0.028	-0.036	-0.045	-0.049	-0.051	-0.053	-0.06	-0.045	-0.033	-0.029	-0.019	-0.011	-0.012	-0.006	-0.008	-0.011	0.012	0.021	0.019	0.027	0.025	0.029	0.021	0.018	0.013	0.006
0	4	-0.005	0.008	0.011	0.005	0	0.005	0.006	0.007	0.02	0.005	-0.009	-0.022	-0.025	-0.025	-0.026	-0.023	-0.021	-0.025	-0.028	-0.034	-0.028	-0.028	-0.036	-0.045	-0.049	-0.051	-0.053	-0.06	-0.045	-0.033	-0.024	-0.019	-0.011	-0.012	-0.006	-0.008	-0.011	0.012	0.021	0.019	0.027	0.025	0.029	0.021	0.018	0.013	0.006	-0.003
0	4	0.008	0.011	0.005	0	0.005	0.006	0.007	0.02	0.005	-0.009	-0.022	-0.025	-0.025	-0.026	-0.023	-0.021	-0.025	-0.028	-0.034	-0.028	-0.028	-0.036	-0.045	-0.049	-0.051	-0.053	-0.06	-0.045	-0.033	-0.024	-0.028	-0.011	-0.012	-0.006	-0.008	-0.011	0.012	0.021	0.019	0.027	0.025	0.029	0.021	0.018	0.013	0.006	-0.003	-0.006
0	4	0.011	0.005	0	0.005	0.006	0.007	0.02	0.005	-0.009	-0.022	-0.025	-0.025	-0.026	-0.023	-0.021	-0.025	-0.028	-0.034	-0.028	-0.028	-0.036	-0.045	-0.049	-0.051	-0.053	-0.06	-0.045	-0.033	-0.024	-0.028	-0.029	-0.012	-0.006	-0.008	-0.011	0.012	0.021	0.019	0.027	0.025	0.029	0.021	0.018	0.013	0.006	-0.003	-0.006	-0.013
0	4	0.032	0.028	0.028	0.023	0.003	-0.005	0.008	0.011	0.005	0	0.005	0.006	0.007	0.02	0.005	-0.009	-0.022	-0.025	-0.025	-0.026	-0.023	-0.021	-0.025	-0.028	-0.034	-0.028	-0.028	-0.036	-0.045	-0.049	-0.051	-0.033	-0.03	-0.022	-0.025	-0.029	-0.019	-0.011	-0.012	-0.006	-0.008	-0.011	0.012	0.021	0.019	0.027	0.025	0.029
0	4	0.033	0.032	0.028	0.028	0.023	0.003	-0.005	0.008	0.011	0.005	0	0.005	0.006	0.007	0.02	0.005	-0.009	-0.022	-0.025	-0.025	-0.026	-0.023	-0.021	-0.025	-0.028	-0.034	-0.028	-0.028	-0.036	-0.045	-0.049	-0.025	-0.033	-0.03	-0.022	-0.025	-0.029	-0.019	-0.011	-0.012	-0.006	-0.008	-0.011	0.012	0.021	0.019	0.027	0.025
0	4	0.038	0.033	0.032	0.028	0.028	0.023	0.003	-0.005	0.008	0.011	0.005	0	0.005	0.006	0.007	0.02	0.005	-0.009	-0.022	-0.025	-0.025	-0.026	-0.023	-0.021	-0.025	-0.028	-0.034	-0.028	-0.028	-0.036	-0.045	-0.022	-0.025	-0.033	-0.03	-0.022	-0.025	-0.029	-0.019	-0.011	-0.012	-0.006	-0.008	-0.011	0.012	0.021	0.019	0.027
0	4	0.035	0.038	0.033	0.032	0.028	0.028	0.023	0.003	-0.005	0.008	0.011	0.005	0	0.005	0.006	0.007	0.02	0.005	-0.009	-0.022	-0.025	-0.025	-0.026	-0.023	-0.021	-0.025	-0.028	-0.034	-0.028	-0.028	-0.036	-0.031	-0.022	-0.025	-0.033	-0.03	-0.022	-0.025	-0.029	-0.019	-0.011	-0.012	-0.006	-0.008	-0.011	0.012	0.021	0.019
0	4	0.022	0.035	0.038	0.033	0.032	0.028	0.028	0.023	0.003	-0.005	0.008	0.011	0.005	0	0.005	0.006	0.007	0.02	0.005	-0.009	-0.022	-0.025	-0.025	-0.026	-0.023	-0.021	-0.025	-0.028	-0.034	-0.028	-0.028	-0.028	-0.031	-0.022	-0.025	-0.033	-0.03	-0.022	-0.025	-0.029	-0.019	-0.011	-0.012	-0.006	-0.008	-0.011	0.012	0.021
0	4	0.026	0.022	0.035	0.038	0.033	0.032	0.028	0.028	0.023	0.003	-0.005	0.008	0.011	0.005	0	0.005	0.006	0.007	0.02	0.005	-0.009	-0.022	-0.025	-0.025	-0.026	-0.023	-0.021	-0.025	-0.028	-0.034	-0.028	-0.016	-0.028	-0.031	-0.022	-0.025	-0.033	-0.03	-0.022	-0.025	-0.029	-0.019	-0.011	-0.012	-0.006	-0.008	-0.011	0.012
0	4	0.019	0.039	0.033	0.014	-0.005	0.004	0.014	0	-0.007	0	0.003	-0.003	-0.011	-0.013	-0.023	-0.018	-0.013	-0.022	-0.02	-0.037	-0.053	-0.05	-0.04	-0.035	-0.045	-0.06	-0.068	-0.061	-0.072	-0.069	-0.04	-0.005	-0.006	0.019	0.017	-0.002	-0.001	0.009	0.003	-0.006	0.001	-0.002	0.001	-0.001	-0.01	-0.013	-0.007	-0.006
0	4	0.039	0.033	0.014	-0.005	0.004	0.014	0	-0.007	0	0.003	-0.003	-0.011	-0.013	-0.023	-0.018	-0.013	-0.022	-0.02	-0.037	-0.053	-0.05	-0.04	-0.035	-0.045	-0.06	-0.068	-0.061	-0.072	-0.069	-0.04	-0.032	-0.006	0.019	0.017	-0.002	-0.001	0.009	0.003	-0.006	0.001	-0.002	0.001	-0.001	-0.01	-0.013	-0.007	-0.006	-0.006
0	4	0.033	0.014	-0.005	0.004	0.014	0	-0.007	0	0.003	-0.003	-0.011	-0.013	-0.023	-0.018	-0.013	-0.022	-0.02	-0.037	-0.053	-0.05	-0.04	-0.035	-0.045	-0.06	-0.068	-0.061	-0.072	-0.069	-0.04	-0.032	-0.025	0.019	0.017	-0.002	-0.001	0.009	0.003	-0.006	0.001	-0.002	0.001	-0.001	-0.01	-0.013	-0.007	-0.006	-0.006	-0.011
0	4	0.014	-0.005	0.004	0.014	0	-0.007	0	0.003	-0.003	-0.011	-0.013	-0.023	-0.018	-0.013	-0.022	-0.02	-0.037	-0.053	-0.05	-0.04	-0.035	-0.045	-0.06	-0.068	-0.061	-0.072	-0.069	-0.04	-0.032	-0.025	-0.02	0.017	-0.002	-0.001	0.009	0.003	-0.006	0.001	-0.002	0.001	-0.001	-0.01	-0.013	-0.007	-0.006	-0.006	-0.011	-0.015
0	4	-0.005	0.004	0.014	0	-0.007	0	0.003	-0.003	-0.011	-0.013	-0.023	-0.018	-0.013	-0.022	-0.02	-0.037	-0.053	-0.05	-0.04	-0.035	-0.045	-0.06	-0.068	-0.061	-0.072	-0.069	-0.04	-0.032	-0.025	-0.02	-0.027	-0.002	-0.001	0.009	0.003	-0.006	0.001	-0.002	0.001	-0.001	-0.01	-0.013	-0.007	-0.006	-0.006	-0.011	-0.015	-0.011
0	4	0.004	0.014	0	-0.007	0	0.003	-0.003	-0.011	-0.013	-0.023	-0.018	-0.013	-0.022	-0.02	-0.037	-0.053	-0.05	-0.04	-0.035	-0.045	-0.06	-0.068	-0.061	-0.072	-0.069	-0.04	-0.032	-0.025	-0.02	-0.027	-0.034	-0.001	0.009	0.003	-0.006	0.001	-0.002	0.001	-0.001	-0.01	-0.013	-0.007	-0.006	-0.006	-0.011	-0.015	-0.011	-0.004
0	4	0.014	0	-0.007	0	0.003	-0.003	-0.011	-0.013	-0.023	-0.018	-0.013	-0.022	-0.02	-0.037	-0.053	-0.05	-0.04	-0.035	-0.045	-0.06	-0.068	-0.061	-0.072	-0.069	-0.04	-0.032	-0.025	-0.02	-0.027	-0.034	-0.026	0.009	0.003	-0.006	0.001	-0.002	0.001	-0.001	-0.01	-0.013	-0.007	-0.006	-0.006	-0.011	-0.015	-0.011	-0.004	-0.007
0	4	0.004	0.019	0.039	0.033	0.014	-0.005	0.004	0.014	0	-0.007	0	0.003	-0.003	-0.011	-0.013	-0.023	-0.018	-0.013	-0.022	-0.02	-0.037	-0.053	-0.05	-0.04	-0.035	-0.045	-0.06	-0.068	-0.061	-0.072	-0.069	-0.005	-0.005	-0.006	0.019	0.017	-0.002	-0.001	0.009	0.003	-0.006	0.001	-0.002	0.001	-0.001	-0.01	-0.013	-0.007
0	4	-0.002	0.004	0.019	0.039	0.033	0.014	-0.005	0.004	0.014	0	-0.007	0	0.003	-0.003	-0.011	-0.013	-0.023	-0.018	-0.013	-0.022	-0.02	-0.037	-0.053	-0.05	-0.04	-0.035	-0.045	-0.06	-0.068	-0.061	-0.072	-0.014	-0.005	-0.005	-0.006	0.019	0.017	-0.002	-0.001	0.009	0.003	-0.006	0.001	-0.002	0.001	-0.001	-0.01	-0.013
0	4	0.016	-0.002	0.004	0.019	0.039	0.033	0.014	-0.005	0.004	0.014	0	-0.007	0	0.003	-0.003	-0.011	-0.013	-0.023	-0.018	-0.013	-0.022	-0.02	-0.037	-0.053	-0.05	-0.04	-0.035	-0.045	-0.06	-0.068	-0.061	0	-0.014	-0.005	-0.005	-0.006	0.019	0.017	-0.002	-0.001	0.009	0.003	-0.006	0.001	-0.002	0.001	-0.001	-0.01
0	4	0.051	0.016	-0.002	0.004	0.019	0.039	0.033	0.014	-0.005	0.004	0.014	0	-0.007	0	0.003	-0.003	-0.011	-0.013	-0.023	-0.018	-0.013	-0.022	-0.02	-0.037	-0.053	-0.05	-0.04	-0.035	-0.045	-0.06	-0.068	-0.001	0	-0.014	-0.005	-0.005	-0.006	0.019	0.017	-0.002	-0.001	0.009	0.003	-0.006	0.001	-0.002	0.001	-0.001
0	4	0.046	0.051	0.016	-0.002	0.004	0.019	0.039	0.033	0.014	-0.005	0.004	0.014	0	-0.007	0	0.003	-0.003	-0.011	-0.013	-0.023	-0.018	-0.013	-0.022	-0.02	-0.037	-0.053	-0.05	-0.04	-0.035	-0.045	-0.06	-0.002	-0.001	0	-0.014	-0.005	-0.005	-0.006	0.019	0.017	-0.002	-0.001	0.009	0.003	-0.006	0.001	-0.002	0.001
0	4	0.024	0.046	0.051	0.016	-0.002	0.004	0.019	0.039	0.033	0.014	-0.005	0.004	0.014	0	-0.007	0	0.003	-0.003	-0.011	-0.013	-0.023	-0.018	-0.013	-0.022	-0.02	-0.037	-0.053	-0.05	-0.04	-0.035	-0.045	-0.008	-0.002	-0.001	0	-0.014	-0.005	-0.005	-0.006	0.019	0.017	-0.002	-0.001	0.009	0.003	-0.006	0.001	-0.002
0	4	-0.039	-0.033	-0.012	-0.005	0.013	0.015	-0.007	-0.028	-0.03	-0.023	-0.005	0.007	0.012	0.021	0.031	0.031	0.031	0.022	0.015	0.019	0.02	0.017	0.012	0.024	0.037	0.049	0.057	0.051	0.041	0.039	0.04	0.032	0.022	0.019	0.006	0.009	0.009	0.002	0.001	-0.004	-0.004	-0.001	0.002	0.003	0.02	0.014	0.005	-0.007
0	4	-0.033	-0.012	-0.005	0.013	0.015	-0.007	-0.028	-0.03	-0.023	-0.005	0.007	0.012	0.021	0.031	0.031	0.031	0.022	0.015	0.019	0.02	0.017	0.012	0.024	0.037	0.049	0.057	0.051	0.041	0.039	0.04	0.052	0.022	0.019	0.006	0.009	0.009	0.002	0.001	-0.004	-0.004	-0.001	0.002	0.003	0.02	0.014	0.005	-0.007	-0.017
0	4	-0.012	-0.005	0.013	0.015	-0.007	-0.028	-0.03	-0.023	-0.005	0.007	0.012	0.021	0.031	0.031	0.031	0.022	0.015	0.019	0.02	0.017	0.012	0.024	0.037	0.049	0.057	0.051	0.041	0.039	0.04	0.052	0.054	0.019	0.006	0.009	0.009	0.002	0.001	-0.004	-0.004	-0.001	0.002	0.003	0.02	0.014	0.005	-0.007	-0.017	-0.029
0	4	-0.005	0.013	0.015	-0.007	-0.028	-0.03	-0.023	-0.005	0.007	0.012	0.021	0.031	0.031	0.031	0.022	0.015	0.019	0.02	0.017	0.012	0.024	0.037	0.049	0.057	0.051	0.041	0.039	0.04	0.052	0.054	0.044	0.006	0.009	0.009	0.002	0.001	-0.004	-0.004	-0.001	0.002	0.003	0.02	0.014	0.005	-0.007	-0.017	-0.029	-0.034
0	4	0.013	0.015	-0.007	-0.028	-0.03	-0.023	-0.005	0.007	0.012	0.021	0.031	0.031	0.031	0.022	0.015	0.019	0.02	0.017	0.012	0.024	0.037	0.049	0.057	0.051	0.041	0.039	0.04	0.052	0.054	0.044	0.025	0.009	0.009	0.002	0.001	-0.004	-0.004	-0.001	0.002	0.003	0.02	0.014	0.005	-0.007	-0.017	-0.029	-0.034	-0.037
0	4	0.015	-0.007	-0.028	-0.03	-0.023	-0.005	0.007	0.012	0.021	0.031	0.031	0.031	0.022	0.015	0.019	0.02	0.017	0.012	0.024	0.037	0.049	0.057	0.051	0.041	0.039	0.04	0.052	0.054	0.044	0.025	0.007	0.009	0.002	0.001	-0.004	-0.004	-0.001	0.002	0.003	0.02	0.014	0.005	-0.007	-0.017	-0.029	-0.034	-0.037	-0.036
0	4	-0.007	-0.028	-0.03	-0.023	-0.005	0.007	0.012	0.021	0.031	0.031	0.031	0.022	0.015	0.019	0.02	0.017	0.012	0.024	0.037	0.049	0.057	0.051	0.041	0.039	0.04	0.052	0.054	0.044	0.025	0.007	0.007	0.002	0.001	-0.004	-0.004	-0.001	0.002	0.003	0.02	0.014	0.005	-0.007	-0.017	-0.029	-0.034	-0.037	-0.036	-0.04
0	4	-0.031	-0.039	-0.033	-0.012	-0.005	0.013	0.015	-0.007	-0.028	-0.03	-0.023	-0.005	0.007	0.012	0.021	0.031	0.031	0.031	0.022	0.015	0.019	0.02	0.017	0.012	0.024	0.037	0.049	0.057	0.051	0.041	0.039	0.032	0.032	0.022	0.019	0.006	0.009	0.009	0.002	0.001	-0.004	-0.004	-0.001	0.002	0.003	0.02	0.014	0.005
0	4	-0.027	-0.031	-0.039	-0.033	-0.012	-0.005	0.013	0.015	-0.007	-0.028	-0.03	-0.023	-0.005	0.007	0.012	0.021	0.031	0.031	0.031	0.022	0.015	0.019	0.02	0.017	0.012	0.024	0.037	0.049	0.057	0.051	0.041	0.022	0.032	0.032	0.022	0.019	0.006	0.009	0.009	0.002	0.001	-0.004	-0.004	-0.001	0.002	0.003	0.02	0.014
0	4	-0.026	-0.027	-0.031	-0.039	-0.033	-0.012	-0.005	0.013	0.015	-0.007	-0.028	-0.03	-0.023	-0.005	0.007	0.012	0.021	0.031	0.031	0.031	0.022	0.015	0.019	0.02	0.017	0.012	0.024	0.037	0.049	0.057	0.051	0.013	0.022	0.032	0.032	0.022	0.019	0.006	0.009	0.009	0.002	0.001	-0.004	-0.004	-0.001	0.002	0.003	0.02
0	4	-0.017	-0.026	-0.027	-0.031	-0.039	-0.033	-0.012	-0.005	0.013	0.015	-0.007	-0.028	-0.03	-0.023	-0.005	0.007	0.012	0.021	0.031	0.031	0.031	0.022	0.015	0.019	0.02	0.017	0.012	0.024	0.037	0.049	0.057	0.017	0.013	0.022	0.032	0.032	0.022	0.019	0.006	0.009	0.009	0.002	0.001	-0.004	-0.004	-0.001	0.002	0.003
0	4	-0.006	-0.017	-0.026	-0.027	-0.031	-0.039	-0.033	-0.012	-0.005	0.013	0.015	-0.007	-0.028	-0.03	-0.023	-0.005	0.007	0.012	0.021	0.031	0.031	0.031	0.022	0.015	0.019	0.02	0.017	0.012	0.024	0.037	0.049	0.01	0.017	0.013	0.022	0.032	0.032	0.022	0.019	0.006	0.009	0.009	0.002	0.001	-0.004	-0.004	-0.001	0.002
0	4	0.017	-0.006	-0.017	-0.026	-0.027	-0.031	-0.039	-0.033	-0.012	-0.005	0.013	0.015	-0.007	-0.028	-0.03	-0.023	-0.005	0.007	0.012	0.021	0.031	0.031	0.031	0.022	0.015	0.019	0.02	0.017	0.012	0.024	0.037	0.018	0.01	0.017	0.013	0.022	0.032	0.032	0.022	0.019	0.006	0.009	0.009	0.002	0.001	-0.004	-0.004	-0.001
0	4	0.016	0.026	0.021	0.018	0.018	0.018	0.021	0.018	0.014	0.024	0.021	0.014	0.006	0.001	-0.013	-0.005	0.011	0.008	-0.012	-0.018	-0.014	-0.02	-0.027	-0.03	-0.025	-0.025	-0.027	-0.032	-0.028	-0.029	-0.036	-0.025	-0.011	-0.014	-0.001	-0.006	-0.006	0.001	-0.006	-0.009	-0.004	0.002	-0.008	0	0.004	0.007	0	-0.003
0	4	0.026	0.021	0.018	0.018	0.018	0.021	0.018	0.014	0.024	0.021	0.014	0.006	0.001	-0.013	-0.005	0.011	0.008	-0.012	-0.018	-0.014	-0.02	-0.027	-0.03	-0.025	-0.025	-0.027	-0.032	-0.028	-0.029	-0.036	-0.04	-0.011	-0.014	-0.001	-0.006	-0.006	0.001	-0.006	-0.009	-0.004	0.002	-0.008	0	0.004	0.007	0	-0.003	-0.002
0	4	0.021	0.018	0.018	0.018	0.021	0.018	0.014	0.024	0.021	0.014	0.006	0.001	-0.013	-0.005	0.011	0.008	-0.012	-0.018	-0.014	-0.02	-0.027	-0.03	-0.025	-0.025	-0.027	-0.032	-0.028	-0.029	-0.036	-0.04	-0.045	-0.014	-0.001	-0.006	-0.006	0.001	-0.006	-0.009	-0.004	0.002	-0.008	0	0.004	0.007	0	-0.003	-0.002	-0.004
0	4	0.018	0.018	0.018	0.021	0.018	0.014	0.024	0.021	0.014	0.006	0.001	-0.013	-0.005	0.011	0.008	-0.012	-0.018	-0.014	-0.02	-0.027	-0.03	-0.025	-0.025	-0.027	-0.032	-0.028	-0.029	-0.036	-0.04	-0.045	-0.045	-0.001	-0.006	-0.006	0.001	-0.006	-0.009	-0.004	0.002	-0.008	0	0.004	0.007	0	-0.003	-0.002	-0.004	-0.003
0	4	0.018	0.018	0.021	0.018	0.014	0.024	0.021	0.014	0.006	0.001	-0.013	-0.005	0.011	0.008	-0.012	-0.018	-0.014	-0.02	-0.027	-0.03	-0.025	-0.025	-0.027	-0.032	-0.028	-0.029	-0.036	-0.04	-0.045	-0.045	-0.03	-0.006	-0.006	0.001	-0.006	-0.009	-0.004	0.002	-0.008	0	0.004	0.007	0	-0.003	-0.002	-0.004	-0.003	-0.004
0	4	0.018	0.021	0.018	0.014	0.024	0.021	0.014	0.006	0.001	-0.013	-0.005	0.011	0.008	-0.012	-0.018	-0.014	-0.02	-0.027	-0.03	-0.025	-0.025	-0.027	-0.032	-0.028	-0.029	-0.036	-0.04	-0.045	-0.045	-0.03	-0.028	-0.006	0.001	-0.006	-0.009	-0.004	0.002	-0.008	0	0.004	0.007	0	-0.003	-0.002	-0.004	-0.003	-0.004	-0.009
0	4	0.021	0.018	0.014	0.024	0.021	0.014	0.006	0.001	-0.013	-0.005	0.011	0.008	-0.012	-0.018	-0.014	-0.02	-0.027	-0.03	-0.025	-0.025	-0.027	-0.032	-0.028	-0.029	-0.036	-0.04	-0.045	-0.045	-0.03	-0.028	-0.026	0.001	-0.006	-0.009	-0.004	0.002	-0.008	0	0.004	0.007	0	-0.003	-0.002	-0.004	-0.003	-0.004	-0.009	-0.003
0	4	0.005	0.016	0.026	0.021	0.018	0.018	0.018	0.021	0.018	0.014	0.024	0.021	0.014	0.006	0.001	-0.013	-0.005	0.011	0.008	-0.012	-0.018	-0.014	-0.02	-0.027	-0.03	-0.025	-0.025	-0.027	-0.032	-0.028	-0.029	-0.012	-0.025	-0.011	-0.014	-0.001	-0.006	-0.006	0.001	-0.006	-0.009	-0.004	0.002	-0.008	0	0.004	0.007	0
0	4	0.006	0.005	0.016	0.026	0.021	0.018	0.018	0.018	0.021	0.018	0.014	0.024	0.021	0.014	0.006	0.001	-0.013	-0.005	0.011	0.008	-0.012	-0.018	-0.014	-0.02	-0.027	-0.03	-0.025	-0.025	-0.027	-0.032	-0.028	-0.008	-0.012	-0.025	-0.011	-0.014	-0.001	-0.006	-0.006	0.001	-0.006	-0.009	-0.004	0.002	-0.008	0	0.004	0.007
0	4	0.008	0.006	0.005	0.016	0.026	0.021	0.018	0.018	0.018	0.021	0.018	0.014	0.024	0.021	0.014	0.006	0.001	-0.013	-0.005	0.011	0.008	-0.012	-0.018	-0.014	-0.02	-0.027	-0.03	-0.025	-0.025	-0.027	-0.032	-0.013	-0.008	-0.012	-0.025	-0.011	-0.014	-0.001	-0.006	-0.006	0.001	-0.006	-0.009	-0.004	0.002	-0.008	0	0.004
0	4	0.019	0.008	0.006	0.005	0.016	0.026	0.021	0.018	0.018	0.018	0.021	0.018	0.014	0.024	0.021	0.014	0.006	0.001	-0.013	-0.005	0.011	0.008	-0.012	-0.018	-0.014	-0.02	-0.027	-0.03	-0.025	-0.025	-0.027	-0.009	-0.013	-0.008	-0.012	-0.025	-0.011	-0.014	-0.001	-0.006	-0.006	0.001	-0.006	-0.009	-0.004	0.002	-0.008	0
0	4	0.029	0.019	0.008	0.006	0.005	0.016	0.026	0.021	0.018	0.018	0.018	0.021	0.018	0.014	0.024	0.021	0.014	0.006	0.001	-0.013	-0.005	0.011	0.008	-0.012	-0.018	-0.014	-0.02	-0.027	-0.03	-0.025	-0.025	-0.003	-0.009	-0.013	-0.008	-0.012	-0.025	-0.011	-0.014	-0.001	-0.006	-0.006	0.001	-0.006	-0.009	-0.004	0.002	-0.008
0	4	0.037	0.029	0.019	0.008	0.006	0.005	0.016	0.026	0.021	0.018	0.018	0.018	0.021	0.018	0.014	0.024	0.021	0.014	0.006	0.001	-0.013	-0.005	0.011	0.008	-0.012	-0.018	-0.014	-0.02	-0.027	-0.03	-0.025	-0.003	-0.003	-0.009	-0.013	-0.008	-0.012	-0.025	-0.011	-0.014	-0.001	-0.006	-0.006	0.001	-0.006	-0.009	-0.004	0.002
0	4	-0.054	-0.046	-0.023	-0.003	-0.001	-0.006	-0.016	-0.019	-0.024	-0.024	-0.016	-0.02	-0.009	-0.006	-0.011	-0.013	-0.011	0.012	0.036	0.039	0.035	0.026	0.018	0.044	0.052	0.049	0.045	0.033	0.036	0.051	0.05	0.059	0.042	0.036	0.036	0.037	0.028	0.026	0.021	0.006	0.003	0.012	0.006	-0.001	0.016	0.013	0.01	0.014
0	4	-0.046	-0.023	-0.003	-0.001	-0.006	-0.016	-0.019	-0.024	-0.024	-0.016	-0.02	-0.009	-0.006	-0.011	-0.013	-0.011	0.012	0.036	0.039	0.035	0.026	0.018	0.044	0.052	0.049	0.045	0.033	0.036	0.051	0.05	0.03	0.042	0.036	0.036	0.037	0.028	0.026	0.021	0.006	0.003	0.012	0.006	-0.001	0.016	0.013	0.01	0.014	0.002
0	4	-0.023	-0.003	-0.001	-0.006	-0.016	-0.019	-0.024	-0.024	-0.016	-0.02	-0.009	-0.006	-0.011	-0.013	-0.011	0.012	0.036	0.039	0.035	0.026	0.018	0.044	0.052	0.049	0.045	0.033	0.036	0.051	0.05	0.03	0.023	0.036	0.036	0.037	0.028	0.026	0.021	0.006	0.003	0.012	0.006	-0.001	0.016	0.013	0.01	0.014	0.002	-0.008
0	4	-0.003	-0.001	-0.006	-0.016	-0.019	-0.024	-0.024	-0.016	-0.02	-0.009	-0.006	-0.011	-0.013	-0.011	0.012	0.036	0.039	0.035	0.026	0.018	0.044	0.052	0.049	0.045	0.033	0.036	0.051	0.05	0.03	0.023	0.023	0.036	0.037	0.028	0.026	0.021	0.006	0.003	0.012	0.006	-0.001	0.016	0.013	0.01	0.014	0.002	-0.008	-0.013
0	4	-0.001	-0.006	-0.016	-0.019	-0.024	-0.024	-0.016	-0.02	-0.009	-0.006	-0.011	-0.013	-0.011	0.012	0.036	0.039	0.035	0.026	0.018	0.044	0.052	0.049	0.045	0.033	0.036	0.051	0.05	0.03	0.023	0.023	0.017	0.037	0.028	0.026	0.021	0.006	0.003	0.012	0.006	-0.001	0.016	0.013	0.01	0.014	0.002	-0.008	-0.013	-0.012
0	4	-0.006	-0.016	-0.019	-0.024	-0.024	-0.016	-0.02	-0.009	-0.006	-0.011	-0.013	-0.011	0.012	0.036	0.039	0.035	0.026	0.018	0.044	0.052	0.049	0.045	0.033	0.036	0.051	0.05	0.03	0.023	0.023	0.017	0.002	0.028	0.026	0.021	0.006	0.003	0.012	0.006	-0.001	0.016	0.013	0.01	0.014	0.002	-0.008	-0.013	-0.012	-0.003
0	4	-0.016	-0.019	-0.024	-0.024	-0.016	-0.02	-0.009	-0.006	-0.011	-0.013	-0.011	0.012	0.036	0.039	0.035	0.026	0.018	0.044	0.052	0.049	0.045	0.033	0.036	0.051	0.05	0.03	0.023	0.023	0.017	0.002	-0.004	0.026	0.021	0.006	0.003	0.012	0.006	-0.001	0.016	0.013	0.01	0.014	0.002	-0.008	-0.013	-0.012	-0.003	-0.007
0	4	-0.047	-0.054	-0.046	-0.023	-0.003	-0.001	-0.006	-0.016	-0.019	-0.024	-0.024	-0.016	-0.02	-0.009	-0.006	-0.011	-0.013	-0.011	0.012	0.036	0.039	0.035	0.026	0.018	0.044	0.052	0.049	0.045	0.033	0.036	0.051	0.065	0.059	0.042	0.036	0.036	0.037	0.028	0.026	0.021	0.006	0.003	0.012	0.006	-0.001	0.016	0.013	0.01
0	4	-0.042	-0.047	-0.054	-0.046	-0.023	-0.003	-0.001	-0.006	-0.016	-0.019	-0.024	-0.024	-0.016	-0.02	-0.009	-0.006	-0.011	-0.013	-0.011	0.012	0.036	0.039	0.035	0.026	0.018	0.044	0.052	0.049	0.045	0.033	0.036	0.055	0.065	0.059	0.042	0.036	0.036	0.037	0.028	0.026	0.021	0.006	0.003	0.012	0.006	-0.001	0.016	0.013
0	4	-0.027	-0.042	-0.047	-0.054	-0.046	-0.023	-0.003	-0.001	-0.006	-0.016	-0.019	-0.024	-0.024	-0.016	-0.02	-0.009	-0.006	-0.011	-0.013	-0.011	0.012	0.036	0.039	0.035	0.026	0.018	0.044	0.052	0.049	0.045	0.033	0.038	0.055	0.065	0.059	0.042	0.036	0.036	0.037	0.028	0.026	0.021	0.006	0.003	0.012	0.006	-0.001	0.016
0	4	-0.023	-0.027	-0.042	-0.047	-0.054	-0.046	-0.023	-0.003	-0.001	-0.006	-0.016	-0.019	-0.024	-0.024	-0.016	-0.02	-0.009	-0.006	-0.011	-0.013	-0.011	0.012	0.036	0.039	0.035	0.026	0.018	0.044	0.052	0.049	0.045	0.042	0.038	0.055	0.065	0.059	0.042	0.036	0.036	0.037	0.028	0.026	0.021	0.006	0.003	0.012	0.006	-0.001
0	4	0.026	-0.023	-0.027	-0.042	-0.047	-0.054	-0.046	-0.023	-0.003	-0.001	-0.006	-0.016	-0.019	-0.024	-0.024	-0.016	-0.02	-0.009	-0.006	-0.011	-0.013	-0.011	0.012	0.036	0.039	0.035	0.026	0.018	0.044	0.052	0.049	0.025	0.042	0.038	0.055	0.065	0.059	0.042	0.036	0.036	0.037	0.028	0.026	0.021	0.006	0.003	0.012	0.006
0	4	0.018	0.026	-0.023	-0.027	-0.042	-0.047	-0.054	-0.046	-0.023	-0.003	-0.001	-0.006	-0.016	-0.019	-0.024	-0.024	-0.016	-0.02	-0.009	-0.006	-0.011	-0.013	-0.011	0.012	0.036	0.039	0.035	0.026	0.018	0.044	0.052	0.022	0.025	0.042	0.038	0.055	0.065	0.059	0.042	0.036	0.036	0.037	0.028	0.026	0.021	0.006	0.003	0.012
0	4	0.001	-0.002	0.004	0.001	0.007	0.015	0.021	0.016	-0.004	0.01	0.018	0.005	0.003	0.001	0.01	0.022	0.014	0.006	0.01	0.009	0.006	-0.009	-0.024	0	-0.009	-0.032	-0.027	-0.018	-0.006	-0.006	-0.01	-0.037	-0.037	-0.033	-0.03	-0.038	-0.032	-0.029	-0.022	-0.022	-0.018	-0.019	-0.024	-0.031	-0.025	-0.019	-0.023	-0.028
0	4	-0.002	0.004	0.001	0.007	0.015	0.021	0.016	-0.004	0.01	0.018	0.005	0.003	0.001	0.01	0.022	0.014	0.006	0.01	0.009	0.006	-0.009	-0.024	0	-0.009	-0.032	-0.027	-0.018	-0.006	-0.006	-0.01	-0.021	-0.037	-0.033	-0.03	-0.038	-0.032	-0.029	-0.022	-0.022	-0.018	-0.019	-0.024	-0.031	-0.025	-0.019	-0.023	-0.028	-0.02
0	4	0.004	0.001	0.007	0.015	0.021	0.016	-0.004	0.01	0.018	0.005	0.003	0.001	0.01	0.022	0.014	0.006	0.01	0.009	0.006	-0.009	-0.024	0	-0.009	-0.032	-0.027	-0.018	-0.006	-0.006	-0.01	-0.021	-0.024	-0.033	-0.03	-0.038	-0.032	-0.029	-0.022	-0.022	-0.018	-0.019	-0.024	-0.031	-0.025	-0.019	-0.023	-0.028	-0.02	-0.008
0	4	0.001	0.007	0.015	0.021	0.016	-0.004	0.01	0.018	0.005	0.003	0.001	0.01	0.022	0.014	0.006	0.01	0.009	0.006	-0.009	-0.024	0	-0.009	-0.032	-0.027	-0.018	-0.006	-0.006	-0.01	-0.021	-0.024	-0.038	-0.03	-0.038	-0.032	-0.029	-0.022	-0.022	-0.018	-0.019	-0.024	-0.031	-0.025	-0.019	-0.023	-0.028	-0.02	-0.008	-0.025
0	4	0.007	0.015	0.021	0.016	-0.004	0.01	0.018	0.005	0.003	0.001	0.01	0.022	0.014	0.006	0.01	0.009	0.006	-0.009	-0.024	0	-0.009	-0.032	-0.027	-0.018	-0.006	-0.006	-0.01	-0.021	-0.024	-0.038	-0.043	-0.038	-0.032	-0.029	-0.022	-0.022	-0.018	-0.019	-0.024	-0.031	-0.025	-0.019	-0.023	-0.028	-0.02	-0.008	-0.025	-0.03
0	4	0.015	0.021	0.016	-0.004	0.01	0.018	0.005	0.003	0.001	0.01	0.022	0.014	0.006	0.01	0.009	0.006	-0.009	-0.024	0	-0.009	-0.032	-0.027	-0.018	-0.006	-0.006	-0.01	-0.021	-0.024	-0.038	-0.043	-0.032	-0.032	-0.029	-0.022	-0.022	-0.018	-0.019	-0.024	-0.031	-0.025	-0.019	-0.023	-0.028	-0.02	-0.008	-0.025	-0.03	-0.016
0	4	0.021	0.016	-0.004	0.01	0.018	0.005	0.003	0.001	0.01	0.022	0.014	0.006	0.01	0.009	0.006	-0.009	-0.024	0	-0.009	-0.032	-0.027	-0.018	-0.006	-0.006	-0.01	-0.021	-0.024	-0.038	-0.043	-0.032	-0.022	-0.029	-0.022	-0.022	-0.018	-0.019	-0.024	-0.031	-0.025	-0.019	-0.023	-0.028	-0.02	-0.008	-0.025	-0.03	-0.016	-0.013
0	4	0.005	0.001	-0.002	0.004	0.001	0.007	0.015	0.021	0.016	-0.004	0.01	0.018	0.005	0.003	0.001	0.01	0.022	0.014	0.006	0.01	0.009	0.006	-0.009	-0.024	0	-0.009	-0.032	-0.027	-0.018	-0.006	-0.006	-0.029	-0.037	-0.037	-0.033	-0.03	-0.038	-0.032	-0.029	-0.022	-0.022	-0.018	-0.019	-0.024	-0.031	-0.025	-0.019	-0.023
0	4	0.008	0.005	0.001	-0.002	0.004	0.001	0.007	0.015	0.021	0.016	-0.004	0.01	0.018	0.005	0.003	0.001	0.01	0.022	0.014	0.006	0.01	0.009	0.006	-0.009	-0.024	0	-0.009	-0.032	-0.027	-0.018	-0.006	-0.023	-0.029	-0.037	-0.037	-0.033	-0.03	-0.038	-0.032	-0.029	-0.022	-0.022	-0.018	-0.019	-0.024	-0.031	-0.025	-0.019
0	4	0.007	0.008	0.005	0.001	-0.002	0.004	0.001	0.007	0.015	0.021	0.016	-0.004	0.01	0.018	0.005	0.003	0.001	0.01	0.022	0.014	0.006	0.01	0.009	0.006	-0.009	-0.024	0	-0.009	-0.032	-0.027	-0.018	-0.031	-0.023	-0.029	-0.037	-0.037	-0.033	-0.03	-0.038	-0.032	-0.029	-0.022	-0.022	-0.018	-0.019	-0.024	-0.031	-0.025
0	4	0.01	0.007	0.008	0.005	0.001	-0.002	0.004	0.001	0.007	0.015	0.021	0.016	-0.004	0.01	0.018	0.005	0.003	0.001	0.01	0.022	0.014	0.006	0.01	0.009	0.006	-0.009	-0.024	0	-0.009	-0.032	-0.027	-0.032	-0.031	-0.023	-0.029	-0.037	-0.037	-0.033	-0.03	-0.038	-0.032	-0.029	-0.022	-0.022	-0.018	-0.019	-0.024	-0.031
0	4	0.007	0.01	0.007	0.008	0.005	0.001	-0.002	0.004	0.001	0.007	0.015	0.021	0.016	-0.004	0.01	0.018	0.005	0.003	0.001	0.01	0.022	0.014	0.006	0.01	0.009	0.006	-0.009	-0.024	0	-0.009	-0.032	-0.025	-0.032	-0.031	-0.023	-0.029	-0.037	-0.037	-0.033	-0.03	-0.038	-0.032	-0.029	-0.022	-0.022	-0.018	-0.019	-0.024
0	4	0.002	0.007	0.01	0.007	0.008	0.005	0.001	-0.002	0.004	0.001	0.007	0.015	0.021	0.016	-0.004	0.01	0.018	0.005	0.003	0.001	0.01	0.022	0.014	0.006	0.01	0.009	0.006	-0.009	-0.024	0	-0.009	-0.018	-0.025	-0.032	-0.031	-0.023	-0.029	-0.037	-0.037	-0.033	-0.03	-0.038	-0.032	-0.029	-0.022	-0.022	-0.018	-0.019
0	4	0.011	0.01	0.002	-0.013	-0.026	-0.026	-0.024	-0.016	-0.003	-0.003	-0.013	-0.018	-0.021	-0.026	-0.024	-0.022	-0.019	-0.027	-0.03	-0.037	-0.032	-0.031	-0.033	-0.023	-0.018	-0.02	-0.013	-0.014	-0.007	-0.005	-0.004	-0.033	-0.021	-0.011	-0.013	-0.011	0.008	-0.011	-0.023	-0.01	-0.003	-0.012	-0.022	-0.016	-0.016	-0.015	-0.011	-0.014
0	4	0.01	0.002	-0.013	-0.026	-0.026	-0.024	-0.016	-0.003	-0.003	-0.013	-0.018	-0.021	-0.026	-0.024	-0.022	-0.019	-0.027	-0.03	-0.037	-0.032	-0.031	-0.033	-0.023	-0.018	-0.02	-0.013	-0.014	-0.007	-0.005	-0.004	0.003	-0.021	-0.011	-0.013	-0.011	0.008	-0.011	-0.023	-0.01	-0.003	-0.012	-0.022	-0.016	-0.016	-0.015	-0.011	-0.014	-0.01
0	4	0.002	-0.013	-0.026	-0.026	-0.024	-0.016	-0.003	-0.003	-0.013	-0.018	-0.021	-0.026	-0.024	-0.022	-0.019	-0.027	-0.03	-0.037	-0.032	-0.031	-0.033	-0.023	-0.018	-0.02	-0.013	-0.014	-0.007	-0.005	-0.004	0.003	0.016	-0.011	-0.013	-0.011	0.008	-0.011	-0.023	-0.01	-0.003	-0.012	-0.022	-0.016	-0.016	-0.015	-0.011	-0.014	-0.01	-0.006
0	4	-0.013	-0.026	-0.026	-0.024	-0.016	-0.003	-0.003	-0.013	-0.018	-0.021	-0.026	-0.024	-0.022	-0.019	-0.027	-0.03	-0.037	-0.032	-0.031	-0.033	-0.023	-0.018	-0.02	-0.013	-0.014	-0.007	-0.005	-0.004	0.003	0.016	0.019	-0.013	-0.011	0.008	-0.011	-0.023	-0.01	-0.003	-0.012	-0.022	-0.016	-0.016	-0.015	-0.011	-0.014	-0.01	-0.006	-0.017
0	4	-0.026	-0.026	-0.024	-0.016	-0.003	-0.003	-0.013	-0.018	-0.021	-0.026	-0.024	-0.022	-0.019	-0.027	-0.03	-0.037	-0.032	-0.031	-0.033	-0.023	-0.018	-0.02	-0.013	-0.014	-0.007	-0.005	-0.004	0.003	0.016	0.019	0.025	-0.011	0.008	-0.011	-0.023	-0.01	-0.003	-0.012	-0.022	-0.016	-0.016	-0.015	-0.011	-0.014	-0.01	-0.006	-0.017	-0.012
0	4	-0.026	-0.024	-0.016	-0.003	-0.003	-0.013	-0.018	-0.021	-0.026	-0.024	-0.022	-0.019	-0.027	-0.03	-0.037	-0.032	-0.031	-0.033	-0.023	-0.018	-0.02	-0.013	-0.014	-0.007	-0.005	-0.004	0.003	0.016	0.019	0.025	0.021	0.008	-0.011	-0.023	-0.01	-0.003	-0.012	-0.022	-0.016	-0.016	-0.015	-0.011	-0.014	-0.01	-0.006	-0.017	-0.012	-0.009
0	4	-0.024	-0.016	-0.003	-0.003	-0.013	-0.018	-0.021	-0.026	-0.024	-0.022	-0.019	-0.027	-0.03	-0.037	-0.032	-0.031	-0.033	-0.023	-0.018	-0.02	-0.013	-0.014	-0.007	-0.005	-0.004	0.003	0.016	0.019	0.025	0.021	0.014	-0.011	-0.023	-0.01	-0.003	-0.012	-0.022	-0.016	-0.016	-0.015	-0.011	-0.014	-0.01	-0.006	-0.017	-0.012	-0.009	-0.009
0	4	0.02	0.011	0.01	0.002	-0.013	-0.026	-0.026	-0.024	-0.016	-0.003	-0.003	-0.013	-0.018	-0.021	-0.026	-0.024	-0.022	-0.019	-0.027	-0.03	-0.037	-0.032	-0.031	-0.033	-0.023	-0.018	-0.02	-0.013	-0.014	-0.007	-0.005	-0.021	-0.033	-0.021	-0.011	-0.013	-0.011	0.008	-0.011	-0.023	-0.01	-0.003	-0.012	-0.022	-0.016	-0.016	-0.015	-0.011
0	4	0.03	0.02	0.011	0.01	0.002	-0.013	-0.026	-0.026	-0.024	-0.016	-0.003	-0.003	-0.013	-0.018	-0.021	-0.026	-0.024	-0.022	-0.019	-0.027	-0.03	-0.037	-0.032	-0.031	-0.033	-0.023	-0.018	-0.02	-0.013	-0.014	-0.007	-0.024	-0.021	-0.033	-0.021	-0.011	-0.013	-0.011	0.008	-0.011	-0.023	-0.01	-0.003	-0.012	-0.022	-0.016	-0.016	-0.015
0	4	0.029	0.03	0.02	0.011	0.01	0.002	-0.013	-0.026	-0.026	-0.024	-0.016	-0.003	-0.003	-0.013	-0.018	-0.021	-0.026	-0.024	-0.022	-0.019	-0.027	-0.03	-0.037	-0.032	-0.031	-0.033	-0.023	-0.018	-0.02	-0.013	-0.014	-0.02	-0.024	-0.021	-0.033	-0.021	-0.011	-0.013	-0.011	0.008	-0.011	-0.023	-0.01	-0.003	-0.012	-0.022	-0.016	-0.016
0	4	0.021	0.029	0.03	0.02	0.011	0.01	0.002	-0.013	-0.026	-0.026	-0.024	-0.016	-0.003	-0.003	-0.013	-0.018	-0.021	-0.026	-0.024	-0.022	-0.019	-0.027	-0.03	-0.037	-0.032	-0.031	-0.033	-0.023	-0.018	-0.02	-0.013	-0.022	-0.02	-0.024	-0.021	-0.033	-0.021	-0.011	-0.013	-0.011	0.008	-0.011	-0.023	-0.01	-0.003	-0.012	-0.022	-0.016
0	4	0.025	0.021	0.029	0.03	0.02	0.011	0.01	0.002	-0.013	-0.026	-0.026	-0.024	-0.016	-0.003	-0.003	-0.013	-0.018	-0.021	-0.026	-0.024	-0.022	-0.019	-0.027	-0.03	-0.037	-0.032	-0.031	-0.033	-0.023	-0.018	-0.02	-0.024	-0.022	-0.02	-0.024	-0.021	-0.033	-0.021	-0.011	-0.013	-0.011	0.008	-0.011	-0.023	-0.01	-0.003	-0.012	-0.022
0	4	0.04	0.025	0.021	0.029	0.03	0.02	0.011	0.01	0.002	-0.013	-0.026	-0.026	-0.024	-0.016	-0.003	-0.003	-0.013	-0.018	-0.021	-0.026	-0.024	-0.022	-0.019	-0.027	-0.03	-0.037	-0.032	-0.031	-0.033	-0.023	-0.018	-0.017	-0.024	-0.022	-0.02	-0.024	-0.021	-0.033	-0.021	-0.011	-0.013	-0.011	0.008	-0.011	-0.023	-0.01	-0.003	-0.012
0	4	0.038	0.04	0.036	0.03	0.022	0.02	0.021	0.016	0.006	0.004	-0.013	-0.022	-0.005	0.014	0.014	0.015	0.015	0	-0.005	0.012	0.013	0.012	0.005	0.011	0.023	0.014	-0.002	-0.009	-0.002	0.002	0.001	-0.014	-0.005	-0.005	-0.016	-0.008	-0.011	-0.023	-0.003	-0.001	-0.014	-0.006	0.011	0.01	0.016	0.01	-0.004	0.007
0	4	0.04	0.036	0.03	0.022	0.02	0.021	0.016	0.006	0.004	-0.013	-0.022	-0.005	0.014	0.014	0.015	0.015	0	-0.005	0.012	0.013	0.012	0.005	0.011	0.023	0.014	-0.002	-0.009	-0.002	0.002	0.001	-0.003	-0.005	-0.005	-0.016	-0.008	-0.011	-0.023	-0.003	-0.001	-0.014	-0.006	0.011	0.01	0.016	0.01	-0.004	0.007	0.013
0	4	0.036	0.03	0.022	0.02	0.021	0.016	0.006	0.004	-0.013	-0.022	-0.005	0.014	0.014	0.015	0.015	0	-0.005	0.012	0.013	0.012	0.005	0.011	0.023	0.014	-0.002	-0.009	-0.002	0.002	0.001	-0.003	-0.014	-0.005	-0.016	-0.008	-0.011	-0.023	-0.003	-0.001	-0.014	-0.006	0.011	0.01	0.016	0.01	-0.004	0.007	0.013	0.01
0	4	0.03	0.022	0.02	0.021	0.016	0.006	0.004	-0.013	-0.022	-0.005	0.014	0.014	0.015	0.015	0	-0.005	0.012	0.013	0.012	0.005	0.011	0.023	0.014	-0.002	-0.009	-0.002	0.002	0.001	-0.003	-0.014	-0.022	-0.016	-0.008	-0.011	-0.023	-0.003	-0.001	-0.014	-0.006	0.011	0.01	0.016	0.01	-0.004	0.007	0.013	0.01	-0.005
0	4	0.022	0.02	0.021	0.016	0.006	0.004	-0.013	-0.022	-0.005	0.014	0.014	0.015	0.015	0	-0.005	0.012	0.013	0.012	0.005	0.011	0.023	0.014	-0.002	-0.009	-0.002	0.002	0.001	-0.003	-0.014	-0.022	-0.015	-0.008	-0.011	-0.023	-0.003	-0.001	-0.014	-0.006	0.011	0.01	0.016	0.01	-0.004	0.007	0.013	0.01	-0.005	0.004
0	4	0.02	0.021	0.016	0.006	0.004	-0.013	-0.022	-0.005	0.014	0.014	0.015	0.015	0	-0.005	0.012	0.013	0.012	0.005	0.011	0.023	0.014	-0.002	-0.009	-0.002	0.002	0.001	-0.003	-0.014	-0.022	-0.015	-0.022	-0.011	-0.023	-0.003	-0.001	-0.014	-0.006	0.011	0.01	0.016	0.01	-0.004	0.007	0.013	0.01	-0.005	0.004	0.021
0	4	0.021	0.016	0.006	0.004	-0.013	-0.022	-0.005	0.014	0.014	0.015	0.015	0	-0.005	0.012	0.013	0.012	0.005	0.011	0.023	0.014	-0.002	-0.009	-0.002	0.002	0.001	-0.003	-0.014	-0.022	-0.015	-0.022	-0.028	-0.023	-0.003	-0.001	-0.014	-0.006	0.011	0.01	0.016	0.01	-0.004	0.007	0.013	0.01	-0.005	0.004	0.021	0.003
0	4	0.034	0.038	0.04	0.036	0.03	0.022	0.02	0.021	0.016	0.006	0.004	-0.013	-0.022	-0.005	0.014	0.014	0.015	0.015	0	-0.005	0.012	0.013	0.012	0.005	0.011	0.023	0.014	-0.002	-0.009	-0.002	0.002	-0.005	-0.014	-0.005	-0.005	-0.016	-0.008	-0.011	-0.023	-0.003	-0.001	-0.014	-0.006	0.011	0.01	0.016	0.01	-0.004
0	4	0.029	0.034	0.038	0.04	0.036	0.03	0.022	0.02	0.021	0.016	0.006	0.004	-0.013	-0.022	-0.005	0.014	0.014	0.015	0.015	0	-0.005	0.012	0.013	0.012	0.005	0.011	0.023	0.014	-0.002	-0.009	-0.002	-0.002	-0.005	-0.014	-0.005	-0.005	-0.016	-0.008	-0.011	-0.023	-0.003	-0.001	-0.014	-0.006	0.011	0.01	0.016	0.01
0	4	0.021	0.029	0.034	0.038	0.04	0.036	0.03	0.022	0.02	0.021	0.016	0.006	0.004	-0.013	-0.022	-0.005	0.014	0.014	0.015	0.015	0	-0.005	0.012	0.013	0.012	0.005	0.011	0.023	0.014	-0.002	-0.009	0.003	-0.002	-0.005	-0.014	-0.005	-0.005	-0.016	-0.008	-0.011	-0.023	-0.003	-0.001	-0.014	-0.006	0.011	0.01	0.016
0	4	0.017	0.021	0.029	0.034	0.038	0.04	0.036	0.03	0.022	0.02	0.021	0.016	0.006	0.004	-0.013	-0.022	-0.005	0.014	0.014	0.015	0.015	0	-0.005	0.012	0.013	0.012	0.005	0.011	0.023	0.014	-0.002	0.002	0.003	-0.002	-0.005	-0.014	-0.005	-0.005	-0.016	-0.008	-0.011	-0.023	-0.003	-0.001	-0.014	-0.006	0.011	0.01
0	4	0.008	0.017	0.021	0.029	0.034	0.038	0.04	0.036	0.03	0.022	0.02	0.021	0.016	0.006	0.004	-0.013	-0.022	-0.005	0.014	0.014	0.015	0.015	0	-0.005	0.012	0.013	0.012	0.005	0.011	0.023	0.014	-0.004	0.002	0.003	-0.002	-0.005	-0.014	-0.005	-0.005	-0.016	-0.008	-0.011	-0.023	-0.003	-0.001	-0.014	-0.006	0.011
0	4	0.006	0.008	0.017	0.021	0.029	0.034	0.038	0.04	0.036	0.03	0.022	0.02	0.021	0.016	0.006	0.004	-0.013	-0.022	-0.005	0.014	0.014	0.015	0.015	0	-0.005	0.012	0.013	0.012	0.005	0.011	0.023	-0.01	-0.004	0.002	0.003	-0.002	-0.005	-0.014	-0.005	-0.005	-0.016	-0.008	-0.011	-0.023	-0.003	-0.001	-0.014	-0.006
0	4	0.002	-0.003	-0.001	0.002	0.023	0.05	0.053	0.047	0.038	0.029	0.032	0.044	0.043	0.034	0.041	0.031	0.028	0.018	0	-0.003	0.008	0.018	0.02	-0.007	-0.013	-0.011	-0.011	-0.046	-0.048	-0.038	-0.034	-0.01	-0.003	0.002	-0.011	-0.01	-0.006	-0.011	0	0.004	-0.009	-0.014	-0.007	-0.007	-0.007	-0.016	-0.02	-0.028
0	4	-0.003	-0.001	0.002	0.023	0.05	0.053	0.047	0.038	0.029	0.032	0.044	0.043	0.034	0.041	0.031	0.028	0.018	0	-0.003	0.008	0.018	0.02	-0.007	-0.013	-0.011	-0.011	-0.046	-0.048	-0.038	-0.034	-0.036	-0.003	0.002	-0.011	-0.01	-0.006	-0.011	0	0.004	-0.009	-0.014	-0.007	-0.007	-0.007	-0.016	-0.02	-0.028	0.008
0	4	-0.001	0.002	0.023	0.05	0.053	0.047	0.038	0.029	0.032	0.044	0.043	0.034	0.041	0.031	0.028	0.018	0	-0.003	0.008	0.018	0.02	-0.007	-0.013	-0.011	-0.011	-0.046	-0.048	-0.038	-0.034	-0.036	-0.042	0.002	-0.011	-0.01	-0.006	-0.011	0	0.004	-0.009	-0.014	-0.007	-0.007	-0.007	-0.016	-0.02	-0.028	0.008	0
0	4	0.002	0.023	0.05	0.053	0.047	0.038	0.029	0.032	0.044	0.043	0.034	0.041	0.031	0.028	0.018	0	-0.003	0.008	0.018	0.02	-0.007	-0.013	-0.011	-0.011	-0.046	-0.048	-0.038	-0.034	-0.036	-0.042	-0.041	-0.011	-0.01	-0.006	-0.011	0	0.004	-0.009	-0.014	-0.007	-0.007	-0.007	-0.016	-0.02	-0.028	0.008	0	-0.021
0	4	0.023	0.05	0.053	0.047	0.038	0.029	0.032	0.044	0.043	0.034	0.041	0.031	0.028	0.018	0	-0.003	0.008	0.018	0.02	-0.007	-0.013	-0.011	-0.011	-0.046	-0.048	-0.038	-0.034	-0.036	-0.042	-0.041	-0.028	-0.01	-0.006	-0.011	0	0.004	-0.009	-0.014	-0.007	-0.007	-0.007	-0.016	-0.02	-0.028	0.008	0	-0.021	-0.018
0	4	0.05	0.053	0.047	0.038	0.029	0.032	0.044	0.043	0.034	0.041	0.031	0.028	0.018	0	-0.003	0.008	0.018	0.02	-0.007	-0.013	-0.011	-0.011	-0.046	-0.048	-0.038	-0.034	-0.036	-0.042	-0.041	-0.028	-0.012	-0.006	-0.011	0	0.004	-0.009	-0.014	-0.007	-0.007	-0.007	-0.016	-0.02	-0.028	0.008	0	-0.021	-0.018	0
0	4	0.053	0.047	0.038	0.029	0.032	0.044	0.043	0.034	0.041	0.031	0.028	0.018	0	-0.003	0.008	0.018	0.02	-0.007	-0.013	-0.011	-0.011	-0.046	-0.048	-0.038	-0.034	-0.036	-0.042	-0.041	-0.028	-0.012	-0.01	-0.011	0	0.004	-0.009	-0.014	-0.007	-0.007	-0.007	-0.016	-0.02	-0.028	0.008	0	-0.021	-0.018	0	-0.011
0	4	0.005	0.002	-0.003	-0.001	0.002	0.023	0.05	0.053	0.047	0.038	0.029	0.032	0.044	0.043	0.034	0.041	0.031	0.028	0.018	0	-0.003	0.008	0.018	0.02	-0.007	-0.013	-0.011	-0.011	-0.046	-0.048	-0.038	-0.02	-0.01	-0.003	0.002	-0.011	-0.01	-0.006	-0.011	0	0.004	-0.009	-0.014	-0.007	-0.007	-0.007	-0.016	-0.02
0	4	-0.004	0.005	0.002	-0.003	-0.001	0.002	0.023	0.05	0.053	0.047	0.038	0.029	0.032	0.044	0.043	0.034	0.041	0.031	0.028	0.018	0	-0.003	0.008	0.018	0.02	-0.007	-0.013	-0.011	-0.011	-0.046	-0.048	-0.014	-0.02	-0.01	-0.003	0.002	-0.011	-0.01	-0.006	-0.011	0	0.004	-0.009	-0.014	-0.007	-0.007	-0.007	-0.016
0	4	-0.017	-0.004	0.005	0.002	-0.003	-0.001	0.002	0.023	0.05	0.053	0.047	0.038	0.029	0.032	0.044	0.043	0.034	0.041	0.031	0.028	0.018	0	-0.003	0.008	0.018	0.02	-0.007	-0.013	-0.011	-0.011	-0.046	0.001	-0.014	-0.02	-0.01	-0.003	0.002	-0.011	-0.01	-0.006	-0.011	0	0.004	-0.009	-0.014	-0.007	-0.007	-0.007
0	4	-0.027	-0.017	-0.004	0.005	0.002	-0.003	-0.001	0.002	0.023	0.05	0.053	0.047	0.038	0.029	0.032	0.044	0.043	0.034	0.041	0.031	0.028	0.018	0	-0.003	0.008	0.018	0.02	-0.007	-0.013	-0.011	-0.011	-0.004	0.001	-0.014	-0.02	-0.01	-0.003	0.002	-0.011	-0.01	-0.006	-0.011	0	0.004	-0.009	-0.014	-0.007	-0.007
0	4	-0.021	-0.027	-0.017	-0.004	0.005	0.002	-0.003	-0.001	0.002	0.023	0.05	0.053	0.047	0.038	0.029	0.032	0.044	0.043	0.034	0.041	0.031	0.028	0.018	0	-0.003	0.008	0.018	0.02	-0.007	-0.013	-0.011	-0.009	-0.004	0.001	-0.014	-0.02	-0.01	-0.003	0.002	-0.011	-0.01	-0.006	-0.011	0	0.004	-0.009	-0.014	-0.007
0	4	-0.003	-0.021	-0.027	-0.017	-0.004	0.005	0.002	-0.003	-0.001	0.002	0.023	0.05	0.053	0.047	0.038	0.029	0.032	0.044	0.043	0.034	0.041	0.031	0.028	0.018	0	-0.003	0.008	0.018	0.02	-0.007	-0.013	-0.005	-0.009	-0.004	0.001	-0.014	-0.02	-0.01	-0.003	0.002	-0.011	-0.01	-0.006	-0.011	0	0.004	-0.009	-0.014
0	4	-0.012	-0.01	-0.018	-0.016	-0.008	0	0.004	0.012	0.02	0.029	0.036	0.051	0.041	0.03	0.028	0.031	0.031	0.026	0.021	0.021	0.019	0.014	0.012	0.003	-0.009	-0.01	-0.005	-0.011	-0.021	-0.046	-0.049	-0.009	-0.002	-0.001	-0.003	-0.002	0.003	0.005	-0.001	-0.002	-0.005	-0.009	-0.011	-0.002	0.003	0.004	0.001	0
0	4	-0.01	-0.018	-0.016	-0.008	0	0.004	0.012	0.02	0.029	0.036	0.051	0.041	0.03	0.028	0.031	0.031	0.026	0.021	0.021	0.019	0.014	0.012	0.003	-0.009	-0.01	-0.005	-0.011	-0.021	-0.046	-0.049	-0.041	-0.002	-0.001	-0.003	-0.002	0.003	0.005	-0.001	-0.002	-0.005	-0.009	-0.011	-0.002	0.003	0.004	0.001	0	0.002
0	4	-0.018	-0.016	-0.008	0	0.004	0.012	0.02	0.029	0.036	0.051	0.041	0.03	0.028	0.031	0.031	0.026	0.021	0.021	0.019	0.014	0.012	0.003	-0.009	-0.01	-0.005	-0.011	-0.021	-0.046	-0.049	-0.041	-0.043	-0.001	-0.003	-0.002	0.003	0.005	-0.001	-0.002	-0.005	-0.009	-0.011	-0.002	0.003	0.004	0.001	0	0.002	0.001
0	4	-0.016	-0.008	0	0.004	0.012	0.02	0.029	0.036	0.051	0.041	0.03	0.028	0.031	0.031	0.026	0.021	0.021	0.019	0.014	0.012	0.003	-0.009	-0.01	-0.005	-0.011	-0.021	-0.046	-0.049	-0.041	-0.043	-0.043	-0.003	-0.002	0.003	0.005	-0.001	-0.002	-0.005	-0.009	-0.011	-0.002	0.003	0.004	0.001	0	0.002	0.001	-0.006
0	4	-0.008	0	0.004	0.012	0.02	0.029	0.036	0.051	0.041	0.03	0.028	0.031	0.031	0.026	0.021	0.021	0.019	0.014	0.012	0.003	-0.009	-0.01	-0.005	-0.011	-0.021	-0.046	-0.049	-0.041	-0.043	-0.043	-0.044	-0.002	0.003	0.005	-0.001	-0.002	-0.005	-0.009	-0.011	-0.002	0.003	0.004	0.001	0	0.002	0.001	-0.006	-0.01
0	4	0	0.004	0.012	0.02	0.029	0.036	0.051	0.041	0.03	0.028	0.031	0.031	0.026	0.021	0.021	0.019	0.014	0.012	0.003	-0.009	-0.01	-0.005	-0.011	-0.021	-0.046	-0.049	-0.041	-0.043	-0.043	-0.044	-0.035	0.003	0.005	-0.001	-0.002	-0.005	-0.009	-0.011	-0.002	0.003	0.004	0.001	0	0.002	0.001	-0.006	-0.01	-0.003
0	4	0.004	0.012	0.02	0.029	0.036	0.051	0.041	0.03	0.028	0.031	0.031	0.026	0.021	0.021	0.019	0.014	0.012	0.003	-0.009	-0.01	-0.005	-0.011	-0.021	-0.046	-0.049	-0.041	-0.043	-0.043	-0.044	-0.035	-0.031	0.005	-0.001	-0.002	-0.005	-0.009	-0.011	-0.002	0.003	0.004	0.001	0	0.002	0.001	-0.006	-0.01	-0.003	0.001
0	4	-0.028	-0.012	-0.01	-0.018	-0.016	-0.008	0	0.004	0.012	0.02	0.029	0.036	0.051	0.041	0.03	0.028	0.031	0.031	0.026	0.021	0.021	0.019	0.014	0.012	0.003	-0.009	-0.01	-0.005	-0.011	-0.021	-0.046	-0.012	-0.009	-0.002	-0.001	-0.003	-0.002	0.003	0.005	-0.001	-0.002	-0.005	-0.009	-0.011	-0.002	0.003	0.004	0.001
0	4	-0.041	-0.028	-0.012	-0.01	-0.018	-0.016	-0.008	0	0.004	0.012	0.02	0.029	0.036	0.051	0.041	0.03	0.028	0.031	0.031	0.026	0.021	0.021	0.019	0.014	0.012	0.003	-0.009	-0.01	-0.005	-0.011	-0.021	-0.016	-0.012	-0.009	-0.002	-0.001	-0.003	-0.002	0.003	0.005	-0.001	-0.002	-0.005	-0.009	-0.011	-0.002	0.003	0.004
0	4	-0.042	-0.041	-0.028	-0.012	-0.01	-0.018	-0.016	-0.008	0	0.004	0.012	0.02	0.029	0.036	0.051	0.041	0.03	0.028	0.031	0.031	0.026	0.021	0.021	0.019	0.014	0.012	0.003	-0.009	-0.01	-0.005	-0.011	-0.005	-0.016	-0.012	-0.009	-0.002	-0.001	-0.003	-0.002	0.003	0.005	-0.001	-0.002	-0.005	-0.009	-0.011	-0.002	0.003
0	4	-0.036	-0.042	-0.041	-0.028	-0.012	-0.01	-0.018	-0.016	-0.008	0	0.004	0.012	0.02	0.029	0.036	0.051	0.041	0.03	0.028	0.031	0.031	0.026	0.021	0.021	0.019	0.014	0.012	0.003	-0.009	-0.01	-0.005	0.005	-0.005	-0.016	-0.012	-0.009	-0.002	-0.001	-0.003	-0.002	0.003	0.005	-0.001	-0.002	-0.005	-0.009	-0.011	-0.002
0	4	-0.034	-0.036	-0.042	-0.041	-0.028	-0.012	-0.01	-0.018	-0.016	-0.008	0	0.004	0.012	0.02	0.029	0.036	0.051	0.041	0.03	0.028	0.031	0.031	0.026	0.021	0.021	0.019	0.014	0.012	0.003	-0.009	-0.01	-0.005	0.005	-0.005	-0.016	-0.012	-0.009	-0.002	-0.001	-0.003	-0.002	0.003	0.005	-0.001	-0.002	-0.005	-0.009	-0.011
0	4	-0.038	-0.034	-0.036	-0.042	-0.041	-0.028	-0.012	-0.01	-0.018	-0.016	-0.008	0	0.004	0.012	0.02	0.029	0.036	0.051	0.041	0.03	0.028	0.031	0.031	0.026	0.021	0.021	0.019	0.014	0.012	0.003	-0.009	-0.024	-0.005	0.005	-0.005	-0.016	-0.012	-0.009	-0.002	-0.001	-0.003	-0.002	0.003	0.005	-0.001	-0.002	-0.005	-0.009
0	5	-0.012	-0.014	-0.015	-0.017	-0.014	-0.01	-0.014	-0.029	-0.024	-0.01	0.003	0.008	-0.012	-0.036	-0.032	-0.032	-0.036	-0.017	-0.018	-0.025	-0.031	-0.033	-0.036	-0.02	-0.007	-0.008	-0.019	-0.007	0.012	0.023	0.011	-0.005	-0.003	0.009	0.006	-0.004	-0.005	-0.007	-0.005	0.007	0.004	-0.016	-0.012	-0.001	0.01	-0.005	-0.007	0.003
0	5	-0.014	-0.015	-0.017	-0.014	-0.01	-0.014	-0.029	-0.024	-0.01	0.003	0.008	-0.012	-0.036	-0.032	-0.032	-0.036	-0.017	-0.018	-0.025	-0.031	-0.033	-0.036	-0.02	-0.007	-0.008	-0.019	-0.007	0.012	0.023	0.011	-0.008	-0.003	0.009	0.006	-0.004	-0.005	-0.007	-0.005	0.007	0.004	-0.016	-0.012	-0.001	0.01	-0.005	-0.007	0.003	0.009
0	5	-0.015	-0.017	-0.014	-0.01	-0.014	-0.029	-0.024	-0.01	0.003	0.008	-0.012	-0.036	-0.032	-0.032	-0.036	-0.017	-0.018	-0.025	-0.031	-0.033	-0.036	-0.02	-0.007	-0.008	-0.019	-0.007	0.012	0.023	0.011	-0.008	-0.004	0.009	0.006	-0.004	-0.005	-0.007	-0.005	0.007	0.004	-0.016	-0.012	-0.001	0.01	-0.005	-0.007	0.003	0.009	0.011
0	5	-0.017	-0.014	-0.01	-0.014	-0.029	-0.024	-0.01	0.003	0.008	-0.012	-0.036	-0.032	-0.032	-0.036	-0.017	-0.018	-0.025	-0.031	-0.033	-0.036	-0.02	-0.007	-0.008	-0.019	-0.007	0.012	0.023	0.011	-0.008	-0.004	0.001	0.006	-0.004	-0.005	-0.007	-0.005	0.007	0.004	-0.016	-0.012	-0.001	0.01	-0.005	-0.007	0.003	0.009	0.011	-0.007
0	5	-0.014	-0.01	-0.014	-0.029	-0.024	-0.01	0.003	0.008	-0.012	-0.036	-0.032	-0.032	-0.036	-0.017	-0.018	-0.025	-0.031	-0.033	-0.036	-0.02	-0.007	-0.008	-0.019	-0.007	0.012	0.023	0.011	-0.008	-0.004	0.001	-0.001	-0.004	-0.005	-0.007	-0.005	0.007	0.004	-0.016	-0.012	-0.001	0.01	-0.005	-0.007	0.003	0.009	0.011	-0.007	-0.001
0	5	-0.01	-0.014	-0.029	-0.024	-0.01	0.003	0.008	-0.012	-0.036	-0.032	-0.032	-0.036	-0.017	-0.018	-0.025	-0.031	-0.033	-0.036	-0.02	-0.007	-0.008	-0.019	-0.007	0.012	0.023	0.011	-0.008	-0.004	0.001	-0.001	0.008	-0.005	-0.007	-0.005	0.007	0.004	-0.016	-0.012	-0.001	0.01	-0.005	-0.007	0.003	0.009	0.011	-0.007	-0.001	0.01
0	5	-0.014	-0.029	-0.024	-0.01	0.003	0.008	-0.012	-0.036	-0.032	-0.032	-0.036	-0.017	-0.018	-0.025	-0.031	-0.033	-0.036	-0.02	-0.007	-0.008	-0.019	-0.007	0.012	0.023	0.011	-0.008	-0.004	0.001	-0.001	0.008	0.009	-0.007	-0.005	0.007	0.004	-0.016	-0.012	-0.001	0.01	-0.005	-0.007	0.003	0.009	0.011	-0.007	-0.001	0.01	0
0	5	0.001	-0.012	-0.014	-0.015	-0.017	-0.014	-0.01	-0.014	-0.029	-0.024	-0.01	0.003	0.008	-0.012	-0.036	-0.032	-0.032	-0.036	-0.017	-0.018	-0.025	-0.031	-0.033	-0.036	-0.02	-0.007	-0.008	-0.019	-0.007	0.012	0.023	0	-0.005	-0.003	0.009	0.006	-0.004	-0.005	-0.007	-0.005	0.007	0.004	-0.016	-0.012	-0.001	0.01	-0.005	-0.007
0	5	0.004	0.001	-0.012	-0.014	-0.015	-0.017	-0.014	-0.01	-0.014	-0.029	-0.024	-0.01	0.003	0.008	-0.012	-0.036	-0.032	-0.032	-0.036	-0.017	-0.018	-0.025	-0.031	-0.033	-0.036	-0.02	-0.007	-0.008	-0.019	-0.007	0.012	0.005	0	-0.005	-0.003	0.009	0.006	-0.004	-0.005	-0.007	-0.005	0.007	0.004	-0.016	-0.012	-0.001	0.01	-0.005
0	5	0.004	0.004	0.001	-0.012	-0.014	-0.015	-0.017	-0.014	-0.01	-0.014	-0.029	-0.024	-0.01	0.003	0.008	-0.012	-0.036	-0.032	-0.032	-0.036	-0.017	-0.018	-0.025	-0.031	-0.033	-0.036	-0.02	-0.007	-0.008	-0.019	-0.007	-0.006	0.005	0	-0.005	-0.003	0.009	0.006	-0.004	-0.005	-0.007	-0.005	0.007	0.004	-0.016	-0.012	-0.001	0.01
0	5	0.004	0.004	0.004	0.001	-0.012	-0.014	-0.015	-0.017	-0.014	-0.01	-0.014	-0.029	-0.024	-0.01	0.003	0.008	-0.012	-0.036	-0.032	-0.032	-0.036	-0.017	-0.018	-0.025	-0.031	-0.033	-0.036	-0.02	-0.007	-0.008	-0.019	-0.009	-0.006	0.005	0	-0.005	-0.003	0.009	0.006	-0.004	-0.005	-0.007	-0.005	0.007	0.004	-0.016	-0.012	-0.001
0	5	0.014	0.004	0.004	0.004	0.001	-0.012	-0.014	-0.015	-0.017	-0.014	-0.01	-0.014	-0.029	-0.024	-0.01	0.003	0.008	-0.012	-0.036	-0.032	-0.032	-0.036	-0.017	-0.018	-0.025	-0.031	-0.033	-0.036	-0.02	-0.007	-0.008	-0.006	-0.009	-0.006	0.005	0	-0.005	-0.003	0.009	0.006	-0.004	-0.005	-0.007	-0.005	0.007	0.004	-0.016	-0.012
0	5	0.017	0.014	0.004	0.004	0.004	0.001	-0.012	-0.014	-0.015	-0.017	-0.014	-0.01	-0.014	-0.029	-0.024	-0.01	0.003	0.008	-0.012	-0.036	-0.032	-0.032	-0.036	-0.017	-0.018	-0.025	-0.031	-0.033	-0.036	-0.02	-0.007	-0.004	-0.006	-0.009	-0.006	0.005	0	-0.005	-0.003	0.009	0.006	-0.004	-0.005	-0.007	-0.005	0.007	0.004	-0.016
0	6	0.02	0.013	0.01	0.011	0.008	-0.003	-0.019	-0.012	-0.006	-0.002	-0.002	-0.01	-0.016	-0.014	-0.02	-0.016	-0.025	-0.021	-0.021	-0.032	-0.022	-0.017	-0.019	-0.034	-0.061	-0.084	-0.08	-0.068	-0.059	-0.07	-0.085	-0.001	0.009	-0.001	0.003	0.015	0.017	0.009	0.014	0.029	0.015	0.007	0.011	0.022	0.014	0.017	0.018	0.021
0	6	0.013	0.01	0.011	0.008	-0.003	-0.019	-0.012	-0.006	-0.002	-0.002	-0.01	-0.016	-0.014	-0.02	-0.016	-0.025	-0.021	-0.021	-0.032	-0.022	-0.017	-0.019	-0.034	-0.061	-0.084	-0.08	-0.068	-0.059	-0.07	-0.085	-0.091	0.009	-0.001	0.003	0.015	0.017	0.009	0.014	0.029	0.015	0.007	0.011	0.022	0.014	0.017	0.018	0.021	0.014
0	6	0.01	0.011	0.008	-0.003	-0.019	-0.012	-0.006	-0.002	-0.002	-0.01	-0.016	-0.014	-0.02	-0.016	-0.025	-0.021	-0.021	-0.032	-0.022	-0.017	-0.019	-0.034	-0.061	-0.084	-0.08	-0.068	-0.059	-0.07	-0.085	-0.091	-0.085	-0.001	0.003	0.015	0.017	0.009	0.014	0.029	0.015	0.007	0.011	0.022	0.014	0.017	0.018	0.021	0.014	0.008
0	6	0.011	0.008	-0.003	-0.019	-0.012	-0.006	-0.002	-0.002	-0.01	-0.016	-0.014	-0.02	-0.016	-0.025	-0.021	-0.021	-0.032	-0.022	-0.017	-0.019	-0.034	-0.061	-0.084	-0.08	-0.068	-0.059	-0.07	-0.085	-0.091	-0.085	-0.084	0.003	0.015	0.017	0.009	0.014	0.029	0.015	0.007	0.011	0.022	0.014	0.017	0.018	0.021	0.014	0.008	0.013
0	6	0.008	-0.003	-0.019	-0.012	-0.006	-0.002	-0.002	-0.01	-0.016	-0.014	-0.02	-0.016	-0.025	-0.021	-0.021	-0.032	-0.022	-0.017	-0.019	-0.034	-0.061	-0.084	-0.08	-0.068	-0.059	-0.07	-0.085	-0.091	-0.085	-0.084	-0.063	0.015	0.017	0.009	0.014	0.029	0.015	0.007	0.011	0.022	0.014	0.017	0.018	0.021	0.014	0.008	0.013	0.014
0	6	-0.003	-0.019	-0.012	-0.006	-0.002	-0.002	-0.01	-0.016	-0.014	-0.02	-0.016	-0.025	-0.021	-0.021	-0.032	-0.022	-0.017	-0.019	-0.034	-0.061	-0.084	-0.08	-0.068	-0.059	-0.07	-0.085	-0.091	-0.085	-0.084	-0.063	-0.033	0.017	0.009	0.014	0.029	0.015	0.007	0.011	0.022	0.014	0.017	0.018	0.021	0.014	0.008	0.013	0.014	0.012
0	6	-0.019	-0.012	-0.006	-0.002	-0.002	-0.01	-0.016	-0.014	-0.02	-0.016	-0.025	-0.021	-0.021	-0.032	-0.022	-0.017	-0.019	-0.034	-0.061	-0.084	-0.08	-0.068	-0.059	-0.07	-0.085	-0.091	-0.085	-0.084	-0.063	-0.033	-0.013	0.009	0.014	0.029	0.015	0.007	0.011	0.022	0.014	0.017	0.018	0.021	0.014	0.008	0.013	0.014	0.012	-0.008
0	6	0.029	0.02	0.013	0.01	0.011	0.008	-0.003	-0.019	-0.012	-0.006	-0.002	-0.002	-0.01	-0.016	-0.014	-0.02	-0.016	-0.025	-0.021	-0.021	-0.032	-0.022	-0.017	-0.019	-0.034	-0.061	-0.084	-0.08	-0.068	-0.059	-0.07	-0.004	-0.001	0.009	-0.001	0.003	0.015	0.017	0.009	0.014	0.029	0.015	0.007	0.011	0.022	0.014	0.017	0.018
0	6	0.034	0.029	0.02	0.013	0.01	0.011	0.008	-0.003	-0.019	-0.012	-0.006	-0.002	-0.002	-0.01	-0.016	-0.014	-0.02	-0.016	-0.025	-0.021	-0.021	-0.032	-0.022	-0.017	-0.019	-0.034	-0.061	-0.084	-0.08	-0.068	-0.059	-0.001	-0.004	-0.001	0.009	-0.001	0.003	0.015	0.017	0.009	0.014	0.029	0.015	0.007	0.011	0.022	0.014	0.017
0	6	0.031	0.034	0.029	0.02	0.013	0.01	0.011	0.008	-0.003	-0.019	-0.012	-0.006	-0.002	-0.002	-0.01	-0.016	-0.014	-0.02	-0.016	-0.025	-0.021	-0.021	-0.032	-0.022	-0.017	-0.019	-0.034	-0.061	-0.084	-0.08	-0.068	-0.003	-0.001	-0.004	-0.001	0.009	-0.001	0.003	0.015	0.017	0.009	0.014	0.029	0.015	0.007	0.011	0.022	0.014
0	6	0.033	0.031	0.034	0.029	0.02	0.013	0.01	0.011	0.008	-0.003	-0.019	-0.012	-0.006	-0.002	-0.002	-0.01	-0.016	-0.014	-0.02	-0.016	-0.025	-0.021	-0.021	-0.032	-0.022	-0.017	-0.019	-0.034	-0.061	-0.084	-0.08	0.004	-0.003	-0.001	-0.004	-0.001	0.009	-0.001	0.003	0.015	0.017	0.009	0.014	0.029	0.015	0.007	0.011	0.022
0	6	0.026	0.033	0.031	0.034	0.029	0.02	0.013	0.01	0.011	0.008	-0.003	-0.019	-0.012	-0.006	-0.002	-0.002	-0.01	-0.016	-0.014	-0.02	-0.016	-0.025	-0.021	-0.021	-0.032	-0.022	-0.017	-0.019	-0.034	-0.061	-0.084	0.003	0.004	-0.003	-0.001	-0.004	-0.001	0.009	-0.001	0.003	0.015	0.017	0.009	0.014	0.029	0.015	0.007	0.011
0	6	0.015	0.026	0.033	0.031	0.034	0.029	0.02	0.013	0.01	0.011	0.008	-0.003	-0.019	-0.012	-0.006	-0.002	-0.002	-0.01	-0.016	-0.014	-0.02	-0.016	-0.025	-0.021	-0.021	-0.032	-0.022	-0.017	-0.019	-0.034	-0.061	-0.008	0.003	0.004	-0.003	-0.001	-0.004	-0.001	0.009	-0.001	0.003	0.015	0.017	0.009	0.014	0.029	0.015	0.007
0	6	-0.094	-0.08	-0.067	-0.062	-0.063	-0.058	-0.052	-0.052	-0.061	-0.074	-0.07	-0.075	-0.08	-0.082	-0.073	-0.071	-0.062	-0.056	-0.061	-0.055	-0.049	-0.05	-0.034	-0.023	-0.035	-0.05	-0.073	-0.07	-0.063	-0.067	-0.052	0.022	0.028	0.017	-0.001	0	-0.005	0.004	-0.005	-0.006	-0.025	-0.016	0.012	-0.009	-0.031	-0.016	-0.007	0.006
0	6	-0.08	-0.067	-0.062	-0.063	-0.058	-0.052	-0.052	-0.061	-0.074	-0.07	-0.075	-0.08	-0.082	-0.073	-0.071	-0.062	-0.056	-0.061	-0.055	-0.049	-0.05	-0.034	-0.023	-0.035	-0.05	-0.073	-0.07	-0.063	-0.067	-0.052	-0.038	0.028	0.017	-0.001	0	-0.005	0.004	-0.005	-0.006	-0.025	-0.016	0.012	-0.009	-0.031	-0.016	-0.007	0.006	-0.006
0	6	-0.067	-0.062	-0.063	-0.058	-0.052	-0.052	-0.061	-0.074	-0.07	-0.075	-0.08	-0.082	-0.073	-0.071	-0.062	-0.056	-0.061	-0.055	-0.049	-0.05	-0.034	-0.023	-0.035	-0.05	-0.073	-0.07	-0.063	-0.067	-0.052	-0.038	-0.035	0.017	-0.001	0	-0.005	0.004	-0.005	-0.006	-0.025	-0.016	0.012	-0.009	-0.031	-0.016	-0.007	0.006	-0.006	-0.022
0	6	-0.062	-0.063	-0.058	-0.052	-0.052	-0.061	-0.074	-0.07	-0.075	-0.08	-0.082	-0.073	-0.071	-0.062	-0.056	-0.061	-0.055	-0.049	-0.05	-0.034	-0.023	-0.035	-0.05	-0.073	-0.07	-0.063	-0.067	-0.052	-0.038	-0.035	-0.019	-0.001	0	-0.005	0.004	-0.005	-0.006	-0.025	-0.016	0.012	-0.009	-0.031	-0.016	-0.007	0.006	-0.006	-0.022	-0.021
0	6	-0.063	-0.058	-0.052	-0.052	-0.061	-0.074	-0.07	-0.075	-0.08	-0.082	-0.073	-0.071	-0.062	-0.056	-0.061	-0.055	-0.049	-0.05	-0.034	-0.023	-0.035	-0.05	-0.073	-0.07	-0.063	-0.067	-0.052	-0.038	-0.035	-0.019	-0.022	0	-0.005	0.004	-0.005	-0.006	-0.025	-0.016	0.012	-0.009	-0.031	-0.016	-0.007	0.006	-0.006	-0.022	-0.021	-0.014
0	6	-0.058	-0.052	-0.052	-0.061	-0.074	-0.07	-0.075	-0.08	-0.082	-0.073	-0.071	-0.062	-0.056	-0.061	-0.055	-0.049	-0.05	-0.034	-0.023	-0.035	-0.05	-0.073	-0.07	-0.063	-0.067	-0.052	-0.038	-0.035	-0.019	-0.022	-0.016	-0.005	0.004	-0.005	-0.006	-0.025	-0.016	0.012	-0.009	-0.031	-0.016	-0.007	0.006	-0.006	-0.022	-0.021	-0.014	-0.001
0	6	-0.052	-0.052	-0.061	-0.074	-0.07	-0.075	-0.08	-0.082	-0.073	-0.071	-0.062	-0.056	-0.061	-0.055	-0.049	-0.05	-0.034	-0.023	-0.035	-0.05	-0.073	-0.07	-0.063	-0.067	-0.052	-0.038	-0.035	-0.019	-0.022	-0.016	0.006	0.004	-0.005	-0.006	-0.025	-0.016	0.012	-0.009	-0.031	-0.016	-0.007	0.006	-0.006	-0.022	-0.021	-0.014	-0.001	-0.001
0	6	-0.107	-0.094	-0.08	-0.067	-0.062	-0.063	-0.058	-0.052	-0.052	-0.061	-0.074	-0.07	-0.075	-0.08	-0.082	-0.073	-0.071	-0.062	-0.056	-0.061	-0.055	-0.049	-0.05	-0.034	-0.023	-0.035	-0.05	-0.073	-0.07	-0.063	-0.067	0.019	0.022	0.028	0.017	-0.001	0	-0.005	0.004	-0.005	-0.006	-0.025	-0.016	0.012	-0.009	-0.031	-0.016	-0.007
0	6	-0.114	-0.107	-0.094	-0.08	-0.067	-0.062	-0.063	-0.058	-0.052	-0.052	-0.061	-0.074	-0.07	-0.075	-0.08	-0.082	-0.073	-0.071	-0.062	-0.056	-0.061	-0.055	-0.049	-0.05	-0.034	-0.023	-0.035	-0.05	-0.073	-0.07	-0.063	0.018	0.019	0.022	0.028	0.017	-0.001	0	-0.005	0.004	-0.005	-0.006	-0.025	-0.016	0.012	-0.009	-0.031	-0.016
0	6	-0.105	-0.114	-0.107	-0.094	-0.08	-0.067	-0.062	-0.063	-0.058	-0.052	-0.052	-0.061	-0.074	-0.07	-0.075	-0.08	-0.082	-0.073	-0.071	-0.062	-0.056	-0.061	-0.055	-0.049	-0.05	-0.034	-0.023	-0.035	-0.05	-0.073	-0.07	0.018	0.018	0.019	0.022	0.028	0.017	-0.001	0	-0.005	0.004	-0.005	-0.006	-0.025	-0.016	0.012	-0.009	-0.031
0	6	-0.1	-0.105	-0.114	-0.107	-0.094	-0.08	-0.067	-0.062	-0.063	-0.058	-0.052	-0.052	-0.061	-0.074	-0.07	-0.075	-0.08	-0.082	-0.073	-0.071	-0.062	-0.056	-0.061	-0.055	-0.049	-0.05	-0.034	-0.023	-0.035	-0.05	-0.073	0.007	0.018	0.018	0.019	0.022	0.028	0.017	-0.001	0	-0.005	0.004	-0.005	-0.006	-0.025	-0.016	0.012	-0.009
0	6	-0.11	-0.1	-0.105	-0.114	-0.107	-0.094	-0.08	-0.067	-0.062	-0.063	-0.058	-0.052	-0.052	-0.061	-0.074	-0.07	-0.075	-0.08	-0.082	-0.073	-0.071	-0.062	-0.056	-0.061	-0.055	-0.049	-0.05	-0.034	-0.023	-0.035	-0.05	0.004	0.007	0.018	0.018	0.019	0.022	0.028	0.017	-0.001	0	-0.005	0.004	-0.005	-0.006	-0.025	-0.016	0.012
0	6	-0.128	-0.11	-0.1	-0.105	-0.114	-0.107	-0.094	-0.08	-0.067	-0.062	-0.063	-0.058	-0.052	-0.052	-0.061	-0.074	-0.07	-0.075	-0.08	-0.082	-0.073	-0.071	-0.062	-0.056	-0.061	-0.055	-0.049	-0.05	-0.034	-0.023	-0.035	0.001	0.004	0.007	0.018	0.018	0.019	0.022	0.028	0.017	-0.001	0	-0.005	0.004	-0.005	-0.006	-0.025	-0.016
0	6	-0.014	-0.024	-0.012	-0.019	-0.023	-0.016	-0.033	-0.038	-0.041	-0.038	-0.033	-0.006	0.005	-0.009	-0.013	-0.019	-0.018	-0.021	-0.022	-0.019	-0.015	-0.02	-0.025	-0.018	0.001	0.006	0	-0.002	-0.001	0.002	-0.002	-0.001	-0.002	0	-0.005	-0.007	-0.002	0.003	-0.01	-0.013	-0.008	-0.021	-0.031	-0.01	-0.026	-0.035	-0.019	-0.016
0	6	-0.024	-0.012	-0.019	-0.023	-0.016	-0.033	-0.038	-0.041	-0.038	-0.033	-0.006	0.005	-0.009	-0.013	-0.019	-0.018	-0.021	-0.022	-0.019	-0.015	-0.02	-0.025	-0.018	0.001	0.006	0	-0.002	-0.001	0.002	-0.002	-0.007	-0.002	0	-0.005	-0.007	-0.002	0.003	-0.01	-0.013	-0.008	-0.021	-0.031	-0.01	-0.026	-0.035	-0.019	-0.016	-0.023
0	6	-0.012	-0.019	-0.023	-0.016	-0.033	-0.038	-0.041	-0.038	-0.033	-0.006	0.005	-0.009	-0.013	-0.019	-0.018	-0.021	-0.022	-0.019	-0.015	-0.02	-0.025	-0.018	0.001	0.006	0	-0.002	-0.001	0.002	-0.002	-0.007	-0.008	0	-0.005	-0.007	-0.002	0.003	-0.01	-0.013	-0.008	-0.021	-0.031	-0.01	-0.026	-0.035	-0.019	-0.016	-0.023	-0.034
0	6	-0.019	-0.023	-0.016	-0.033	-0.038	-0.041	-0.038	-0.033	-0.006	0.005	-0.009	-0.013	-0.019	-0.018	-0.021	-0.022	-0.019	-0.015	-0.02	-0.025	-0.018	0.001	0.006	0	-0.002	-0.001	0.002	-0.002	-0.007	-0.008	-0.003	-0.005	-0.007	-0.002	0.003	-0.01	-0.013	-0.008	-0.021	-0.031	-0.01	-0.026	-0.035	-0.019	-0.016	-0.023	-0.034	-0.024
0	6	-0.023	-0.016	-0.033	-0.038	-0.041	-0.038	-0.033	-0.006	0.005	-0.009	-0.013	-0.019	-0.018	-0.021	-0.022	-0.019	-0.015	-0.02	-0.025	-0.018	0.001	0.006	0	-0.002	-0.001	0.002	-0.002	-0.007	-0.008	-0.003	-0.001	-0.007	-0.002	0.003	-0.01	-0.013	-0.008	-0.021	-0.031	-0.01	-0.026	-0.035	-0.019	-0.016	-0.023	-0.034	-0.024	-0.007
0	6	-0.016	-0.033	-0.038	-0.041	-0.038	-0.033	-0.006	0.005	-0.009	-0.013	-0.019	-0.018	-0.021	-0.022	-0.019	-0.015	-0.02	-0.025	-0.018	0.001	0.006	0	-0.002	-0.001	0.002	-0.002	-0.007	-0.008	-0.003	-0.001	0.008	-0.002	0.003	-0.01	-0.013	-0.008	-0.021	-0.031	-0.01	-0.026	-0.035	-0.019	-0.016	-0.023	-0.034	-0.024	-0.007	0
0	6	-0.033	-0.038	-0.041	-0.038	-0.033	-0.006	0.005	-0.009	-0.013	-0.019	-0.018	-0.021	-0.022	-0.019	-0.015	-0.02	-0.025	-0.018	0.001	0.006	0	-0.002	-0.001	0.002	-0.002	-0.007	-0.008	-0.003	-0.001	0.008	0.019	0.003	-0.01	-0.013	-0.008	-0.021	-0.031	-0.01	-0.026	-0.035	-0.019	-0.016	-0.023	-0.034	-0.024	-0.007	0	-0.013
0	6	0.005	-0.014	-0.024	-0.012	-0.019	-0.023	-0.016	-0.033	-0.038	-0.041	-0.038	-0.033	-0.006	0.005	-0.009	-0.013	-0.019	-0.018	-0.021	-0.022	-0.019	-0.015	-0.02	-0.025	-0.018	0.001	0.006	0	-0.002	-0.001	0.002	-0.014	-0.001	-0.002	0	-0.005	-0.007	-0.002	0.003	-0.01	-0.013	-0.008	-0.021	-0.031	-0.01	-0.026	-0.035	-0.019
0	6	0.007	0.005	-0.014	-0.024	-0.012	-0.019	-0.023	-0.016	-0.033	-0.038	-0.041	-0.038	-0.033	-0.006	0.005	-0.009	-0.013	-0.019	-0.018	-0.021	-0.022	-0.019	-0.015	-0.02	-0.025	-0.018	0.001	0.006	0	-0.002	-0.001	-0.006	-0.014	-0.001	-0.002	0	-0.005	-0.007	-0.002	0.003	-0.01	-0.013	-0.008	-0.021	-0.031	-0.01	-0.026	-0.035
0	6	0.004	0.007	0.005	-0.014	-0.024	-0.012	-0.019	-0.023	-0.016	-0.033	-0.038	-0.041	-0.038	-0.033	-0.006	0.005	-0.009	-0.013	-0.019	-0.018	-0.021	-0.022	-0.019	-0.015	-0.02	-0.025	-0.018	0.001	0.006	0	-0.002	0.017	-0.006	-0.014	-0.001	-0.002	0	-0.005	-0.007	-0.002	0.003	-0.01	-0.013	-0.008	-0.021	-0.031	-0.01	-0.026
0	6	-0.004	0.004	0.007	0.005	-0.014	-0.024	-0.012	-0.019	-0.023	-0.016	-0.033	-0.038	-0.041	-0.038	-0.033	-0.006	0.005	-0.009	-0.013	-0.019	-0.018	-0.021	-0.022	-0.019	-0.015	-0.02	-0.025	-0.018	0.001	0.006	0	0	0.017	-0.006	-0.014	-0.001	-0.002	0	-0.005	-0.007	-0.002	0.003	-0.01	-0.013	-0.008	-0.021	-0.031	-0.01
0	6	0	-0.004	0.004	0.007	0.005	-0.014	-0.024	-0.012	-0.019	-0.023	-0.016	-0.033	-0.038	-0.041	-0.038	-0.033	-0.006	0.005	-0.009	-0.013	-0.019	-0.018	-0.021	-0.022	-0.019	-0.015	-0.02	-0.025	-0.018	0.001	0.006	0.002	0	0.017	-0.006	-0.014	-0.001	-0.002	0	-0.005	-0.007	-0.002	0.003	-0.01	-0.013	-0.008	-0.021	-0.031
0	6	0.01	0	-0.004	0.004	0.007	0.005	-0.014	-0.024	-0.012	-0.019	-0.023	-0.016	-0.033	-0.038	-0.041	-0.038	-0.033	-0.006	0.005	-0.009	-0.013	-0.019	-0.018	-0.021	-0.022	-0.019	-0.015	-0.02	-0.025	-0.018	0.001	0.013	0.002	0	0.017	-0.006	-0.014	-0.001	-0.002	0	-0.005	-0.007	-0.002	0.003	-0.01	-0.013	-0.008	-0.021
0	6	0.015	0.014	0.006	0	-0.004	-0.001	-0.001	0.002	0	-0.008	-0.014	-0.012	-0.02	-0.031	-0.03	-0.028	-0.015	-0.006	-0.003	-0.02	-0.022	-0.01	-0.002	-0.005	-0.018	-0.028	-0.029	-0.018	-0.012	-0.022	-0.029	-0.009	-0.01	-0.011	-0.011	-0.008	-0.016	-0.012	-0.01	-0.015	-0.028	-0.025	-0.008	-0.002	-0.016	-0.015	-0.012	-0.019
0	6	0.014	0.006	0	-0.004	-0.001	-0.001	0.002	0	-0.008	-0.014	-0.012	-0.02	-0.031	-0.03	-0.028	-0.015	-0.006	-0.003	-0.02	-0.022	-0.01	-0.002	-0.005	-0.018	-0.028	-0.029	-0.018	-0.012	-0.022	-0.029	-0.02	-0.01	-0.011	-0.011	-0.008	-0.016	-0.012	-0.01	-0.015	-0.028	-0.025	-0.008	-0.002	-0.016	-0.015	-0.012	-0.019	-0.016
0	6	0.006	0	-0.004	-0.001	-0.001	0.002	0	-0.008	-0.014	-0.012	-0.02	-0.031	-0.03	-0.028	-0.015	-0.006	-0.003	-0.02	-0.022	-0.01	-0.002	-0.005	-0.018	-0.028	-0.029	-0.018	-0.012	-0.022	-0.029	-0.02	-0.02	-0.011	-0.011	-0.008	-0.016	-0.012	-0.01	-0.015	-0.028	-0.025	-0.008	-0.002	-0.016	-0.015	-0.012	-0.019	-0.016	-0.013
0	6	0	-0.004	-0.001	-0.001	0.002	0	-0.008	-0.014	-0.012	-0.02	-0.031	-0.03	-0.028	-0.015	-0.006	-0.003	-0.02	-0.022	-0.01	-0.002	-0.005	-0.018	-0.028	-0.029	-0.018	-0.012	-0.022	-0.029	-0.02	-0.02	-0.023	-0.011	-0.008	-0.016	-0.012	-0.01	-0.015	-0.028	-0.025	-0.008	-0.002	-0.016	-0.015	-0.012	-0.019	-0.016	-0.013	-0.006
0	6	-0.004	-0.001	-0.001	0.002	0	-0.008	-0.014	-0.012	-0.02	-0.031	-0.03	-0.028	-0.015	-0.006	-0.003	-0.02	-0.022	-0.01	-0.002	-0.005	-0.018	-0.028	-0.029	-0.018	-0.012	-0.022	-0.029	-0.02	-0.02	-0.023	-0.014	-0.008	-0.016	-0.012	-0.01	-0.015	-0.028	-0.025	-0.008	-0.002	-0.016	-0.015	-0.012	-0.019	-0.016	-0.013	-0.006	0
0	6	-0.001	-0.001	0.002	0	-0.008	-0.014	-0.012	-0.02	-0.031	-0.03	-0.028	-0.015	-0.006	-0.003	-0.02	-0.022	-0.01	-0.002	-0.005	-0.018	-0.028	-0.029	-0.018	-0.012	-0.022	-0.029	-0.02	-0.02	-0.023	-0.014	-0.007	-0.016	-0.012	-0.01	-0.015	-0.028	-0.025	-0.008	-0.002	-0.016	-0.015	-0.012	-0.019	-0.016	-0.013	-0.006	0	-0.003
0	6	-0.001	0.002	0	-0.008	-0.014	-0.012	-0.02	-0.031	-0.03	-0.028	-0.015	-0.006	-0.003	-0.02	-0.022	-0.01	-0.002	-0.005	-0.018	-0.028	-0.029	-0.018	-0.012	-0.022	-0.029	-0.02	-0.02	-0.023	-0.014	-0.007	-0.006	-0.012	-0.01	-0.015	-0.028	-0.025	-0.008	-0.002	-0.016	-0.015	-0.012	-0.019	-0.016	-0.013	-0.006	0	-0.003	-0.006
0	6	0.012	0.015	0.014	0.006	0	-0.004	-0.001	-0.001	0.002	0	-0.008	-0.014	-0.012	-0.02	-0.031	-0.03	-0.028	-0.015	-0.006	-0.003	-0.02	-0.022	-0.01	-0.002	-0.005	-0.018	-0.028	-0.029	-0.018	-0.012	-0.022	-0.016	-0.009	-0.01	-0.011	-0.011	-0.008	-0.016	-0.012	-0.01	-0.015	-0.028	-0.025	-0.008	-0.002	-0.016	-0.015	-0.012
0	6	0	0.012	0.015	0.014	0.006	0	-0.004	-0.001	-0.001	0.002	0	-0.008	-0.014	-0.012	-0.02	-0.031	-0.03	-0.028	-0.015	-0.006	-0.003	-0.02	-0.022	-0.01	-0.002	-0.005	-0.018	-0.028	-0.029	-0.018	-0.012	-0.014	-0.016	-0.009	-0.01	-0.011	-0.011	-0.008	-0.016	-0.012	-0.01	-0.015	-0.028	-0.025	-0.008	-0.002	-0.016	-0.015
0	6	-0.006	0	0.012	0.015	0.014	0.006	0	-0.004	-0.001	-0.001	0.002	0	-0.008	-0.014	-0.012	-0.02	-0.031	-0.03	-0.028	-0.015	-0.006	-0.003	-0.02	-0.022	-0.01	-0.002	-0.005	-0.018	-0.028	-0.029	-0.018	-0.011	-0.014	-0.016	-0.009	-0.01	-0.011	-0.011	-0.008	-0.016	-0.012	-0.01	-0.015	-0.028	-0.025	-0.008	-0.002	-0.016
0	6	-0.003	-0.006	0	0.012	0.015	0.014	0.006	0	-0.004	-0.001	-0.001	0.002	0	-0.008	-0.014	-0.012	-0.02	-0.031	-0.03	-0.028	-0.015	-0.006	-0.003	-0.02	-0.022	-0.01	-0.002	-0.005	-0.018	-0.028	-0.029	-0.018	-0.011	-0.014	-0.016	-0.009	-0.01	-0.011	-0.011	-0.008	-0.016	-0.012	-0.01	-0.015	-0.028	-0.025	-0.008	-0.002
0	6	-0.003	-0.003	-0.006	0	0.012	0.015	0.014	0.006	0	-0.004	-0.001	-0.001	0.002	0	-0.008	-0.014	-0.012	-0.02	-0.031	-0.03	-0.028	-0.015	-0.006	-0.003	-0.02	-0.022	-0.01	-0.002	-0.005	-0.018	-0.028	-0.023	-0.018	-0.011	-0.014	-0.016	-0.009	-0.01	-0.011	-0.011	-0.008	-0.016	-0.012	-0.01	-0.015	-0.028	-0.025	-0.008
0	6	0.009	-0.003	-0.003	-0.006	0	0.012	0.015	0.014	0.006	0	-0.004	-0.001	-0.001	0.002	0	-0.008	-0.014	-0.012	-0.02	-0.031	-0.03	-0.028	-0.015	-0.006	-0.003	-0.02	-0.022	-0.01	-0.002	-0.005	-0.018	-0.017	-0.023	-0.018	-0.011	-0.014	-0.016	-0.009	-0.01	-0.011	-0.011	-0.008	-0.016	-0.012	-0.01	-0.015	-0.028	-0.025
0	7	-0.057	-0.044	-0.026	-0.009	-0.018	-0.02	-0.033	-0.005	0.002	0.021	0.001	0.014	0.028	0.017	0.027	0.037	0.057	0.057	0.024	0.021	0.037	0.036	0.035	0.015	0.005	0.012	0.021	0.006	0.007	0.006	-0.005	0.024	0.033	0.045	0.041	0.034	0.02	0.019	0.009	-0.003	-0.023	-0.007	-0.002	-0.003	-0.002	-0.02	-0.029	-0.022
0	7	-0.044	-0.026	-0.009	-0.018	-0.02	-0.033	-0.005	0.002	0.021	0.001	0.014	0.028	0.017	0.027	0.037	0.057	0.057	0.024	0.021	0.037	0.036	0.035	0.015	0.005	0.012	0.021	0.006	0.007	0.006	-0.005	-0.013	0.033	0.045	0.041	0.034	0.02	0.019	0.009	-0.003	-0.023	-0.007	-0.002	-0.003	-0.002	-0.02	-0.029	-0.022	-0.02
0	7	-0.026	-0.009	-0.018	-0.02	-0.033	-0.005	0.002	0.021	0.001	0.014	0.028	0.017	0.027	0.037	0.057	0.057	0.024	0.021	0.037	0.036	0.035	0.015	0.005	0.012	0.021	0.006	0.007	0.006	-0.005	-0.013	-0.01	0.045	0.041	0.034	0.02	0.019	0.009	-0.003	-0.023	-0.007	-0.002	-0.003	-0.002	-0.02	-0.029	-0.022	-0.02	-0.021
0	7	-0.009	-0.018	-0.02	-0.033	-0.005	0.002	0.021	0.001	0.014	0.028	0.017	0.027	0.037	0.057	0.057	0.024	0.021	0.037	0.036	0.035	0.015	0.005	0.012	0.021	0.006	0.007	0.006	-0.005	-0.013	-0.01	-0.008	0.041	0.034	0.02	0.019	0.009	-0.003	-0.023	-0.007	-0.002	-0.003	-0.002	-0.02	-0.029	-0.022	-0.02	-0.021	-0.008
0	7	-0.018	-0.02	-0.033	-0.005	0.002	0.021	0.001	0.014	0.028	0.017	0.027	0.037	0.057	0.057	0.024	0.021	0.037	0.036	0.035	0.015	0.005	0.012	0.021	0.006	0.007	0.006	-0.005	-0.013	-0.01	-0.008	0.013	0.034	0.02	0.019	0.009	-0.003	-0.023	-0.007	-0.002	-0.003	-0.002	-0.02	-0.029	-0.022	-0.02	-0.021	-0.008	-0.007
0	7	-0.02	-0.033	-0.005	0.002	0.021	0.001	0.014	0.028	0.017	0.027	0.037	0.057	0.057	0.024	0.021	0.037	0.036	0.035	0.015	0.005	0.012	0.021	0.006	0.007	0.006	-0.005	-0.013	-0.01	-0.008	0.013	0.002	0.02	0.019	0.009	-0.003	-0.023	-0.007	-0.002	-0.003	-0.002	-0.02	-0.029	-0.022	-0.02	-0.021	-0.008	-0.007	0.002
0	7	-0.033	-0.005	0.002	0.021	0.001	0.014	0.028	0.017	0.027	0.037	0.057	0.057	0.024	0.021	0.037	0.036	0.035	0.015	0.005	0.012	0.021	0.006	0.007	0.006	-0.005	-0.013	-0.01	-0.008	0.013	0.002	-0.024	0.019	0.009	-0.003	-0.023	-0.007	-0.002	-0.003	-0.002	-0.02	-0.029	-0.022	-0.02	-0.021	-0.008	-0.007	0.002	-0.016
0	7	-0.066	-0.057	-0.044	-0.026	-0.009	-0.018	-0.02	-0.033	-0.005	0.002	0.021	0.001	0.014	0.028	0.017	0.027	0.037	0.057	0.057	0.024	0.021	0.037	0.036	0.035	0.015	0.005	0.012	0.021	0.006	0.007	0.006	0.026	0.024	0.033	0.045	0.041	0.034	0.02	0.019	0.009	-0.003	-0.023	-0.007	-0.002	-0.003	-0.002	-0.02	-0.029
0	7	-0.07	-0.066	-0.057	-0.044	-0.026	-0.009	-0.018	-0.02	-0.033	-0.005	0.002	0.021	0.001	0.014	0.028	0.017	0.027	0.037	0.057	0.057	0.024	0.021	0.037	0.036	0.035	0.015	0.005	0.012	0.021	0.006	0.007	0.013	0.026	0.024	0.033	0.045	0.041	0.034	0.02	0.019	0.009	-0.003	-0.023	-0.007	-0.002	-0.003	-0.002	-0.02
0	7	-0.066	-0.07	-0.066	-0.057	-0.044	-0.026	-0.009	-0.018	-0.02	-0.033	-0.005	0.002	0.021	0.001	0.014	0.028	0.017	0.027	0.037	0.057	0.057	0.024	0.021	0.037	0.036	0.035	0.015	0.005	0.012	0.021	0.006	-0.004	0.013	0.026	0.024	0.033	0.045	0.041	0.034	0.02	0.019	0.009	-0.003	-0.023	-0.007	-0.002	-0.003	-0.002
0	7	-0.053	-0.066	-0.07	-0.066	-0.057	-0.044	-0.026	-0.009	-0.018	-0.02	-0.033	-0.005	0.002	0.021	0.001	0.014	0.028	0.017	0.027	0.037	0.057	0.057	0.024	0.021	0.037	0.036	0.035	0.015	0.005	0.012	0.021	-0.013	-0.004	0.013	0.026	0.024	0.033	0.045	0.041	0.034	0.02	0.019	0.009	-0.003	-0.023	-0.007	-0.002	-0.003
0	7	-0.017	-0.053	-0.066	-0.07	-0.066	-0.057	-0.044	-0.026	-0.009	-0.018	-0.02	-0.033	-0.005	0.002	0.021	0.001	0.014	0.028	0.017	0.027	0.037	0.057	0.057	0.024	0.021	0.037	0.036	0.035	0.015	0.005	0.012	-0.026	-0.013	-0.004	0.013	0.026	0.024	0.033	0.045	0.041	0.034	0.02	0.019	0.009	-0.003	-0.023	-0.007	-0.002
0	7	0.005	-0.017	-0.053	-0.066	-0.07	-0.066	-0.057	-0.044	-0.026	-0.009	-0.018	-0.02	-0.033	-0.005	0.002	0.021	0.001	0.014	0.028	0.017	0.027	0.037	0.057	0.057	0.024	0.021	0.037	0.036	0.035	0.015	0.005	-0.024	-0.026	-0.013	-0.004	0.013	0.026	0.024	0.033	0.045	0.041	0.034	0.02	0.019	0.009	-0.003	-0.023	-0.007
0	7	-0.031	-0.02	-0.038	-0.027	-0.041	-0.048	-0.047	-0.036	-0.027	-0.024	-0.006	0.004	0.002	-0.009	0.006	0.029	0.043	0.028	0.016	0.036	0.056	0.056	0.054	0.039	0.032	0.037	0.038	0.046	0.032	0.025	0.012	0.025	0.014	0.018	0.013	0.012	0.006	0.002	0.004	0.004	0.002	0.008	-0.001	0.015	0.018	-0.003	0.004	-0.006
0	7	-0.02	-0.038	-0.027	-0.041	-0.048	-0.047	-0.036	-0.027	-0.024	-0.006	0.004	0.002	-0.009	0.006	0.029	0.043	0.028	0.016	0.036	0.056	0.056	0.054	0.039	0.032	0.037	0.038	0.046	0.032	0.025	0.012	-0.012	0.014	0.018	0.013	0.012	0.006	0.002	0.004	0.004	0.002	0.008	-0.001	0.015	0.018	-0.003	0.004	-0.006	0.009
0	7	-0.038	-0.027	-0.041	-0.048	-0.047	-0.036	-0.027	-0.024	-0.006	0.004	0.002	-0.009	0.006	0.029	0.043	0.028	0.016	0.036	0.056	0.056	0.054	0.039	0.032	0.037	0.038	0.046	0.032	0.025	0.012	-0.012	0.005	0.018	0.013	0.012	0.006	0.002	0.004	0.004	0.002	0.008	-0.001	0.015	0.018	-0.003	0.004	-0.006	0.009	0.014
0	7	-0.027	-0.041	-0.048	-0.047	-0.036	-0.027	-0.024	-0.006	0.004	0.002	-0.009	0.006	0.029	0.043	0.028	0.016	0.036	0.056	0.056	0.054	0.039	0.032	0.037	0.038	0.046	0.032	0.025	0.012	-0.012	0.005	0.018	0.013	0.012	0.006	0.002	0.004	0.004	0.002	0.008	-0.001	0.015	0.018	-0.003	0.004	-0.006	0.009	0.014	-0.004
0	7	-0.041	-0.048	-0.047	-0.036	-0.027	-0.024	-0.006	0.004	0.002	-0.009	0.006	0.029	0.043	0.028	0.016	0.036	0.056	0.056	0.054	0.039	0.032	0.037	0.038	0.046	0.032	0.025	0.012	-0.012	0.005	0.018	0.014	0.012	0.006	0.002	0.004	0.004	0.002	0.008	-0.001	0.015	0.018	-0.003	0.004	-0.006	0.009	0.014	-0.004	-0.016
0	7	-0.048	-0.047	-0.036	-0.027	-0.024	-0.006	0.004	0.002	-0.009	0.006	0.029	0.043	0.028	0.016	0.036	0.056	0.056	0.054	0.039	0.032	0.037	0.038	0.046	0.032	0.025	0.012	-0.012	0.005	0.018	0.014	0.019	0.006	0.002	0.004	0.004	0.002	0.008	-0.001	0.015	0.018	-0.003	0.004	-0.006	0.009	0.014	-0.004	-0.016	-0.02
0	7	-0.047	-0.036	-0.027	-0.024	-0.006	0.004	0.002	-0.009	0.006	0.029	0.043	0.028	0.016	0.036	0.056	0.056	0.054	0.039	0.032	0.037	0.038	0.046	0.032	0.025	0.012	-0.012	0.005	0.018	0.014	0.019	-0.006	0.002	0.004	0.004	0.002	0.008	-0.001	0.015	0.018	-0.003	0.004	-0.006	0.009	0.014	-0.004	-0.016	-0.02	-0.004
0	7	-0.017	-0.031	-0.02	-0.038	-0.027	-0.041	-0.048	-0.047	-0.036	-0.027	-0.024	-0.006	0.004	0.002	-0.009	0.006	0.029	0.043	0.028	0.016	0.036	0.056	0.056	0.054	0.039	0.032	0.037	0.038	0.046	0.032	0.025	0.023	0.025	0.014	0.018	0.013	0.012	0.006	0.002	0.004	0.004	0.002	0.008	-0.001	0.015	0.018	-0.003	0.004
0	7	0.018	-0.017	-0.031	-0.02	-0.038	-0.027	-0.041	-0.048	-0.047	-0.036	-0.027	-0.024	-0.006	0.004	0.002	-0.009	0.006	0.029	0.043	0.028	0.016	0.036	0.056	0.056	0.054	0.039	0.032	0.037	0.038	0.046	0.032	0.018	0.023	0.025	0.014	0.018	0.013	0.012	0.006	0.002	0.004	0.004	0.002	0.008	-0.001	0.015	0.018	-0.003
0	7	0.022	0.018	-0.017	-0.031	-0.02	-0.038	-0.027	-0.041	-0.048	-0.047	-0.036	-0.027	-0.024	-0.006	0.004	0.002	-0.009	0.006	0.029	0.043	0.028	0.016	0.036	0.056	0.056	0.054	0.039	0.032	0.037	0.038	0.046	0.031	0.018	0.023	0.025	0.014	0.018	0.013	0.012	0.006	0.002	0.004	0.004	0.002	0.008	-0.001	0.015	0.018
0	7	0.009	0.022	0.018	-0.017	-0.031	-0.02	-0.038	-0.027	-0.041	-0.048	-0.047	-0.036	-0.027	-0.024	-0.006	0.004	0.002	-0.009	0.006	0.029	0.043	0.028	0.016	0.036	0.056	0.056	0.054	0.039	0.032	0.037	0.038	0.035	0.031	0.018	0.023	0.025	0.014	0.018	0.013	0.012	0.006	0.002	0.004	0.004	0.002	0.008	-0.001	0.015
0	7	0.007	0.009	0.022	0.018	-0.017	-0.031	-0.02	-0.038	-0.027	-0.041	-0.048	-0.047	-0.036	-0.027	-0.024	-0.006	0.004	0.002	-0.009	0.006	0.029	0.043	0.028	0.016	0.036	0.056	0.056	0.054	0.039	0.032	0.037	0.021	0.035	0.031	0.018	0.023	0.025	0.014	0.018	0.013	0.012	0.006	0.002	0.004	0.004	0.002	0.008	-0.001
0	7	0.007	0.007	0.009	0.022	0.018	-0.017	-0.031	-0.02	-0.038	-0.027	-0.041	-0.048	-0.047	-0.036	-0.027	-0.024	-0.006	0.004	0.002	-0.009	0.006	0.029	0.043	0.028	0.016	0.036	0.056	0.056	0.054	0.039	0.032	0.03	0.021	0.035	0.031	0.018	0.023	0.025	0.014	0.018	0.013	0.012	0.006	0.002	0.004	0.004	0.002	0.008
0	7	-0.045	-0.042	-0.026	-0.027	-0.016	-0.028	-0.028	-0.013	-0.011	0.004	0.003	-0.002	0.003	0.015	0.031	0.024	0.022	0.034	0.038	0.041	0.047	0.043	0.04	0.044	0.039	0.052	0.051	0.042	0.05	0.059	0.057	0.022	0.02	0.021	0.024	0.017	0.018	0.015	0.007	0.014	0.014	0.011	0.011	0.009	0.012	0.015	0.018	0.006
0	7	-0.042	-0.026	-0.027	-0.016	-0.028	-0.028	-0.013	-0.011	0.004	0.003	-0.002	0.003	0.015	0.031	0.024	0.022	0.034	0.038	0.041	0.047	0.043	0.04	0.044	0.039	0.052	0.051	0.042	0.05	0.059	0.057	0.045	0.02	0.021	0.024	0.017	0.018	0.015	0.007	0.014	0.014	0.011	0.011	0.009	0.012	0.015	0.018	0.006	0.01
0	7	-0.026	-0.027	-0.016	-0.028	-0.028	-0.013	-0.011	0.004	0.003	-0.002	0.003	0.015	0.031	0.024	0.022	0.034	0.038	0.041	0.047	0.043	0.04	0.044	0.039	0.052	0.051	0.042	0.05	0.059	0.057	0.045	0.039	0.021	0.024	0.017	0.018	0.015	0.007	0.014	0.014	0.011	0.011	0.009	0.012	0.015	0.018	0.006	0.01	0.013
0	7	-0.027	-0.016	-0.028	-0.028	-0.013	-0.011	0.004	0.003	-0.002	0.003	0.015	0.031	0.024	0.022	0.034	0.038	0.041	0.047	0.043	0.04	0.044	0.039	0.052	0.051	0.042	0.05	0.059	0.057	0.045	0.039	0.032	0.024	0.017	0.018	0.015	0.007	0.014	0.014	0.011	0.011	0.009	0.012	0.015	0.018	0.006	0.01	0.013	0.007
0	7	-0.016	-0.028	-0.028	-0.013	-0.011	0.004	0.003	-0.002	0.003	0.015	0.031	0.024	0.022	0.034	0.038	0.041	0.047	0.043	0.04	0.044	0.039	0.052	0.051	0.042	0.05	0.059	0.057	0.045	0.039	0.032	0.029	0.017	0.018	0.015	0.007	0.014	0.014	0.011	0.011	0.009	0.012	0.015	0.018	0.006	0.01	0.013	0.007	0.006
0	7	-0.028	-0.028	-0.013	-0.011	0.004	0.003	-0.002	0.003	0.015	0.031	0.024	0.022	0.034	0.038	0.041	0.047	0.043	0.04	0.044	0.039	0.052	0.051	0.042	0.05	0.059	0.057	0.045	0.039	0.032	0.029	0.027	0.018	0.015	0.007	0.014	0.014	0.011	0.011	0.009	0.012	0.015	0.018	0.006	0.01	0.013	0.007	0.006	0.011
0	7	-0.028	-0.013	-0.011	0.004	0.003	-0.002	0.003	0.015	0.031	0.024	0.022	0.034	0.038	0.041	0.047	0.043	0.04	0.044	0.039	0.052	0.051	0.042	0.05	0.059	0.057	0.045	0.039	0.032	0.029	0.027	0.026	0.015	0.007	0.014	0.014	0.011	0.011	0.009	0.012	0.015	0.018	0.006	0.01	0.013	0.007	0.006	0.011	0.019
0	7	-0.039	-0.045	-0.042	-0.026	-0.027	-0.016	-0.028	-0.028	-0.013	-0.011	0.004	0.003	-0.002	0.003	0.015	0.031	0.024	0.022	0.034	0.038	0.041	0.047	0.043	0.04	0.044	0.039	0.052	0.051	0.042	0.05	0.059	0.011	0.022	0.02	0.021	0.024	0.017	0.018	0.015	0.007	0.014	0.014	0.011	0.011	0.009	0.012	0.015	0.018
0	7	-0.022	-0.039	-0.045	-0.042	-0.026	-0.027	-0.016	-0.028	-0.028	-0.013	-0.011	0.004	0.003	-0.002	0.003	0.015	0.031	0.024	0.022	0.034	0.038	0.041	0.047	0.043	0.04	0.044	0.039	0.052	0.051	0.042	0.05	0.019	0.011	0.022	0.02	0.021	0.024	0.017	0.018	0.015	0.007	0.014	0.014	0.011	0.011	0.009	0.012	0.015
0	7	-0.021	-0.022	-0.039	-0.045	-0.042	-0.026	-0.027	-0.016	-0.028	-0.028	-0.013	-0.011	0.004	0.003	-0.002	0.003	0.015	0.031	0.024	0.022	0.034	0.038	0.041	0.047	0.043	0.04	0.044	0.039	0.052	0.051	0.042	0.019	0.019	0.011	0.022	0.02	0.021	0.024	0.017	0.018	0.015	0.007	0.014	0.014	0.011	0.011	0.009	0.012
0	7	-0.013	-0.021	-0.022	-0.039	-0.045	-0.042	-0.026	-0.027	-0.016	-0.028	-0.028	-0.013	-0.011	0.004	0.003	-0.002	0.003	0.015	0.031	0.024	0.022	0.034	0.038	0.041	0.047	0.043	0.04	0.044	0.039	0.052	0.051	0.019	0.019	0.019	0.011	0.022	0.02	0.021	0.024	0.017	0.018	0.015	0.007	0.014	0.014	0.011	0.011	0.009
0	7	-0.001	-0.013	-0.021	-0.022	-0.039	-0.045	-0.042	-0.026	-0.027	-0.016	-0.028	-0.028	-0.013	-0.011	0.004	0.003	-0.002	0.003	0.015	0.031	0.024	0.022	0.034	0.038	0.041	0.047	0.043	0.04	0.044	0.039	0.052	0.027	0.019	0.019	0.019	0.011	0.022	0.02	0.021	0.024	0.017	0.018	0.015	0.007	0.014	0.014	0.011	0.011
0	7	0.014	-0.001	-0.013	-0.021	-0.022	-0.039	-0.045	-0.042	-0.026	-0.027	-0.016	-0.028	-0.028	-0.013	-0.011	0.004	0.003	-0.002	0.003	0.015	0.031	0.024	0.022	0.034	0.038	0.041	0.047	0.043	0.04	0.044	0.039	0.008	0.027	0.019	0.019	0.019	0.011	0.022	0.02	0.021	0.024	0.017	0.018	0.015	0.007	0.014	0.014	0.011
0	7	0.02	0.058	0.041	0.039	0.026	0.032	0.006	-0.011	0.008	0.021	0.018	0.002	-0.002	-0.029	-0.023	-0.026	-0.021	-0.031	-0.044	-0.036	-0.014	0.011	-0.013	-0.017	-0.042	-0.035	-0.013	-0.018	-0.011	-0.026	-0.012	0.023	0.02	0.013	0.007	0.012	0.002	0.002	0.003	0	-0.006	-0.003	0.004	-0.006	0	0.003	0.002	-0.01
0	7	0.058	0.041	0.039	0.026	0.032	0.006	-0.011	0.008	0.021	0.018	0.002	-0.002	-0.029	-0.023	-0.026	-0.021	-0.031	-0.044	-0.036	-0.014	0.011	-0.013	-0.017	-0.042	-0.035	-0.013	-0.018	-0.011	-0.026	-0.012	-0.022	0.02	0.013	0.007	0.012	0.002	0.002	0.003	0	-0.006	-0.003	0.004	-0.006	0	0.003	0.002	-0.01	0.003
0	7	0.041	0.039	0.026	0.032	0.006	-0.011	0.008	0.021	0.018	0.002	-0.002	-0.029	-0.023	-0.026	-0.021	-0.031	-0.044	-0.036	-0.014	0.011	-0.013	-0.017	-0.042	-0.035	-0.013	-0.018	-0.011	-0.026	-0.012	-0.022	-0.016	0.013	0.007	0.012	0.002	0.002	0.003	0	-0.006	-0.003	0.004	-0.006	0	0.003	0.002	-0.01	0.003	0.003
0	7	0.039	0.026	0.032	0.006	-0.011	0.008	0.021	0.018	0.002	-0.002	-0.029	-0.023	-0.026	-0.021	-0.031	-0.044	-0.036	-0.014	0.011	-0.013	-0.017	-0.042	-0.035	-0.013	-0.018	-0.011	-0.026	-0.012	-0.022	-0.016	-0.014	0.007	0.012	0.002	0.002	0.003	0	-0.006	-0.003	0.004	-0.006	0	0.003	0.002	-0.01	0.003	0.003	-0.009
0	7	0.026	0.032	0.006	-0.011	0.008	0.021	0.018	0.002	-0.002	-0.029	-0.023	-0.026	-0.021	-0.031	-0.044	-0.036	-0.014	0.011	-0.013	-0.017	-0.042	-0.035	-0.013	-0.018	-0.011	-0.026	-0.012	-0.022	-0.016	-0.014	-0.006	0.012	0.002	0.002	0.003	0	-0.006	-0.003	0.004	-0.006	0	0.003	0.002	-0.01	0.003	0.003	-0.009	-0.003
0	7	0.032	0.006	-0.011	0.008	0.021	0.018	0.002	-0.002	-0.029	-0.023	-0.026	-0.021	-0.031	-0.044	-0.036	-0.014	0.011	-0.013	-0.017	-0.042	-0.035	-0.013	-0.018	-0.011	-0.026	-0.012	-0.022	-0.016	-0.014	-0.006	-0.004	0.002	0.002	0.003	0	-0.006	-0.003	0.004	-0.006	0	0.003	0.002	-0.01	0.003	0.003	-0.009	-0.003	-0.011
0	7	0.006	-0.011	0.008	0.021	0.018	0.002	-0.002	-0.029	-0.023	-0.026	-0.021	-0.031	-0.044	-0.036	-0.014	0.011	-0.013	-0.017	-0.042	-0.035	-0.013	-0.018	-0.011	-0.026	-0.012	-0.022	-0.016	-0.014	-0.006	-0.004	-0.027	0.002	0.003	0	-0.006	-0.003	0.004	-0.006	0	0.003	0.002	-0.01	0.003	0.003	-0.009	-0.003	-0.011	-0.003
0	7	0.011	0.02	0.058	0.041	0.039	0.026	0.032	0.006	-0.011	0.008	0.021	0.018	0.002	-0.002	-0.029	-0.023	-0.026	-0.021	-0.031	-0.044	-0.036	-0.014	0.011	-0.013	-0.017	-0.042	-0.035	-0.013	-0.018	-0.011	-0.026	-0.002	0.023	0.02	0.013	0.007	0.012	0.002	0.002	0.003	0	-0.006	-0.003	0.004	-0.006	0	0.003	0.002
0	7	0.033	0.011	0.02	0.058	0.041	0.039	0.026	0.032	0.006	-0.011	0.008	0.021	0.018	0.002	-0.002	-0.029	-0.023	-0.026	-0.021	-0.031	-0.044	-0.036	-0.014	0.011	-0.013	-0.017	-0.042	-0.035	-0.013	-0.018	-0.011	-0.002	-0.002	0.023	0.02	0.013	0.007	0.012	0.002	0.002	0.003	0	-0.006	-0.003	0.004	-0.006	0	0.003
0	7	0.022	0.033	0.011	0.02	0.058	0.041	0.039	0.026	0.032	0.006	-0.011	0.008	0.021	0.018	0.002	-0.002	-0.029	-0.023	-0.026	-0.021	-0.031	-0.044	-0.036	-0.014	0.011	-0.013	-0.017	-0.042	-0.035	-0.013	-0.018	0.001	-0.002	-0.002	0.023	0.02	0.013	0.007	0.012	0.002	0.002	0.003	0	-0.006	-0.003	0.004	-0.006	0
0	7	0.03	0.022	0.033	0.011	0.02	0.058	0.041	0.039	0.026	0.032	0.006	-0.011	0.008	0.021	0.018	0.002	-0.002	-0.029	-0.023	-0.026	-0.021	-0.031	-0.044	-0.036	-0.014	0.011	-0.013	-0.017	-0.042	-0.035	-0.013	-0.005	0.001	-0.002	-0.002	0.023	0.02	0.013	0.007	0.012	0.002	0.002	0.003	0	-0.006	-0.003	0.004	-0.006
0	7	0.034	0.03	0.022	0.033	0.011	0.02	0.058	0.041	0.039	0.026	0.032	0.006	-0.011	0.008	0.021	0.018	0.002	-0.002	-0.029	-0.023	-0.026	-0.021	-0.031	-0.044	-0.036	-0.014	0.011	-0.013	-0.017	-0.042	-0.035	-0.001	-0.005	0.001	-0.002	-0.002	0.023	0.02	0.013	0.007	0.012	0.002	0.002	0.003	0	-0.006	-0.003	0.004
0	7	0.034	0.034	0.03	0.022	0.033	0.011	0.02	0.058	0.041	0.039	0.026	0.032	0.006	-0.011	0.008	0.021	0.018	0.002	-0.002	-0.029	-0.023	-0.026	-0.021	-0.031	-0.044	-0.036	-0.014	0.011	-0.013	-0.017	-0.042	-0.011	-0.001	-0.005	0.001	-0.002	-0.002	0.023	0.02	0.013	0.007	0.012	0.002	0.002	0.003	0	-0.006	-0.003
0	7	0.052	0.044	0.041	0.043	0.033	0.022	0.02	-0.004	0.005	0.009	-0.007	-0.001	-0.02	-0.026	-0.003	-0.02	-0.018	-0.007	-0.042	-0.048	-0.04	-0.053	-0.059	-0.062	-0.036	-0.041	-0.058	-0.042	-0.026	-0.046	-0.056	-0.005	0.005	-0.003	-0.004	-0.009	-0.005	-0.005	-0.008	-0.015	-0.015	-0.015	-0.016	-0.012	-0.008	-0.009	-0.006	0.002
0	7	0.044	0.041	0.043	0.033	0.022	0.02	-0.004	0.005	0.009	-0.007	-0.001	-0.02	-0.026	-0.003	-0.02	-0.018	-0.007	-0.042	-0.048	-0.04	-0.053	-0.059	-0.062	-0.036	-0.041	-0.058	-0.042	-0.026	-0.046	-0.056	-0.031	0.005	-0.003	-0.004	-0.009	-0.005	-0.005	-0.008	-0.015	-0.015	-0.015	-0.016	-0.012	-0.008	-0.009	-0.006	0.002	-0.006
0	7	0.041	0.043	0.033	0.022	0.02	-0.004	0.005	0.009	-0.007	-0.001	-0.02	-0.026	-0.003	-0.02	-0.018	-0.007	-0.042	-0.048	-0.04	-0.053	-0.059	-0.062	-0.036	-0.041	-0.058	-0.042	-0.026	-0.046	-0.056	-0.031	-0.012	-0.003	-0.004	-0.009	-0.005	-0.005	-0.008	-0.015	-0.015	-0.015	-0.016	-0.012	-0.008	-0.009	-0.006	0.002	-0.006	-0.012
0	7	0.043	0.033	0.022	0.02	-0.004	0.005	0.009	-0.007	-0.001	-0.02	-0.026	-0.003	-0.02	-0.018	-0.007	-0.042	-0.048	-0.04	-0.053	-0.059	-0.062	-0.036	-0.041	-0.058	-0.042	-0.026	-0.046	-0.056	-0.031	-0.012	-0.022	-0.004	-0.009	-0.005	-0.005	-0.008	-0.015	-0.015	-0.015	-0.016	-0.012	-0.008	-0.009	-0.006	0.002	-0.006	-0.012	-0.009
0	7	0.033	0.022	0.02	-0.004	0.005	0.009	-0.007	-0.001	-0.02	-0.026	-0.003	-0.02	-0.018	-0.007	-0.042	-0.048	-0.04	-0.053	-0.059	-0.062	-0.036	-0.041	-0.058	-0.042	-0.026	-0.046	-0.056	-0.031	-0.012	-0.022	-0.026	-0.009	-0.005	-0.005	-0.008	-0.015	-0.015	-0.015	-0.016	-0.012	-0.008	-0.009	-0.006	0.002	-0.006	-0.012	-0.009	0.005
0	7	0.022	0.02	-0.004	0.005	0.009	-0.007	-0.001	-0.02	-0.026	-0.003	-0.02	-0.018	-0.007	-0.042	-0.048	-0.04	-0.053	-0.059	-0.062	-0.036	-0.041	-0.058	-0.042	-0.026	-0.046	-0.056	-0.031	-0.012	-0.022	-0.026	-0.018	-0.005	-0.005	-0.008	-0.015	-0.015	-0.015	-0.016	-0.012	-0.008	-0.009	-0.006	0.002	-0.006	-0.012	-0.009	0.005	0.006
0	7	0.02	-0.004	0.005	0.009	-0.007	-0.001	-0.02	-0.026	-0.003	-0.02	-0.018	-0.007	-0.042	-0.048	-0.04	-0.053	-0.059	-0.062	-0.036	-0.041	-0.058	-0.042	-0.026	-0.046	-0.056	-0.031	-0.012	-0.022	-0.026	-0.018	-0.026	-0.005	-0.008	-0.015	-0.015	-0.015	-0.016	-0.012	-0.008	-0.009	-0.006	0.002	-0.006	-0.012	-0.009	0.005	0.006	-0.001
0	7	0.031	0.052	0.044	0.041	0.043	0.033	0.022	0.02	-0.004	0.005	0.009	-0.007	-0.001	-0.02	-0.026	-0.003	-0.02	-0.018	-0.007	-0.042	-0.048	-0.04	-0.053	-0.059	-0.062	-0.036	-0.041	-0.058	-0.042	-0.026	-0.046	0	-0.005	0.005	-0.003	-0.004	-0.009	-0.005	-0.005	-0.008	-0.015	-0.015	-0.015	-0.016	-0.012	-0.008	-0.009	-0.006
0	7	0.025	0.031	0.052	0.044	0.041	0.043	0.033	0.022	0.02	-0.004	0.005	0.009	-0.007	-0.001	-0.02	-0.026	-0.003	-0.02	-0.018	-0.007	-0.042	-0.048	-0.04	-0.053	-0.059	-0.062	-0.036	-0.041	-0.058	-0.042	-0.026	0.002	0	-0.005	0.005	-0.003	-0.004	-0.009	-0.005	-0.005	-0.008	-0.015	-0.015	-0.015	-0.016	-0.012	-0.008	-0.009
0	7	0.039	0.025	0.031	0.052	0.044	0.041	0.043	0.033	0.022	0.02	-0.004	0.005	0.009	-0.007	-0.001	-0.02	-0.026	-0.003	-0.02	-0.018	-0.007	-0.042	-0.048	-0.04	-0.053	-0.059	-0.062	-0.036	-0.041	-0.058	-0.042	0.012	0.002	0	-0.005	0.005	-0.003	-0.004	-0.009	-0.005	-0.005	-0.008	-0.015	-0.015	-0.015	-0.016	-0.012	-0.008
0	7	0.013	0.039	0.025	0.031	0.052	0.044	0.041	0.043	0.033	0.022	0.02	-0.004	0.005	0.009	-0.007	-0.001	-0.02	-0.026	-0.003	-0.02	-0.018	-0.007	-0.042	-0.048	-0.04	-0.053	-0.059	-0.062	-0.036	-0.041	-0.058	0.008	0.012	0.002	0	-0.005	0.005	-0.003	-0.004	-0.009	-0.005	-0.005	-0.008	-0.015	-0.015	-0.015	-0.016	-0.012
0	7	0.011	0.013	0.039	0.025	0.031	0.052	0.044	0.041	0.043	0.033	0.022	0.02	-0.004	0.005	0.009	-0.007	-0.001	-0.02	-0.026	-0.003	-0.02	-0.018	-0.007	-0.042	-0.048	-0.04	-0.053	-0.059	-0.062	-0.036	-0.041	-0.004	0.008	0.012	0.002	0	-0.005	0.005	-0.003	-0.004	-0.009	-0.005	-0.005	-0.008	-0.015	-0.015	-0.015	-0.016
0	7	0.01	0.011	0.013	0.039	0.025	0.031	0.052	0.044	0.041	0.043	0.033	0.022	0.02	-0.004	0.005	0.009	-0.007	-0.001	-0.02	-0.026	-0.003	-0.02	-0.018	-0.007	-0.042	-0.048	-0.04	-0.053	-0.059	-0.062	-0.036	0.003	-0.004	0.008	0.012	0.002	0	-0.005	0.005	-0.003	-0.004	-0.009	-0.005	-0.005	-0.008	-0.015	-0.015	-0.015
0	7	-0.034	-0.03	-0.03	-0.008	0.005	-0.002	-0.008	-0.02	-0.017	-0.009	-0.004	-0.005	0.005	-0.004	0	0.021	0.027	0.023	0.03	0.027	0.043	0.042	0.029	0.032	0.04	0.025	0.023	0.025	0.02	0.019	0.033	0.011	0.009	0.006	0.007	0	-0.002	-0.002	0.004	0.002	0.01	0.005	0.005	-0.001	0	-0.007	0	0.011
0	7	-0.03	-0.03	-0.008	0.005	-0.002	-0.008	-0.02	-0.017	-0.009	-0.004	-0.005	0.005	-0.004	0	0.021	0.027	0.023	0.03	0.027	0.043	0.042	0.029	0.032	0.04	0.025	0.023	0.025	0.02	0.019	0.033	0.023	0.009	0.006	0.007	0	-0.002	-0.002	0.004	0.002	0.01	0.005	0.005	-0.001	0	-0.007	0	0.011	0.01
0	7	-0.03	-0.008	0.005	-0.002	-0.008	-0.02	-0.017	-0.009	-0.004	-0.005	0.005	-0.004	0	0.021	0.027	0.023	0.03	0.027	0.043	0.042	0.029	0.032	0.04	0.025	0.023	0.025	0.02	0.019	0.033	0.023	0.019	0.006	0.007	0	-0.002	-0.002	0.004	0.002	0.01	0.005	0.005	-0.001	0	-0.007	0	0.011	0.01	0.008
0	7	-0.008	0.005	-0.002	-0.008	-0.02	-0.017	-0.009	-0.004	-0.005	0.005	-0.004	0	0.021	0.027	0.023	0.03	0.027	0.043	0.042	0.029	0.032	0.04	0.025	0.023	0.025	0.02	0.019	0.033	0.023	0.019	0	0.007	0	-0.002	-0.002	0.004	0.002	0.01	0.005	0.005	-0.001	0	-0.007	0	0.011	0.01	0.008	0.009
0	7	0.005	-0.002	-0.008	-0.02	-0.017	-0.009	-0.004	-0.005	0.005	-0.004	0	0.021	0.027	0.023	0.03	0.027	0.043	0.042	0.029	0.032	0.04	0.025	0.023	0.025	0.02	0.019	0.033	0.023	0.019	0	-0.009	0	-0.002	-0.002	0.004	0.002	0.01	0.005	0.005	-0.001	0	-0.007	0	0.011	0.01	0.008	0.009	0.012
0	7	-0.002	-0.008	-0.02	-0.017	-0.009	-0.004	-0.005	0.005	-0.004	0	0.021	0.027	0.023	0.03	0.027	0.043	0.042	0.029	0.032	0.04	0.025	0.023	0.025	0.02	0.019	0.033	0.023	0.019	0	-0.009	-0.008	-0.002	-0.002	0.004	0.002	0.01	0.005	0.005	-0.001	0	-0.007	0	0.011	0.01	0.008	0.009	0.012	0.01
0	7	-0.008	-0.02	-0.017	-0.009	-0.004	-0.005	0.005	-0.004	0	0.021	0.027	0.023	0.03	0.027	0.043	0.042	0.029	0.032	0.04	0.025	0.023	0.025	0.02	0.019	0.033	0.023	0.019	0	-0.009	-0.008	-0.022	-0.002	0.004	0.002	0.01	0.005	0.005	-0.001	0	-0.007	0	0.011	0.01	0.008	0.009	0.012	0.01	-0.003
0	7	-0.017	-0.034	-0.03	-0.03	-0.008	0.005	-0.002	-0.008	-0.02	-0.017	-0.009	-0.004	-0.005	0.005	-0.004	0	0.021	0.027	0.023	0.03	0.027	0.043	0.042	0.029	0.032	0.04	0.025	0.023	0.025	0.02	0.019	0.009	0.011	0.009	0.006	0.007	0	-0.002	-0.002	0.004	0.002	0.01	0.005	0.005	-0.001	0	-0.007	0
0	7	-0.003	-0.017	-0.034	-0.03	-0.03	-0.008	0.005	-0.002	-0.008	-0.02	-0.017	-0.009	-0.004	-0.005	0.005	-0.004	0	0.021	0.027	0.023	0.03	0.027	0.043	0.042	0.029	0.032	0.04	0.025	0.023	0.025	0.02	0.01	0.009	0.011	0.009	0.006	0.007	0	-0.002	-0.002	0.004	0.002	0.01	0.005	0.005	-0.001	0	-0.007
0	7	-0.002	-0.003	-0.017	-0.034	-0.03	-0.03	-0.008	0.005	-0.002	-0.008	-0.02	-0.017	-0.009	-0.004	-0.005	0.005	-0.004	0	0.021	0.027	0.023	0.03	0.027	0.043	0.042	0.029	0.032	0.04	0.025	0.023	0.025	0.007	0.01	0.009	0.011	0.009	0.006	0.007	0	-0.002	-0.002	0.004	0.002	0.01	0.005	0.005	-0.001	0
0	7	0.001	-0.002	-0.003	-0.017	-0.034	-0.03	-0.03	-0.008	0.005	-0.002	-0.008	-0.02	-0.017	-0.009	-0.004	-0.005	0.005	-0.004	0	0.021	0.027	0.023	0.03	0.027	0.043	0.042	0.029	0.032	0.04	0.025	0.023	0.006	0.007	0.01	0.009	0.011	0.009	0.006	0.007	0	-0.002	-0.002	0.004	0.002	0.01	0.005	0.005	-0.001
0	7	0.002	0.001	-0.002	-0.003	-0.017	-0.034	-0.03	-0.03	-0.008	0.005	-0.002	-0.008	-0.02	-0.017	-0.009	-0.004	-0.005	0.005	-0.004	0	0.021	0.027	0.023	0.03	0.027	0.043	0.042	0.029	0.032	0.04	0.025	0.01	0.006	0.007	0.01	0.009	0.011	0.009	0.006	0.007	0	-0.002	-0.002	0.004	0.002	0.01	0.005	0.005
0	7	0.003	0.002	0.001	-0.002	-0.003	-0.017	-0.034	-0.03	-0.03	-0.008	0.005	-0.002	-0.008	-0.02	-0.017	-0.009	-0.004	-0.005	0.005	-0.004	0	0.021	0.027	0.023	0.03	0.027	0.043	0.042	0.029	0.032	0.04	0.019	0.01	0.006	0.007	0.01	0.009	0.011	0.009	0.006	0.007	0	-0.002	-0.002	0.004	0.002	0.01	0.005
0	7	0.032	0.032	0.013	0.01	0.013	0.025	0.009	-0.003	0	0.011	0.025	0.007	-0.035	-0.02	-0.011	-0.017	-0.039	-0.061	-0.066	-0.073	-0.072	-0.07	-0.057	-0.062	-0.04	-0.045	-0.041	-0.031	-0.024	-0.018	-0.032	-0.012	-0.01	0	-0.017	-0.015	-0.015	-0.011	0.003	0.002	-0.004	-0.006	-0.006	0	-0.016	-0.014	-0.018	-0.006
0	7	0.032	0.013	0.01	0.013	0.025	0.009	-0.003	0	0.011	0.025	0.007	-0.035	-0.02	-0.011	-0.017	-0.039	-0.061	-0.066	-0.073	-0.072	-0.07	-0.057	-0.062	-0.04	-0.045	-0.041	-0.031	-0.024	-0.018	-0.032	-0.041	-0.01	0	-0.017	-0.015	-0.015	-0.011	0.003	0.002	-0.004	-0.006	-0.006	0	-0.016	-0.014	-0.018	-0.006	-0.001
0	7	0.013	0.01	0.013	0.025	0.009	-0.003	0	0.011	0.025	0.007	-0.035	-0.02	-0.011	-0.017	-0.039	-0.061	-0.066	-0.073	-0.072	-0.07	-0.057	-0.062	-0.04	-0.045	-0.041	-0.031	-0.024	-0.018	-0.032	-0.041	-0.047	0	-0.017	-0.015	-0.015	-0.011	0.003	0.002	-0.004	-0.006	-0.006	0	-0.016	-0.014	-0.018	-0.006	-0.001	-0.014
0	7	0.01	0.013	0.025	0.009	-0.003	0	0.011	0.025	0.007	-0.035	-0.02	-0.011	-0.017	-0.039	-0.061	-0.066	-0.073	-0.072	-0.07	-0.057	-0.062	-0.04	-0.045	-0.041	-0.031	-0.024	-0.018	-0.032	-0.041	-0.047	-0.023	-0.017	-0.015	-0.015	-0.011	0.003	0.002	-0.004	-0.006	-0.006	0	-0.016	-0.014	-0.018	-0.006	-0.001	-0.014	-0.005
0	7	0.013	0.025	0.009	-0.003	0	0.011	0.025	0.007	-0.035	-0.02	-0.011	-0.017	-0.039	-0.061	-0.066	-0.073	-0.072	-0.07	-0.057	-0.062	-0.04	-0.045	-0.041	-0.031	-0.024	-0.018	-0.032	-0.041	-0.047	-0.023	-0.013	-0.015	-0.015	-0.011	0.003	0.002	-0.004	-0.006	-0.006	0	-0.016	-0.014	-0.018	-0.006	-0.001	-0.014	-0.005	-0.015
0	7	0.025	0.009	-0.003	0	0.011	0.025	0.007	-0.035	-0.02	-0.011	-0.017	-0.039	-0.061	-0.066	-0.073	-0.072	-0.07	-0.057	-0.062	-0.04	-0.045	-0.041	-0.031	-0.024	-0.018	-0.032	-0.041	-0.047	-0.023	-0.013	-0.017	-0.015	-0.011	0.003	0.002	-0.004	-0.006	-0.006	0	-0.016	-0.014	-0.018	-0.006	-0.001	-0.014	-0.005	-0.015	-0.01
0	7	0.009	-0.003	0	0.011	0.025	0.007	-0.035	-0.02	-0.011	-0.017	-0.039	-0.061	-0.066	-0.073	-0.072	-0.07	-0.057	-0.062	-0.04	-0.045	-0.041	-0.031	-0.024	-0.018	-0.032	-0.041	-0.047	-0.023	-0.013	-0.017	-0.025	-0.011	0.003	0.002	-0.004	-0.006	-0.006	0	-0.016	-0.014	-0.018	-0.006	-0.001	-0.014	-0.005	-0.015	-0.01	-0.015
0	7	0.027	0.032	0.032	0.013	0.01	0.013	0.025	0.009	-0.003	0	0.011	0.025	0.007	-0.035	-0.02	-0.011	-0.017	-0.039	-0.061	-0.066	-0.073	-0.072	-0.07	-0.057	-0.062	-0.04	-0.045	-0.041	-0.031	-0.024	-0.018	-0.006	-0.012	-0.01	0	-0.017	-0.015	-0.015	-0.011	0.003	0.002	-0.004	-0.006	-0.006	0	-0.016	-0.014	-0.018
0	7	0.031	0.027	0.032	0.032	0.013	0.01	0.013	0.025	0.009	-0.003	0	0.011	0.025	0.007	-0.035	-0.02	-0.011	-0.017	-0.039	-0.061	-0.066	-0.073	-0.072	-0.07	-0.057	-0.062	-0.04	-0.045	-0.041	-0.031	-0.024	0.003	-0.006	-0.012	-0.01	0	-0.017	-0.015	-0.015	-0.011	0.003	0.002	-0.004	-0.006	-0.006	0	-0.016	-0.014
0	7	0.036	0.031	0.027	0.032	0.032	0.013	0.01	0.013	0.025	0.009	-0.003	0	0.011	0.025	0.007	-0.035	-0.02	-0.011	-0.017	-0.039	-0.061	-0.066	-0.073	-0.072	-0.07	-0.057	-0.062	-0.04	-0.045	-0.041	-0.031	0.003	0.003	-0.006	-0.012	-0.01	0	-0.017	-0.015	-0.015	-0.011	0.003	0.002	-0.004	-0.006	-0.006	0	-0.016
0	7	0.032	0.036	0.031	0.027	0.032	0.032	0.013	0.01	0.013	0.025	0.009	-0.003	0	0.011	0.025	0.007	-0.035	-0.02	-0.011	-0.017	-0.039	-0.061	-0.066	-0.073	-0.072	-0.07	-0.057	-0.062	-0.04	-0.045	-0.041	-0.005	0.003	0.003	-0.006	-0.012	-0.01	0	-0.017	-0.015	-0.015	-0.011	0.003	0.002	-0.004	-0.006	-0.006	0
0	7	0.028	0.032	0.036	0.031	0.027	0.032	0.032	0.013	0.01	0.013	0.025	0.009	-0.003	0	0.011	0.025	0.007	-0.035	-0.02	-0.011	-0.017	-0.039	-0.061	-0.066	-0.073	-0.072	-0.07	-0.057	-0.062	-0.04	-0.045	-0.005	-0.005	0.003	0.003	-0.006	-0.012	-0.01	0	-0.017	-0.015	-0.015	-0.011	0.003	0.002	-0.004	-0.006	-0.006
0	7	0.032	0.028	0.032	0.036	0.031	0.027	0.032	0.032	0.013	0.01	0.013	0.025	0.009	-0.003	0	0.011	0.025	0.007	-0.035	-0.02	-0.011	-0.017	-0.039	-0.061	-0.066	-0.073	-0.072	-0.07	-0.057	-0.062	-0.04	-0.001	-0.005	-0.005	0.003	0.003	-0.006	-0.012	-0.01	0	-0.017	-0.015	-0.015	-0.011	0.003	0.002	-0.004	-0.006
0	7	-0.045	-0.045	-0.021	-0.017	-0.018	-0.025	-0.014	0	0.009	0.022	0.044	0.05	0.039	0.031	0.028	0.018	0.021	0.02	0.028	0.003	-0.001	0.008	0.009	0.018	0.025	0.036	0.032	0.023	0.03	0.028	0.022	0.016	0.012	0.001	-0.012	-0.011	-0.01	-0.003	-0.014	-0.012	-0.012	-0.016	-0.007	-0.011	0.004	0.002	-0.012	-0.012
0	7	-0.045	-0.021	-0.017	-0.018	-0.025	-0.014	0	0.009	0.022	0.044	0.05	0.039	0.031	0.028	0.018	0.021	0.02	0.028	0.003	-0.001	0.008	0.009	0.018	0.025	0.036	0.032	0.023	0.03	0.028	0.022	0.013	0.012	0.001	-0.012	-0.011	-0.01	-0.003	-0.014	-0.012	-0.012	-0.016	-0.007	-0.011	0.004	0.002	-0.012	-0.012	-0.006
0	7	-0.021	-0.017	-0.018	-0.025	-0.014	0	0.009	0.022	0.044	0.05	0.039	0.031	0.028	0.018	0.021	0.02	0.028	0.003	-0.001	0.008	0.009	0.018	0.025	0.036	0.032	0.023	0.03	0.028	0.022	0.013	0.005	0.001	-0.012	-0.011	-0.01	-0.003	-0.014	-0.012	-0.012	-0.016	-0.007	-0.011	0.004	0.002	-0.012	-0.012	-0.006	-0.026
0	7	-0.017	-0.018	-0.025	-0.014	0	0.009	0.022	0.044	0.05	0.039	0.031	0.028	0.018	0.021	0.02	0.028	0.003	-0.001	0.008	0.009	0.018	0.025	0.036	0.032	0.023	0.03	0.028	0.022	0.013	0.005	0.025	-0.012	-0.011	-0.01	-0.003	-0.014	-0.012	-0.012	-0.016	-0.007	-0.011	0.004	0.002	-0.012	-0.012	-0.006	-0.026	-0.01
0	7	-0.018	-0.025	-0.014	0	0.009	0.022	0.044	0.05	0.039	0.031	0.028	0.018	0.021	0.02	0.028	0.003	-0.001	0.008	0.009	0.018	0.025	0.036	0.032	0.023	0.03	0.028	0.022	0.013	0.005	0.025	0.029	-0.011	-0.01	-0.003	-0.014	-0.012	-0.012	-0.016	-0.007	-0.011	0.004	0.002	-0.012	-0.012	-0.006	-0.026	-0.01	-0.011
0	7	-0.025	-0.014	0	0.009	0.022	0.044	0.05	0.039	0.031	0.028	0.018	0.021	0.02	0.028	0.003	-0.001	0.008	0.009	0.018	0.025	0.036	0.032	0.023	0.03	0.028	0.022	0.013	0.005	0.025	0.029	0.016	-0.01	-0.003	-0.014	-0.012	-0.012	-0.016	-0.007	-0.011	0.004	0.002	-0.012	-0.012	-0.006	-0.026	-0.01	-0.011	-0.004
0	7	-0.014	0	0.009	0.022	0.044	0.05	0.039	0.031	0.028	0.018	0.021	0.02	0.028	0.003	-0.001	0.008	0.009	0.018	0.025	0.036	0.032	0.023	0.03	0.028	0.022	0.013	0.005	0.025	0.029	0.016	0.006	-0.003	-0.014	-0.012	-0.012	-0.016	-0.007	-0.011	0.004	0.002	-0.012	-0.012	-0.006	-0.026	-0.01	-0.011	-0.004	-0.011
0	7	-0.035	-0.045	-0.045	-0.021	-0.017	-0.018	-0.025	-0.014	0	0.009	0.022	0.044	0.05	0.039	0.031	0.028	0.018	0.021	0.02	0.028	0.003	-0.001	0.008	0.009	0.018	0.025	0.036	0.032	0.023	0.03	0.028	0.022	0.016	0.012	0.001	-0.012	-0.011	-0.01	-0.003	-0.014	-0.012	-0.012	-0.016	-0.007	-0.011	0.004	0.002	-0.012
0	7	-0.045	-0.035	-0.045	-0.045	-0.021	-0.017	-0.018	-0.025	-0.014	0	0.009	0.022	0.044	0.05	0.039	0.031	0.028	0.018	0.021	0.02	0.028	0.003	-0.001	0.008	0.009	0.018	0.025	0.036	0.032	0.023	0.03	0.027	0.022	0.016	0.012	0.001	-0.012	-0.011	-0.01	-0.003	-0.014	-0.012	-0.012	-0.016	-0.007	-0.011	0.004	0.002
0	7	-0.04	-0.045	-0.035	-0.045	-0.045	-0.021	-0.017	-0.018	-0.025	-0.014	0	0.009	0.022	0.044	0.05	0.039	0.031	0.028	0.018	0.021	0.02	0.028	0.003	-0.001	0.008	0.009	0.018	0.025	0.036	0.032	0.023	0.015	0.027	0.022	0.016	0.012	0.001	-0.012	-0.011	-0.01	-0.003	-0.014	-0.012	-0.012	-0.016	-0.007	-0.011	0.004
0	7	-0.053	-0.04	-0.045	-0.035	-0.045	-0.045	-0.021	-0.017	-0.018	-0.025	-0.014	0	0.009	0.022	0.044	0.05	0.039	0.031	0.028	0.018	0.021	0.02	0.028	0.003	-0.001	0.008	0.009	0.018	0.025	0.036	0.032	0.01	0.015	0.027	0.022	0.016	0.012	0.001	-0.012	-0.011	-0.01	-0.003	-0.014	-0.012	-0.012	-0.016	-0.007	-0.011
0	7	-0.058	-0.053	-0.04	-0.045	-0.035	-0.045	-0.045	-0.021	-0.017	-0.018	-0.025	-0.014	0	0.009	0.022	0.044	0.05	0.039	0.031	0.028	0.018	0.021	0.02	0.028	0.003	-0.001	0.008	0.009	0.018	0.025	0.036	-0.002	0.01	0.015	0.027	0.022	0.016	0.012	0.001	-0.012	-0.011	-0.01	-0.003	-0.014	-0.012	-0.012	-0.016	-0.007
0	7	-0.055	-0.058	-0.053	-0.04	-0.045	-0.035	-0.045	-0.045	-0.021	-0.017	-0.018	-0.025	-0.014	0	0.009	0.022	0.044	0.05	0.039	0.031	0.028	0.018	0.021	0.02	0.028	0.003	-0.001	0.008	0.009	0.018	0.025	0.009	-0.002	0.01	0.015	0.027	0.022	0.016	0.012	0.001	-0.012	-0.011	-0.01	-0.003	-0.014	-0.012	-0.012	-0.016
0	7	0.034	0.051	0.064	0.076	0.083	0.067	0.056	0.06	0.051	0.034	0.017	0.022	0.013	0.008	-0.044	-0.03	-0.054	-0.072	-0.063	-0.059	-0.046	-0.053	-0.045	-0.046	-0.048	-0.046	-0.047	-0.017	-0.004	-0.035	-0.031	-0.017	-0.015	-0.008	-0.002	-0.007	-0.011	-0.013	-0.011	-0.015	-0.012	-0.006	-0.01	-0.002	-0.013	-0.011	-0.008	0.001
0	7	0.051	0.064	0.076	0.083	0.067	0.056	0.06	0.051	0.034	0.017	0.022	0.013	0.008	-0.044	-0.03	-0.054	-0.072	-0.063	-0.059	-0.046	-0.053	-0.045	-0.046	-0.048	-0.046	-0.047	-0.017	-0.004	-0.035	-0.031	-0.016	-0.015	-0.008	-0.002	-0.007	-0.011	-0.013	-0.011	-0.015	-0.012	-0.006	-0.01	-0.002	-0.013	-0.011	-0.008	0.001	-0.007
0	7	0.064	0.076	0.083	0.067	0.056	0.06	0.051	0.034	0.017	0.022	0.013	0.008	-0.044	-0.03	-0.054	-0.072	-0.063	-0.059	-0.046	-0.053	-0.045	-0.046	-0.048	-0.046	-0.047	-0.017	-0.004	-0.035	-0.031	-0.016	-0.002	-0.008	-0.002	-0.007	-0.011	-0.013	-0.011	-0.015	-0.012	-0.006	-0.01	-0.002	-0.013	-0.011	-0.008	0.001	-0.007	-0.007
0	7	0.076	0.083	0.067	0.056	0.06	0.051	0.034	0.017	0.022	0.013	0.008	-0.044	-0.03	-0.054	-0.072	-0.063	-0.059	-0.046	-0.053	-0.045	-0.046	-0.048	-0.046	-0.047	-0.017	-0.004	-0.035	-0.031	-0.016	-0.002	0.018	-0.002	-0.007	-0.011	-0.013	-0.011	-0.015	-0.012	-0.006	-0.01	-0.002	-0.013	-0.011	-0.008	0.001	-0.007	-0.007	-0.001
0	7	0.083	0.067	0.056	0.06	0.051	0.034	0.017	0.022	0.013	0.008	-0.044	-0.03	-0.054	-0.072	-0.063	-0.059	-0.046	-0.053	-0.045	-0.046	-0.048	-0.046	-0.047	-0.017	-0.004	-0.035	-0.031	-0.016	-0.002	0.018	0.023	-0.007	-0.011	-0.013	-0.011	-0.015	-0.012	-0.006	-0.01	-0.002	-0.013	-0.011	-0.008	0.001	-0.007	-0.007	-0.001	-0.008
0	7	0.067	0.056	0.06	0.051	0.034	0.017	0.022	0.013	0.008	-0.044	-0.03	-0.054	-0.072	-0.063	-0.059	-0.046	-0.053	-0.045	-0.046	-0.048	-0.046	-0.047	-0.017	-0.004	-0.035	-0.031	-0.016	-0.002	0.018	0.023	0.005	-0.011	-0.013	-0.011	-0.015	-0.012	-0.006	-0.01	-0.002	-0.013	-0.011	-0.008	0.001	-0.007	-0.007	-0.001	-0.008	-0.001
0	7	0.056	0.06	0.051	0.034	0.017	0.022	0.013	0.008	-0.044	-0.03	-0.054	-0.072	-0.063	-0.059	-0.046	-0.053	-0.045	-0.046	-0.048	-0.046	-0.047	-0.017	-0.004	-0.035	-0.031	-0.016	-0.002	0.018	0.023	0.005	0.015	-0.013	-0.011	-0.015	-0.012	-0.006	-0.01	-0.002	-0.013	-0.011	-0.008	0.001	-0.007	-0.007	-0.001	-0.008	-0.001	0.002
0	7	0.008	0.034	0.051	0.064	0.076	0.083	0.067	0.056	0.06	0.051	0.034	0.017	0.022	0.013	0.008	-0.044	-0.03	-0.054	-0.072	-0.063	-0.059	-0.046	-0.053	-0.045	-0.046	-0.048	-0.046	-0.047	-0.017	-0.004	-0.035	-0.004	-0.017	-0.015	-0.008	-0.002	-0.007	-0.011	-0.013	-0.011	-0.015	-0.012	-0.006	-0.01	-0.002	-0.013	-0.011	-0.008
0	7	0.004	0.008	0.034	0.051	0.064	0.076	0.083	0.067	0.056	0.06	0.051	0.034	0.017	0.022	0.013	0.008	-0.044	-0.03	-0.054	-0.072	-0.063	-0.059	-0.046	-0.053	-0.045	-0.046	-0.048	-0.046	-0.047	-0.017	-0.004	-0.007	-0.004	-0.017	-0.015	-0.008	-0.002	-0.007	-0.011	-0.013	-0.011	-0.015	-0.012	-0.006	-0.01	-0.002	-0.013	-0.011
0	7	-0.008	0.004	0.008	0.034	0.051	0.064	0.076	0.083	0.067	0.056	0.06	0.051	0.034	0.017	0.022	0.013	0.008	-0.044	-0.03	-0.054	-0.072	-0.063	-0.059	-0.046	-0.053	-0.045	-0.046	-0.048	-0.046	-0.047	-0.017	-0.001	-0.007	-0.004	-0.017	-0.015	-0.008	-0.002	-0.007	-0.011	-0.013	-0.011	-0.015	-0.012	-0.006	-0.01	-0.002	-0.013
0	7	0.003	-0.008	0.004	0.008	0.034	0.051	0.064	0.076	0.083	0.067	0.056	0.06	0.051	0.034	0.017	0.022	0.013	0.008	-0.044	-0.03	-0.054	-0.072	-0.063	-0.059	-0.046	-0.053	-0.045	-0.046	-0.048	-0.046	-0.047	0.001	-0.001	-0.007	-0.004	-0.017	-0.015	-0.008	-0.002	-0.007	-0.011	-0.013	-0.011	-0.015	-0.012	-0.006	-0.01	-0.002
0	7	0	0.003	-0.008	0.004	0.008	0.034	0.051	0.064	0.076	0.083	0.067	0.056	0.06	0.051	0.034	0.017	0.022	0.013	0.008	-0.044	-0.03	-0.054	-0.072	-0.063	-0.059	-0.046	-0.053	-0.045	-0.046	-0.048	-0.046	-0.007	0.001	-0.001	-0.007	-0.004	-0.017	-0.015	-0.008	-0.002	-0.007	-0.011	-0.013	-0.011	-0.015	-0.012	-0.006	-0.01
0	7	0.01	0	0.003	-0.008	0.004	0.008	0.034	0.051	0.064	0.076	0.083	0.067	0.056	0.06	0.051	0.034	0.017	0.022	0.013	0.008	-0.044	-0.03	-0.054	-0.072	-0.063	-0.059	-0.046	-0.053	-0.045	-0.046	-0.048	-0.015	-0.007	0.001	-0.001	-0.007	-0.004	-0.017	-0.015	-0.008	-0.002	-0.007	-0.011	-0.013	-0.011	-0.015	-0.012	-0.006
0	7	-0.042	-0.029	-0.014	-0.041	-0.025	-0.014	-0.019	-0.021	-0.026	-0.014	-0.012	-0.031	-0.023	-0.007	-0.002	0.01	0.019	0.014	0.006	0.001	0.002	0.017	0.042	0.037	0.046	0.044	0.054	0.066	0.057	0.049	0.057	0.029	0.028	0.015	0.021	0.021	0.024	0.031	0.019	0.012	0.012	0.017	0.022	0.01	-0.002	0.001	0.009	0.014
0	7	-0.029	-0.014	-0.041	-0.025	-0.014	-0.019	-0.021	-0.026	-0.014	-0.012	-0.031	-0.023	-0.007	-0.002	0.01	0.019	0.014	0.006	0.001	0.002	0.017	0.042	0.037	0.046	0.044	0.054	0.066	0.057	0.049	0.057	0.057	0.028	0.015	0.021	0.021	0.024	0.031	0.019	0.012	0.012	0.017	0.022	0.01	-0.002	0.001	0.009	0.014	0.025
0	7	-0.014	-0.041	-0.025	-0.014	-0.019	-0.021	-0.026	-0.014	-0.012	-0.031	-0.023	-0.007	-0.002	0.01	0.019	0.014	0.006	0.001	0.002	0.017	0.042	0.037	0.046	0.044	0.054	0.066	0.057	0.049	0.057	0.057	0.05	0.015	0.021	0.021	0.024	0.031	0.019	0.012	0.012	0.017	0.022	0.01	-0.002	0.001	0.009	0.014	0.025	0.013
0	7	-0.041	-0.025	-0.014	-0.019	-0.021	-0.026	-0.014	-0.012	-0.031	-0.023	-0.007	-0.002	0.01	0.019	0.014	0.006	0.001	0.002	0.017	0.042	0.037	0.046	0.044	0.054	0.066	0.057	0.049	0.057	0.057	0.05	0.034	0.021	0.021	0.024	0.031	0.019	0.012	0.012	0.017	0.022	0.01	-0.002	0.001	0.009	0.014	0.025	0.013	0.006
0	7	-0.025	-0.014	-0.019	-0.021	-0.026	-0.014	-0.012	-0.031	-0.023	-0.007	-0.002	0.01	0.019	0.014	0.006	0.001	0.002	0.017	0.042	0.037	0.046	0.044	0.054	0.066	0.057	0.049	0.057	0.057	0.05	0.034	0.035	0.021	0.024	0.031	0.019	0.012	0.012	0.017	0.022	0.01	-0.002	0.001	0.009	0.014	0.025	0.013	0.006	-0.002
0	7	-0.014	-0.019	-0.021	-0.026	-0.014	-0.012	-0.031	-0.023	-0.007	-0.002	0.01	0.019	0.014	0.006	0.001	0.002	0.017	0.042	0.037	0.046	0.044	0.054	0.066	0.057	0.049	0.057	0.057	0.05	0.034	0.035	0.042	0.024	0.031	0.019	0.012	0.012	0.017	0.022	0.01	-0.002	0.001	0.009	0.014	0.025	0.013	0.006	-0.002	0.007
0	7	-0.019	-0.021	-0.026	-0.014	-0.012	-0.031	-0.023	-0.007	-0.002	0.01	0.019	0.014	0.006	0.001	0.002	0.017	0.042	0.037	0.046	0.044	0.054	0.066	0.057	0.049	0.057	0.057	0.05	0.034	0.035	0.042	0.057	0.031	0.019	0.012	0.012	0.017	0.022	0.01	-0.002	0.001	0.009	0.014	0.025	0.013	0.006	-0.002	0.007	0.001
0	7	-0.033	-0.042	-0.029	-0.014	-0.041	-0.025	-0.014	-0.019	-0.021	-0.026	-0.014	-0.012	-0.031	-0.023	-0.007	-0.002	0.01	0.019	0.014	0.006	0.001	0.002	0.017	0.042	0.037	0.046	0.044	0.054	0.066	0.057	0.049	0.016	0.029	0.028	0.015	0.021	0.021	0.024	0.031	0.019	0.012	0.012	0.017	0.022	0.01	-0.002	0.001	0.009
0	7	-0.045	-0.033	-0.042	-0.029	-0.014	-0.041	-0.025	-0.014	-0.019	-0.021	-0.026	-0.014	-0.012	-0.031	-0.023	-0.007	-0.002	0.01	0.019	0.014	0.006	0.001	0.002	0.017	0.042	0.037	0.046	0.044	0.054	0.066	0.057	0.01	0.016	0.029	0.028	0.015	0.021	0.021	0.024	0.031	0.019	0.012	0.012	0.017	0.022	0.01	-0.002	0.001
0	7	-0.031	-0.045	-0.033	-0.042	-0.029	-0.014	-0.041	-0.025	-0.014	-0.019	-0.021	-0.026	-0.014	-0.012	-0.031	-0.023	-0.007	-0.002	0.01	0.019	0.014	0.006	0.001	0.002	0.017	0.042	0.037	0.046	0.044	0.054	0.066	0.004	0.01	0.016	0.029	0.028	0.015	0.021	0.021	0.024	0.031	0.019	0.012	0.012	0.017	0.022	0.01	-0.002
0	7	-0.029	-0.031	-0.045	-0.033	-0.042	-0.029	-0.014	-0.041	-0.025	-0.014	-0.019	-0.021	-0.026	-0.014	-0.012	-0.031	-0.023	-0.007	-0.002	0.01	0.019	0.014	0.006	0.001	0.002	0.017	0.042	0.037	0.046	0.044	0.054	0	0.004	0.01	0.016	0.029	0.028	0.015	0.021	0.021	0.024	0.031	0.019	0.012	0.012	0.017	0.022	0.01
0	7	-0.016	-0.029	-0.031	-0.045	-0.033	-0.042	-0.029	-0.014	-0.041	-0.025	-0.014	-0.019	-0.021	-0.026	-0.014	-0.012	-0.031	-0.023	-0.007	-0.002	0.01	0.019	0.014	0.006	0.001	0.002	0.017	0.042	0.037	0.046	0.044	0.013	0	0.004	0.01	0.016	0.029	0.028	0.015	0.021	0.021	0.024	0.031	0.019	0.012	0.012	0.017	0.022
0	7	-0.008	-0.016	-0.029	-0.031	-0.045	-0.033	-0.042	-0.029	-0.014	-0.041	-0.025	-0.014	-0.019	-0.021	-0.026	-0.014	-0.012	-0.031	-0.023	-0.007	-0.002	0.01	0.019	0.014	0.006	0.001	0.002	0.017	0.042	0.037	0.046	0.009	0.013	0	0.004	0.01	0.016	0.029	0.028	0.015	0.021	0.021	0.024	0.031	0.019	0.012	0.012	0.017
0	7	0.015	0.017	0.015	0.02	0.012	-0.006	-0.007	0.002	0.027	0.03	0.01	0.005	-0.011	0.012	0.014	0	-0.017	-0.017	-0.003	0.01	0.007	-0.013	-0.01	-0.003	0.014	0	-0.006	-0.016	-0.025	-0.006	-0.003	-0.007	0.004	0	0.005	0.001	0.013	0.007	0.007	0.003	0.003	0	-0.008	0.006	0	-0.006	0.008	0.009
0	7	0.017	0.015	0.02	0.012	-0.006	-0.007	0.002	0.027	0.03	0.01	0.005	-0.011	0.012	0.014	0	-0.017	-0.017	-0.003	0.01	0.007	-0.013	-0.01	-0.003	0.014	0	-0.006	-0.016	-0.025	-0.006	-0.003	-0.014	0.004	0	0.005	0.001	0.013	0.007	0.007	0.003	0.003	0	-0.008	0.006	0	-0.006	0.008	0.009	0.015
0	7	0.015	0.02	0.012	-0.006	-0.007	0.002	0.027	0.03	0.01	0.005	-0.011	0.012	0.014	0	-0.017	-0.017	-0.003	0.01	0.007	-0.013	-0.01	-0.003	0.014	0	-0.006	-0.016	-0.025	-0.006	-0.003	-0.014	-0.023	0	0.005	0.001	0.013	0.007	0.007	0.003	0.003	0	-0.008	0.006	0	-0.006	0.008	0.009	0.015	0.005
0	7	0.02	0.012	-0.006	-0.007	0.002	0.027	0.03	0.01	0.005	-0.011	0.012	0.014	0	-0.017	-0.017	-0.003	0.01	0.007	-0.013	-0.01	-0.003	0.014	0	-0.006	-0.016	-0.025	-0.006	-0.003	-0.014	-0.023	-0.017	0.005	0.001	0.013	0.007	0.007	0.003	0.003	0	-0.008	0.006	0	-0.006	0.008	0.009	0.015	0.005	0.009
0	7	0.012	-0.006	-0.007	0.002	0.027	0.03	0.01	0.005	-0.011	0.012	0.014	0	-0.017	-0.017	-0.003	0.01	0.007	-0.013	-0.01	-0.003	0.014	0	-0.006	-0.016	-0.025	-0.006	-0.003	-0.014	-0.023	-0.017	-0.019	0.001	0.013	0.007	0.007	0.003	0.003	0	-0.008	0.006	0	-0.006	0.008	0.009	0.015	0.005	0.009	-0.001
0	7	-0.006	-0.007	0.002	0.027	0.03	0.01	0.005	-0.011	0.012	0.014	0	-0.017	-0.017	-0.003	0.01	0.007	-0.013	-0.01	-0.003	0.014	0	-0.006	-0.016	-0.025	-0.006	-0.003	-0.014	-0.023	-0.017	-0.019	-0.028	0.013	0.007	0.007	0.003	0.003	0	-0.008	0.006	0	-0.006	0.008	0.009	0.015	0.005	0.009	-0.001	0.003
0	7	-0.007	0.002	0.027	0.03	0.01	0.005	-0.011	0.012	0.014	0	-0.017	-0.017	-0.003	0.01	0.007	-0.013	-0.01	-0.003	0.014	0	-0.006	-0.016	-0.025	-0.006	-0.003	-0.014	-0.023	-0.017	-0.019	-0.028	-0.03	0.007	0.007	0.003	0.003	0	-0.008	0.006	0	-0.006	0.008	0.009	0.015	0.005	0.009	-0.001	0.003	0.002
0	7	0.009	0.015	0.017	0.015	0.02	0.012	-0.006	-0.007	0.002	0.027	0.03	0.01	0.005	-0.011	0.012	0.014	0	-0.017	-0.017	-0.003	0.01	0.007	-0.013	-0.01	-0.003	0.014	0	-0.006	-0.016	-0.025	-0.006	-0.01	-0.007	0.004	0	0.005	0.001	0.013	0.007	0.007	0.003	0.003	0	-0.008	0.006	0	-0.006	0.008
0	7	0.01	0.009	0.015	0.017	0.015	0.02	0.012	-0.006	-0.007	0.002	0.027	0.03	0.01	0.005	-0.011	0.012	0.014	0	-0.017	-0.017	-0.003	0.01	0.007	-0.013	-0.01	-0.003	0.014	0	-0.006	-0.016	-0.025	-0.01	-0.01	-0.007	0.004	0	0.005	0.001	0.013	0.007	0.007	0.003	0.003	0	-0.008	0.006	0	-0.006
0	7	0.006	0.01	0.009	0.015	0.017	0.015	0.02	0.012	-0.006	-0.007	0.002	0.027	0.03	0.01	0.005	-0.011	0.012	0.014	0	-0.017	-0.017	-0.003	0.01	0.007	-0.013	-0.01	-0.003	0.014	0	-0.006	-0.016	-0.008	-0.01	-0.01	-0.007	0.004	0	0.005	0.001	0.013	0.007	0.007	0.003	0.003	0	-0.008	0.006	0
0	7	0.018	0.006	0.01	0.009	0.015	0.017	0.015	0.02	0.012	-0.006	-0.007	0.002	0.027	0.03	0.01	0.005	-0.011	0.012	0.014	0	-0.017	-0.017	-0.003	0.01	0.007	-0.013	-0.01	-0.003	0.014	0	-0.006	0	-0.008	-0.01	-0.01	-0.007	0.004	0	0.005	0.001	0.013	0.007	0.007	0.003	0.003	0	-0.008	0.006
0	7	0.001	0.018	0.006	0.01	0.009	0.015	0.017	0.015	0.02	0.012	-0.006	-0.007	0.002	0.027	0.03	0.01	0.005	-0.011	0.012	0.014	0	-0.017	-0.017	-0.003	0.01	0.007	-0.013	-0.01	-0.003	0.014	0	0.013	0	-0.008	-0.01	-0.01	-0.007	0.004	0	0.005	0.001	0.013	0.007	0.007	0.003	0.003	0	-0.008
0	7	0.013	0.001	0.018	0.006	0.01	0.009	0.015	0.017	0.015	0.02	0.012	-0.006	-0.007	0.002	0.027	0.03	0.01	0.005	-0.011	0.012	0.014	0	-0.017	-0.017	-0.003	0.01	0.007	-0.013	-0.01	-0.003	0.014	0.009	0.013	0	-0.008	-0.01	-0.01	-0.007	0.004	0	0.005	0.001	0.013	0.007	0.007	0.003	0.003	0
0	7	-0.015	-0.012	-0.004	-0.003	0.012	0.029	0.015	0.016	0.018	0.014	0.019	0.023	0.03	0.047	0.031	0.002	0.017	0.033	0.027	0.039	0.035	0.042	0.036	0.006	0.004	0.021	0.026	0.034	0.014	0.014	0.008	0.019	0.01	0.01	0.01	0.006	0	0.002	0.001	-0.009	-0.017	-0.015	-0.006	-0.001	-0.015	-0.019	-0.014	-0.015
0	7	-0.012	-0.004	-0.003	0.012	0.029	0.015	0.016	0.018	0.014	0.019	0.023	0.03	0.047	0.031	0.002	0.017	0.033	0.027	0.039	0.035	0.042	0.036	0.006	0.004	0.021	0.026	0.034	0.014	0.014	0.008	0.011	0.01	0.01	0.01	0.006	0	0.002	0.001	-0.009	-0.017	-0.015	-0.006	-0.001	-0.015	-0.019	-0.014	-0.015	-0.017
0	7	-0.004	-0.003	0.012	0.029	0.015	0.016	0.018	0.014	0.019	0.023	0.03	0.047	0.031	0.002	0.017	0.033	0.027	0.039	0.035	0.042	0.036	0.006	0.004	0.021	0.026	0.034	0.014	0.014	0.008	0.011	0.012	0.01	0.01	0.006	0	0.002	0.001	-0.009	-0.017	-0.015	-0.006	-0.001	-0.015	-0.019	-0.014	-0.015	-0.017	-0.012
0	7	-0.003	0.012	0.029	0.015	0.016	0.018	0.014	0.019	0.023	0.03	0.047	0.031	0.002	0.017	0.033	0.027	0.039	0.035	0.042	0.036	0.006	0.004	0.021	0.026	0.034	0.014	0.014	0.008	0.011	0.012	0.009	0.01	0.006	0	0.002	0.001	-0.009	-0.017	-0.015	-0.006	-0.001	-0.015	-0.019	-0.014	-0.015	-0.017	-0.012	-0.01
0	7	0.012	0.029	0.015	0.016	0.018	0.014	0.019	0.023	0.03	0.047	0.031	0.002	0.017	0.033	0.027	0.039	0.035	0.042	0.036	0.006	0.004	0.021	0.026	0.034	0.014	0.014	0.008	0.011	0.012	0.009	0.013	0.006	0	0.002	0.001	-0.009	-0.017	-0.015	-0.006	-0.001	-0.015	-0.019	-0.014	-0.015	-0.017	-0.012	-0.01	-0.005
0	7	0.029	0.015	0.016	0.018	0.014	0.019	0.023	0.03	0.047	0.031	0.002	0.017	0.033	0.027	0.039	0.035	0.042	0.036	0.006	0.004	0.021	0.026	0.034	0.014	0.014	0.008	0.011	0.012	0.009	0.013	0.007	0	0.002	0.001	-0.009	-0.017	-0.015	-0.006	-0.001	-0.015	-0.019	-0.014	-0.015	-0.017	-0.012	-0.01	-0.005	-0.001
0	7	0.015	0.016	0.018	0.014	0.019	0.023	0.03	0.047	0.031	0.002	0.017	0.033	0.027	0.039	0.035	0.042	0.036	0.006	0.004	0.021	0.026	0.034	0.014	0.014	0.008	0.011	0.012	0.009	0.013	0.007	0.01	0.002	0.001	-0.009	-0.017	-0.015	-0.006	-0.001	-0.015	-0.019	-0.014	-0.015	-0.017	-0.012	-0.01	-0.005	-0.001	-0.013
0	7	-0.01	-0.015	-0.012	-0.004	-0.003	0.012	0.029	0.015	0.016	0.018	0.014	0.019	0.023	0.03	0.047	0.031	0.002	0.017	0.033	0.027	0.039	0.035	0.042	0.036	0.006	0.004	0.021	0.026	0.034	0.014	0.014	0.019	0.019	0.01	0.01	0.01	0.006	0	0.002	0.001	-0.009	-0.017	-0.015	-0.006	-0.001	-0.015	-0.019	-0.014
0	7	-0.027	-0.01	-0.015	-0.012	-0.004	-0.003	0.012	0.029	0.015	0.016	0.018	0.014	0.019	0.023	0.03	0.047	0.031	0.002	0.017	0.033	0.027	0.039	0.035	0.042	0.036	0.006	0.004	0.021	0.026	0.034	0.014	0.014	0.019	0.019	0.01	0.01	0.01	0.006	0	0.002	0.001	-0.009	-0.017	-0.015	-0.006	-0.001	-0.015	-0.019
0	7	-0.022	-0.027	-0.01	-0.015	-0.012	-0.004	-0.003	0.012	0.029	0.015	0.016	0.018	0.014	0.019	0.023	0.03	0.047	0.031	0.002	0.017	0.033	0.027	0.039	0.035	0.042	0.036	0.006	0.004	0.021	0.026	0.034	0.009	0.014	0.019	0.019	0.01	0.01	0.01	0.006	0	0.002	0.001	-0.009	-0.017	-0.015	-0.006	-0.001	-0.015
0	7	-0.041	-0.022	-0.027	-0.01	-0.015	-0.012	-0.004	-0.003	0.012	0.029	0.015	0.016	0.018	0.014	0.019	0.023	0.03	0.047	0.031	0.002	0.017	0.033	0.027	0.039	0.035	0.042	0.036	0.006	0.004	0.021	0.026	0.013	0.009	0.014	0.019	0.019	0.01	0.01	0.01	0.006	0	0.002	0.001	-0.009	-0.017	-0.015	-0.006	-0.001
0	7	-0.038	-0.041	-0.022	-0.027	-0.01	-0.015	-0.012	-0.004	-0.003	0.012	0.029	0.015	0.016	0.018	0.014	0.019	0.023	0.03	0.047	0.031	0.002	0.017	0.033	0.027	0.039	0.035	0.042	0.036	0.006	0.004	0.021	0.019	0.013	0.009	0.014	0.019	0.019	0.01	0.01	0.01	0.006	0	0.002	0.001	-0.009	-0.017	-0.015	-0.006
0	7	-0.024	-0.038	-0.041	-0.022	-0.027	-0.01	-0.015	-0.012	-0.004	-0.003	0.012	0.029	0.015	0.016	0.018	0.014	0.019	0.023	0.03	0.047	0.031	0.002	0.017	0.033	0.027	0.039	0.035	0.042	0.036	0.006	0.004	0.018	0.019	0.013	0.009	0.014	0.019	0.019	0.01	0.01	0.01	0.006	0	0.002	0.001	-0.009	-0.017	-0.015
0	7	-0.029	-0.043	-0.034	-0.021	-0.021	-0.014	0.009	0.01	0.006	0.009	0.007	0.025	0.026	0.016	0.029	0.039	0.03	0.041	0.045	0.057	0.066	0.066	0.057	0.06	0.073	0.079	0.068	0.059	0.044	0.038	0.027	0.01	0.012	0.004	0.011	0.018	0.016	0.013	0.016	0.017	0.006	0.005	0.013	0	0.004	-0.004	-0.009	-0.007
0	7	-0.043	-0.034	-0.021	-0.021	-0.014	0.009	0.01	0.006	0.009	0.007	0.025	0.026	0.016	0.029	0.039	0.03	0.041	0.045	0.057	0.066	0.066	0.057	0.06	0.073	0.079	0.068	0.059	0.044	0.038	0.027	0.02	0.012	0.004	0.011	0.018	0.016	0.013	0.016	0.017	0.006	0.005	0.013	0	0.004	-0.004	-0.009	-0.007	-0.016
0	7	-0.034	-0.021	-0.021	-0.014	0.009	0.01	0.006	0.009	0.007	0.025	0.026	0.016	0.029	0.039	0.03	0.041	0.045	0.057	0.066	0.066	0.057	0.06	0.073	0.079	0.068	0.059	0.044	0.038	0.027	0.02	0.017	0.004	0.011	0.018	0.016	0.013	0.016	0.017	0.006	0.005	0.013	0	0.004	-0.004	-0.009	-0.007	-0.016	-0.014
0	7	-0.021	-0.021	-0.014	0.009	0.01	0.006	0.009	0.007	0.025	0.026	0.016	0.029	0.039	0.03	0.041	0.045	0.057	0.066	0.066	0.057	0.06	0.073	0.079	0.068	0.059	0.044	0.038	0.027	0.02	0.017	-0.004	0.011	0.018	0.016	0.013	0.016	0.017	0.006	0.005	0.013	0	0.004	-0.004	-0.009	-0.007	-0.016	-0.014	-0.025
0	7	-0.021	-0.014	0.009	0.01	0.006	0.009	0.007	0.025	0.026	0.016	0.029	0.039	0.03	0.041	0.045	0.057	0.066	0.066	0.057	0.06	0.073	0.079	0.068	0.059	0.044	0.038	0.027	0.02	0.017	-0.004	0.005	0.018	0.016	0.013	0.016	0.017	0.006	0.005	0.013	0	0.004	-0.004	-0.009	-0.007	-0.016	-0.014	-0.025	-0.02
0	7	-0.014	0.009	0.01	0.006	0.009	0.007	0.025	0.026	0.016	0.029	0.039	0.03	0.041	0.045	0.057	0.066	0.066	0.057	0.06	0.073	0.079	0.068	0.059	0.044	0.038	0.027	0.02	0.017	-0.004	0.005	0.02	0.016	0.013	0.016	0.017	0.006	0.005	0.013	0	0.004	-0.004	-0.009	-0.007	-0.016	-0.014	-0.025	-0.02	-0.01
0	7	0.009	0.01	0.006	0.009	0.007	0.025	0.026	0.016	0.029	0.039	0.03	0.041	0.045	0.057	0.066	0.066	0.057	0.06	0.073	0.079	0.068	0.059	0.044	0.038	0.027	0.02	0.017	-0.004	0.005	0.02	0.013	0.013	0.016	0.017	0.006	0.005	0.013	0	0.004	-0.004	-0.009	-0.007	-0.016	-0.014	-0.025	-0.02	-0.01	-0.017
0	7	-0.035	-0.029	-0.043	-0.034	-0.021	-0.021	-0.014	0.009	0.01	0.006	0.009	0.007	0.025	0.026	0.016	0.029	0.039	0.03	0.041	0.045	0.057	0.066	0.066	0.057	0.06	0.073	0.079	0.068	0.059	0.044	0.038	0.016	0.01	0.012	0.004	0.011	0.018	0.016	0.013	0.016	0.017	0.006	0.005	0.013	0	0.004	-0.004	-0.009
0	7	-0.057	-0.035	-0.029	-0.043	-0.034	-0.021	-0.021	-0.014	0.009	0.01	0.006	0.009	0.007	0.025	0.026	0.016	0.029	0.039	0.03	0.041	0.045	0.057	0.066	0.066	0.057	0.06	0.073	0.079	0.068	0.059	0.044	0.008	0.016	0.01	0.012	0.004	0.011	0.018	0.016	0.013	0.016	0.017	0.006	0.005	0.013	0	0.004	-0.004
0	7	-0.043	-0.057	-0.035	-0.029	-0.043	-0.034	-0.021	-0.021	-0.014	0.009	0.01	0.006	0.009	0.007	0.025	0.026	0.016	0.029	0.039	0.03	0.041	0.045	0.057	0.066	0.066	0.057	0.06	0.073	0.079	0.068	0.059	0.01	0.008	0.016	0.01	0.012	0.004	0.011	0.018	0.016	0.013	0.016	0.017	0.006	0.005	0.013	0	0.004
0	7	-0.024	-0.043	-0.057	-0.035	-0.029	-0.043	-0.034	-0.021	-0.021	-0.014	0.009	0.01	0.006	0.009	0.007	0.025	0.026	0.016	0.029	0.039	0.03	0.041	0.045	0.057	0.066	0.066	0.057	0.06	0.073	0.079	0.068	0.007	0.01	0.008	0.016	0.01	0.012	0.004	0.011	0.018	0.016	0.013	0.016	0.017	0.006	0.005	0.013	0
0	7	-0.007	-0.024	-0.043	-0.057	-0.035	-0.029	-0.043	-0.034	-0.021	-0.021	-0.014	0.009	0.01	0.006	0.009	0.007	0.025	0.026	0.016	0.029	0.039	0.03	0.041	0.045	0.057	0.066	0.066	0.057	0.06	0.073	0.079	0.007	0.007	0.01	0.008	0.016	0.01	0.012	0.004	0.011	0.018	0.016	0.013	0.016	0.017	0.006	0.005	0.013
0	7	-0.002	-0.007	-0.024	-0.043	-0.057	-0.035	-0.029	-0.043	-0.034	-0.021	-0.021	-0.014	0.009	0.01	0.006	0.009	0.007	0.025	0.026	0.016	0.029	0.039	0.03	0.041	0.045	0.057	0.066	0.066	0.057	0.06	0.073	0.014	0.007	0.007	0.01	0.008	0.016	0.01	0.012	0.004	0.011	0.018	0.016	0.013	0.016	0.017	0.006	0.005
0	7	0.036	0.029	0.034	0.035	0.022	0.013	0.003	-0.008	-0.018	-0.033	-0.03	-0.028	-0.042	-0.03	-0.021	-0.046	-0.065	-0.082	-0.07	-0.071	-0.073	-0.076	-0.075	-0.059	-0.045	-0.035	-0.026	-0.023	-0.022	-0.001	0.004	-0.02	-0.029	-0.033	-0.052	-0.058	-0.06	-0.065	-0.05	-0.054	-0.045	-0.041	-0.046	-0.03	-0.021	-0.03	-0.016	-0.018
0	7	0.029	0.034	0.035	0.022	0.013	0.003	-0.008	-0.018	-0.033	-0.03	-0.028	-0.042	-0.03	-0.021	-0.046	-0.065	-0.082	-0.07	-0.071	-0.073	-0.076	-0.075	-0.059	-0.045	-0.035	-0.026	-0.023	-0.022	-0.001	0.004	0.007	-0.029	-0.033	-0.052	-0.058	-0.06	-0.065	-0.05	-0.054	-0.045	-0.041	-0.046	-0.03	-0.021	-0.03	-0.016	-0.018	-0.014
0	7	0.034	0.035	0.022	0.013	0.003	-0.008	-0.018	-0.033	-0.03	-0.028	-0.042	-0.03	-0.021	-0.046	-0.065	-0.082	-0.07	-0.071	-0.073	-0.076	-0.075	-0.059	-0.045	-0.035	-0.026	-0.023	-0.022	-0.001	0.004	0.007	0.015	-0.033	-0.052	-0.058	-0.06	-0.065	-0.05	-0.054	-0.045	-0.041	-0.046	-0.03	-0.021	-0.03	-0.016	-0.018	-0.014	-0.002
0	7	0.035	0.022	0.013	0.003	-0.008	-0.018	-0.033	-0.03	-0.028	-0.042	-0.03	-0.021	-0.046	-0.065	-0.082	-0.07	-0.071	-0.073	-0.076	-0.075	-0.059	-0.045	-0.035	-0.026	-0.023	-0.022	-0.001	0.004	0.007	0.015	0.027	-0.052	-0.058	-0.06	-0.065	-0.05	-0.054	-0.045	-0.041	-0.046	-0.03	-0.021	-0.03	-0.016	-0.018	-0.014	-0.002	-0.008
0	7	0.022	0.013	0.003	-0.008	-0.018	-0.033	-0.03	-0.028	-0.042	-0.03	-0.021	-0.046	-0.065	-0.082	-0.07	-0.071	-0.073	-0.076	-0.075	-0.059	-0.045	-0.035	-0.026	-0.023	-0.022	-0.001	0.004	0.007	0.015	0.027	0.018	-0.058	-0.06	-0.065	-0.05	-0.054	-0.045	-0.041	-0.046	-0.03	-0.021	-0.03	-0.016	-0.018	-0.014	-0.002	-0.008	-0.003
0	7	0.013	0.003	-0.008	-0.018	-0.033	-0.03	-0.028	-0.042	-0.03	-0.021	-0.046	-0.065	-0.082	-0.07	-0.071	-0.073	-0.076	-0.075	-0.059	-0.045	-0.035	-0.026	-0.023	-0.022	-0.001	0.004	0.007	0.015	0.027	0.018	0.032	-0.06	-0.065	-0.05	-0.054	-0.045	-0.041	-0.046	-0.03	-0.021	-0.03	-0.016	-0.018	-0.014	-0.002	-0.008	-0.003	0.014
0	7	0.003	-0.008	-0.018	-0.033	-0.03	-0.028	-0.042	-0.03	-0.021	-0.046	-0.065	-0.082	-0.07	-0.071	-0.073	-0.076	-0.075	-0.059	-0.045	-0.035	-0.026	-0.023	-0.022	-0.001	0.004	0.007	0.015	0.027	0.018	0.032	0.025	-0.065	-0.05	-0.054	-0.045	-0.041	-0.046	-0.03	-0.021	-0.03	-0.016	-0.018	-0.014	-0.002	-0.008	-0.003	0.014	0.015
0	7	0.055	0.036	0.029	0.034	0.035	0.022	0.013	0.003	-0.008	-0.018	-0.033	-0.03	-0.028	-0.042	-0.03	-0.021	-0.046	-0.065	-0.082	-0.07	-0.071	-0.073	-0.076	-0.075	-0.059	-0.045	-0.035	-0.026	-0.023	-0.022	-0.001	-0.012	-0.02	-0.029	-0.033	-0.052	-0.058	-0.06	-0.065	-0.05	-0.054	-0.045	-0.041	-0.046	-0.03	-0.021	-0.03	-0.016
0	7	0.069	0.055	0.036	0.029	0.034	0.035	0.022	0.013	0.003	-0.008	-0.018	-0.033	-0.03	-0.028	-0.042	-0.03	-0.021	-0.046	-0.065	-0.082	-0.07	-0.071	-0.073	-0.076	-0.075	-0.059	-0.045	-0.035	-0.026	-0.023	-0.022	-0.007	-0.012	-0.02	-0.029	-0.033	-0.052	-0.058	-0.06	-0.065	-0.05	-0.054	-0.045	-0.041	-0.046	-0.03	-0.021	-0.03
0	7	0.084	0.069	0.055	0.036	0.029	0.034	0.035	0.022	0.013	0.003	-0.008	-0.018	-0.033	-0.03	-0.028	-0.042	-0.03	-0.021	-0.046	-0.065	-0.082	-0.07	-0.071	-0.073	-0.076	-0.075	-0.059	-0.045	-0.035	-0.026	-0.023	-0.008	-0.007	-0.012	-0.02	-0.029	-0.033	-0.052	-0.058	-0.06	-0.065	-0.05	-0.054	-0.045	-0.041	-0.046	-0.03	-0.021
0	7	0.073	0.084	0.069	0.055	0.036	0.029	0.034	0.035	0.022	0.013	0.003	-0.008	-0.018	-0.033	-0.03	-0.028	-0.042	-0.03	-0.021	-0.046	-0.065	-0.082	-0.07	-0.071	-0.073	-0.076	-0.075	-0.059	-0.045	-0.035	-0.026	-0.008	-0.008	-0.007	-0.012	-0.02	-0.029	-0.033	-0.052	-0.058	-0.06	-0.065	-0.05	-0.054	-0.045	-0.041	-0.046	-0.03
0	7	0.038	0.073	0.084	0.069	0.055	0.036	0.029	0.034	0.035	0.022	0.013	0.003	-0.008	-0.018	-0.033	-0.03	-0.028	-0.042	-0.03	-0.021	-0.046	-0.065	-0.082	-0.07	-0.071	-0.073	-0.076	-0.075	-0.059	-0.045	-0.035	-0.002	-0.008	-0.008	-0.007	-0.012	-0.02	-0.029	-0.033	-0.052	-0.058	-0.06	-0.065	-0.05	-0.054	-0.045	-0.041	-0.046
0	7	0.021	0.038	0.073	0.084	0.069	0.055	0.036	0.029	0.034	0.035	0.022	0.013	0.003	-0.008	-0.018	-0.033	-0.03	-0.028	-0.042	-0.03	-0.021	-0.046	-0.065	-0.082	-0.07	-0.071	-0.073	-0.076	-0.075	-0.059	-0.045	-0.001	-0.002	-0.008	-0.008	-0.007	-0.012	-0.02	-0.029	-0.033	-0.052	-0.058	-0.06	-0.065	-0.05	-0.054	-0.045	-0.041
0	7	0.02	0.038	0.059	0.064	0.056	0.077	0.066	0.04	0.025	0.024	0.019	-0.01	-0.04	-0.034	-0.034	-0.016	0	-0.015	-0.032	-0.05	-0.049	-0.045	-0.027	-0.022	-0.025	-0.018	-0.013	-0.019	-0.019	-0.021	-0.014	-0.037	-0.032	-0.033	-0.034	-0.04	-0.029	-0.025	-0.017	-0.019	-0.006	-0.007	-0.012	-0.011	-0.011	-0.004	0.001	-0.003
0	7	0.038	0.059	0.064	0.056	0.077	0.066	0.04	0.025	0.024	0.019	-0.01	-0.04	-0.034	-0.034	-0.016	0	-0.015	-0.032	-0.05	-0.049	-0.045	-0.027	-0.022	-0.025	-0.018	-0.013	-0.019	-0.019	-0.021	-0.014	-0.011	-0.032	-0.033	-0.034	-0.04	-0.029	-0.025	-0.017	-0.019	-0.006	-0.007	-0.012	-0.011	-0.011	-0.004	0.001	-0.003	-0.017
0	7	0.059	0.064	0.056	0.077	0.066	0.04	0.025	0.024	0.019	-0.01	-0.04	-0.034	-0.034	-0.016	0	-0.015	-0.032	-0.05	-0.049	-0.045	-0.027	-0.022	-0.025	-0.018	-0.013	-0.019	-0.019	-0.021	-0.014	-0.011	-0.001	-0.033	-0.034	-0.04	-0.029	-0.025	-0.017	-0.019	-0.006	-0.007	-0.012	-0.011	-0.011	-0.004	0.001	-0.003	-0.017	-0.011
0	7	0.064	0.056	0.077	0.066	0.04	0.025	0.024	0.019	-0.01	-0.04	-0.034	-0.034	-0.016	0	-0.015	-0.032	-0.05	-0.049	-0.045	-0.027	-0.022	-0.025	-0.018	-0.013	-0.019	-0.019	-0.021	-0.014	-0.011	-0.001	-0.007	-0.034	-0.04	-0.029	-0.025	-0.017	-0.019	-0.006	-0.007	-0.012	-0.011	-0.011	-0.004	0.001	-0.003	-0.017	-0.011	-0.003
0	7	0.056	0.077	0.066	0.04	0.025	0.024	0.019	-0.01	-0.04	-0.034	-0.034	-0.016	0	-0.015	-0.032	-0.05	-0.049	-0.045	-0.027	-0.022	-0.025	-0.018	-0.013	-0.019	-0.019	-0.021	-0.014	-0.011	-0.001	-0.007	-0.013	-0.04	-0.029	-0.025	-0.017	-0.019	-0.006	-0.007	-0.012	-0.011	-0.011	-0.004	0.001	-0.003	-0.017	-0.011	-0.003	-0.004
0	7	0.077	0.066	0.04	0.025	0.024	0.019	-0.01	-0.04	-0.034	-0.034	-0.016	0	-0.015	-0.032	-0.05	-0.049	-0.045	-0.027	-0.022	-0.025	-0.018	-0.013	-0.019	-0.019	-0.021	-0.014	-0.011	-0.001	-0.007	-0.013	-0.032	-0.029	-0.025	-0.017	-0.019	-0.006	-0.007	-0.012	-0.011	-0.011	-0.004	0.001	-0.003	-0.017	-0.011	-0.003	-0.004	-0.008
0	7	0.066	0.04	0.025	0.024	0.019	-0.01	-0.04	-0.034	-0.034	-0.016	0	-0.015	-0.032	-0.05	-0.049	-0.045	-0.027	-0.022	-0.025	-0.018	-0.013	-0.019	-0.019	-0.021	-0.014	-0.011	-0.001	-0.007	-0.013	-0.032	-0.062	-0.025	-0.017	-0.019	-0.006	-0.007	-0.012	-0.011	-0.011	-0.004	0.001	-0.003	-0.017	-0.011	-0.003	-0.004	-0.008	-0.015
0	7	0	0.02	0.038	0.059	0.064	0.056	0.077	0.066	0.04	0.025	0.024	0.019	-0.01	-0.04	-0.034	-0.034	-0.016	0	-0.015	-0.032	-0.05	-0.049	-0.045	-0.027	-0.022	-0.025	-0.018	-0.013	-0.019	-0.019	-0.021	-0.039	-0.037	-0.032	-0.033	-0.034	-0.04	-0.029	-0.025	-0.017	-0.019	-0.006	-0.007	-0.012	-0.011	-0.011	-0.004	0.001
0	7	-0.022	0	0.02	0.038	0.059	0.064	0.056	0.077	0.066	0.04	0.025	0.024	0.019	-0.01	-0.04	-0.034	-0.034	-0.016	0	-0.015	-0.032	-0.05	-0.049	-0.045	-0.027	-0.022	-0.025	-0.018	-0.013	-0.019	-0.019	-0.051	-0.039	-0.037	-0.032	-0.033	-0.034	-0.04	-0.029	-0.025	-0.017	-0.019	-0.006	-0.007	-0.012	-0.011	-0.011	-0.004
0	7	-0.02	-0.022	0	0.02	0.038	0.059	0.064	0.056	0.077	0.066	0.04	0.025	0.024	0.019	-0.01	-0.04	-0.034	-0.034	-0.016	0	-0.015	-0.032	-0.05	-0.049	-0.045	-0.027	-0.022	-0.025	-0.018	-0.013	-0.019	-0.044	-0.051	-0.039	-0.037	-0.032	-0.033	-0.034	-0.04	-0.029	-0.025	-0.017	-0.019	-0.006	-0.007	-0.012	-0.011	-0.011
0	7	-0.009	-0.02	-0.022	0	0.02	0.038	0.059	0.064	0.056	0.077	0.066	0.04	0.025	0.024	0.019	-0.01	-0.04	-0.034	-0.034	-0.016	0	-0.015	-0.032	-0.05	-0.049	-0.045	-0.027	-0.022	-0.025	-0.018	-0.013	-0.047	-0.044	-0.051	-0.039	-0.037	-0.032	-0.033	-0.034	-0.04	-0.029	-0.025	-0.017	-0.019	-0.006	-0.007	-0.012	-0.011
0	7	-0.005	-0.009	-0.02	-0.022	0	0.02	0.038	0.059	0.064	0.056	0.077	0.066	0.04	0.025	0.024	0.019	-0.01	-0.04	-0.034	-0.034	-0.016	0	-0.015	-0.032	-0.05	-0.049	-0.045	-0.027	-0.022	-0.025	-0.018	-0.043	-0.047	-0.044	-0.051	-0.039	-0.037	-0.032	-0.033	-0.034	-0.04	-0.029	-0.025	-0.017	-0.019	-0.006	-0.007	-0.012
0	7	0.006	-0.005	-0.009	-0.02	-0.022	0	0.02	0.038	0.059	0.064	0.056	0.077	0.066	0.04	0.025	0.024	0.019	-0.01	-0.04	-0.034	-0.034	-0.016	0	-0.015	-0.032	-0.05	-0.049	-0.045	-0.027	-0.022	-0.025	-0.037	-0.043	-0.047	-0.044	-0.051	-0.039	-0.037	-0.032	-0.033	-0.034	-0.04	-0.029	-0.025	-0.017	-0.019	-0.006	-0.007
0	7	0.006	0.024	0.035	0.044	0.041	0.032	0.043	0.033	0.028	0.022	0.019	0.018	0.018	0.005	-0.016	-0.011	-0.032	-0.02	-0.011	-0.028	-0.039	-0.033	-0.03	-0.031	-0.038	-0.042	-0.046	-0.059	-0.041	-0.028	-0.023	0.026	0.023	0.025	0.014	0.016	0.009	0.001	-0.004	-0.007	-0.023	-0.03	-0.044	-0.035	-0.038	-0.037	-0.039	-0.047
0	7	0.024	0.035	0.044	0.041	0.032	0.043	0.033	0.028	0.022	0.019	0.018	0.018	0.005	-0.016	-0.011	-0.032	-0.02	-0.011	-0.028	-0.039	-0.033	-0.03	-0.031	-0.038	-0.042	-0.046	-0.059	-0.041	-0.028	-0.023	-0.04	0.023	0.025	0.014	0.016	0.009	0.001	-0.004	-0.007	-0.023	-0.03	-0.044	-0.035	-0.038	-0.037	-0.039	-0.047	-0.071
0	7	0.035	0.044	0.041	0.032	0.043	0.033	0.028	0.022	0.019	0.018	0.018	0.005	-0.016	-0.011	-0.032	-0.02	-0.011	-0.028	-0.039	-0.033	-0.03	-0.031	-0.038	-0.042	-0.046	-0.059	-0.041	-0.028	-0.023	-0.04	-0.076	0.025	0.014	0.016	0.009	0.001	-0.004	-0.007	-0.023	-0.03	-0.044	-0.035	-0.038	-0.037	-0.039	-0.047	-0.071	-0.05
0	7	0.044	0.041	0.032	0.043	0.033	0.028	0.022	0.019	0.018	0.018	0.005	-0.016	-0.011	-0.032	-0.02	-0.011	-0.028	-0.039	-0.033	-0.03	-0.031	-0.038	-0.042	-0.046	-0.059	-0.041	-0.028	-0.023	-0.04	-0.076	-0.069	0.014	0.016	0.009	0.001	-0.004	-0.007	-0.023	-0.03	-0.044	-0.035	-0.038	-0.037	-0.039	-0.047	-0.071	-0.05	-0.051
0	7	0.041	0.032	0.043	0.033	0.028	0.022	0.019	0.018	0.018	0.005	-0.016	-0.011	-0.032	-0.02	-0.011	-0.028	-0.039	-0.033	-0.03	-0.031	-0.038	-0.042	-0.046	-0.059	-0.041	-0.028	-0.023	-0.04	-0.076	-0.069	-0.053	0.016	0.009	0.001	-0.004	-0.007	-0.023	-0.03	-0.044	-0.035	-0.038	-0.037	-0.039	-0.047	-0.071	-0.05	-0.051	-0.051
0	7	0.032	0.043	0.033	0.028	0.022	0.019	0.018	0.018	0.005	-0.016	-0.011	-0.032	-0.02	-0.011	-0.028	-0.039	-0.033	-0.03	-0.031	-0.038	-0.042	-0.046	-0.059	-0.041	-0.028	-0.023	-0.04	-0.076	-0.069	-0.053	-0.035	0.009	0.001	-0.004	-0.007	-0.023	-0.03	-0.044	-0.035	-0.038	-0.037	-0.039	-0.047	-0.071	-0.05	-0.051	-0.051	-0.044
0	7	0.043	0.033	0.028	0.022	0.019	0.018	0.018	0.005	-0.016	-0.011	-0.032	-0.02	-0.011	-0.028	-0.039	-0.033	-0.03	-0.031	-0.038	-0.042	-0.046	-0.059	-0.041	-0.028	-0.023	-0.04	-0.076	-0.069	-0.053	-0.035	-0.028	0.001	-0.004	-0.007	-0.023	-0.03	-0.044	-0.035	-0.038	-0.037	-0.039	-0.047	-0.071	-0.05	-0.051	-0.051	-0.044	-0.033
0	7	-0.002	0.006	0.024	0.035	0.044	0.041	0.032	0.043	0.033	0.028	0.022	0.019	0.018	0.018	0.005	-0.016	-0.011	-0.032	-0.02	-0.011	-0.028	-0.039	-0.033	-0.03	-0.031	-0.038	-0.042	-0.046	-0.059	-0.041	-0.028	0.02	0.026	0.023	0.025	0.014	0.016	0.009	0.001	-0.004	-0.007	-0.023	-0.03	-0.044	-0.035	-0.038	-0.037	-0.039
0	7	-0.006	-0.002	0.006	0.024	0.035	0.044	0.041	0.032	0.043	0.033	0.028	0.022	0.019	0.018	0.018	0.005	-0.016	-0.011	-0.032	-0.02	-0.011	-0.028	-0.039	-0.033	-0.03	-0.031	-0.038	-0.042	-0.046	-0.059	-0.041	0.02	0.02	0.026	0.023	0.025	0.014	0.016	0.009	0.001	-0.004	-0.007	-0.023	-0.03	-0.044	-0.035	-0.038	-0.037
0	7	0.009	-0.006	-0.002	0.006	0.024	0.035	0.044	0.041	0.032	0.043	0.033	0.028	0.022	0.019	0.018	0.018	0.005	-0.016	-0.011	-0.032	-0.02	-0.011	-0.028	-0.039	-0.033	-0.03	-0.031	-0.038	-0.042	-0.046	-0.059	0.024	0.02	0.02	0.026	0.023	0.025	0.014	0.016	0.009	0.001	-0.004	-0.007	-0.023	-0.03	-0.044	-0.035	-0.038
0	7	0.006	0.009	-0.006	-0.002	0.006	0.024	0.035	0.044	0.041	0.032	0.043	0.033	0.028	0.022	0.019	0.018	0.018	0.005	-0.016	-0.011	-0.032	-0.02	-0.011	-0.028	-0.039	-0.033	-0.03	-0.031	-0.038	-0.042	-0.046	0.028	0.024	0.02	0.02	0.026	0.023	0.025	0.014	0.016	0.009	0.001	-0.004	-0.007	-0.023	-0.03	-0.044	-0.035
0	7	0.006	0.006	0.009	-0.006	-0.002	0.006	0.024	0.035	0.044	0.041	0.032	0.043	0.033	0.028	0.022	0.019	0.018	0.018	0.005	-0.016	-0.011	-0.032	-0.02	-0.011	-0.028	-0.039	-0.033	-0.03	-0.031	-0.038	-0.042	0.031	0.028	0.024	0.02	0.02	0.026	0.023	0.025	0.014	0.016	0.009	0.001	-0.004	-0.007	-0.023	-0.03	-0.044
0	7	0.014	0.006	0.006	0.009	-0.006	-0.002	0.006	0.024	0.035	0.044	0.041	0.032	0.043	0.033	0.028	0.022	0.019	0.018	0.018	0.005	-0.016	-0.011	-0.032	-0.02	-0.011	-0.028	-0.039	-0.033	-0.03	-0.031	-0.038	0.022	0.031	0.028	0.024	0.02	0.02	0.026	0.023	0.025	0.014	0.016	0.009	0.001	-0.004	-0.007	-0.023	-0.03
0	7	-0.003	0.007	0.011	0.009	-0.005	-0.018	-0.017	-0.004	0.005	0.007	0.009	0.005	0.017	0.034	0.036	0.023	0.027	0.024	0.032	0.015	0.019	0.029	0.033	0.038	0.039	0.026	0.017	0.015	0.043	0.025	0.012	0.005	0.002	-0.004	-0.012	-0.01	-0.014	-0.023	-0.02	-0.016	-0.021	-0.042	-0.053	-0.063	-0.07	-0.083	-0.065	-0.053
0	7	0.007	0.011	0.009	-0.005	-0.018	-0.017	-0.004	0.005	0.007	0.009	0.005	0.017	0.034	0.036	0.023	0.027	0.024	0.032	0.015	0.019	0.029	0.033	0.038	0.039	0.026	0.017	0.015	0.043	0.025	0.012	0.016	0.002	-0.004	-0.012	-0.01	-0.014	-0.023	-0.02	-0.016	-0.021	-0.042	-0.053	-0.063	-0.07	-0.083	-0.065	-0.053	-0.056
0	7	0.011	0.009	-0.005	-0.018	-0.017	-0.004	0.005	0.007	0.009	0.005	0.017	0.034	0.036	0.023	0.027	0.024	0.032	0.015	0.019	0.029	0.033	0.038	0.039	0.026	0.017	0.015	0.043	0.025	0.012	0.016	-0.002	-0.004	-0.012	-0.01	-0.014	-0.023	-0.02	-0.016	-0.021	-0.042	-0.053	-0.063	-0.07	-0.083	-0.065	-0.053	-0.056	-0.043
0	7	0.009	-0.005	-0.018	-0.017	-0.004	0.005	0.007	0.009	0.005	0.017	0.034	0.036	0.023	0.027	0.024	0.032	0.015	0.019	0.029	0.033	0.038	0.039	0.026	0.017	0.015	0.043	0.025	0.012	0.016	-0.002	-0.012	-0.012	-0.01	-0.014	-0.023	-0.02	-0.016	-0.021	-0.042	-0.053	-0.063	-0.07	-0.083	-0.065	-0.053	-0.056	-0.043	-0.04
0	7	-0.005	-0.018	-0.017	-0.004	0.005	0.007	0.009	0.005	0.017	0.034	0.036	0.023	0.027	0.024	0.032	0.015	0.019	0.029	0.033	0.038	0.039	0.026	0.017	0.015	0.043	0.025	0.012	0.016	-0.002	-0.012	0.001	-0.01	-0.014	-0.023	-0.02	-0.016	-0.021	-0.042	-0.053	-0.063	-0.07	-0.083	-0.065	-0.053	-0.056	-0.043	-0.04	-0.046
0	7	-0.018	-0.017	-0.004	0.005	0.007	0.009	0.005	0.017	0.034	0.036	0.023	0.027	0.024	0.032	0.015	0.019	0.029	0.033	0.038	0.039	0.026	0.017	0.015	0.043	0.025	0.012	0.016	-0.002	-0.012	0.001	0.001	-0.014	-0.023	-0.02	-0.016	-0.021	-0.042	-0.053	-0.063	-0.07	-0.083	-0.065	-0.053	-0.056	-0.043	-0.04	-0.046	-0.036
0	7	-0.017	-0.004	0.005	0.007	0.009	0.005	0.017	0.034	0.036	0.023	0.027	0.024	0.032	0.015	0.019	0.029	0.033	0.038	0.039	0.026	0.017	0.015	0.043	0.025	0.012	0.016	-0.002	-0.012	0.001	0.001	-0.005	-0.023	-0.02	-0.016	-0.021	-0.042	-0.053	-0.063	-0.07	-0.083	-0.065	-0.053	-0.056	-0.043	-0.04	-0.046	-0.036	-0.022
0	7	-0.014	-0.003	0.007	0.011	0.009	-0.005	-0.018	-0.017	-0.004	0.005	0.007	0.009	0.005	0.017	0.034	0.036	0.023	0.027	0.024	0.032	0.015	0.019	0.029	0.033	0.038	0.039	0.026	0.017	0.015	0.043	0.025	0.005	0.005	0.002	-0.004	-0.012	-0.01	-0.014	-0.023	-0.02	-0.016	-0.021	-0.042	-0.053	-0.063	-0.07	-0.083	-0.065
0	7	-0.016	-0.014	-0.003	0.007	0.011	0.009	-0.005	-0.018	-0.017	-0.004	0.005	0.007	0.009	0.005	0.017	0.034	0.036	0.023	0.027	0.024	0.032	0.015	0.019	0.029	0.033	0.038	0.039	0.026	0.017	0.015	0.043	0.007	0.005	0.005	0.002	-0.004	-0.012	-0.01	-0.014	-0.023	-0.02	-0.016	-0.021	-0.042	-0.053	-0.063	-0.07	-0.083
0	7	-0.012	-0.016	-0.014	-0.003	0.007	0.011	0.009	-0.005	-0.018	-0.017	-0.004	0.005	0.007	0.009	0.005	0.017	0.034	0.036	0.023	0.027	0.024	0.032	0.015	0.019	0.029	0.033	0.038	0.039	0.026	0.017	0.015	0.011	0.007	0.005	0.005	0.002	-0.004	-0.012	-0.01	-0.014	-0.023	-0.02	-0.016	-0.021	-0.042	-0.053	-0.063	-0.07
0	7	-0.006	-0.012	-0.016	-0.014	-0.003	0.007	0.011	0.009	-0.005	-0.018	-0.017	-0.004	0.005	0.007	0.009	0.005	0.017	0.034	0.036	0.023	0.027	0.024	0.032	0.015	0.019	0.029	0.033	0.038	0.039	0.026	0.017	0.017	0.011	0.007	0.005	0.005	0.002	-0.004	-0.012	-0.01	-0.014	-0.023	-0.02	-0.016	-0.021	-0.042	-0.053	-0.063
0	7	-0.004	-0.006	-0.012	-0.016	-0.014	-0.003	0.007	0.011	0.009	-0.005	-0.018	-0.017	-0.004	0.005	0.007	0.009	0.005	0.017	0.034	0.036	0.023	0.027	0.024	0.032	0.015	0.019	0.029	0.033	0.038	0.039	0.026	0.027	0.017	0.011	0.007	0.005	0.005	0.002	-0.004	-0.012	-0.01	-0.014	-0.023	-0.02	-0.016	-0.021	-0.042	-0.053
0	7	0.002	-0.004	-0.006	-0.012	-0.016	-0.014	-0.003	0.007	0.011	0.009	-0.005	-0.018	-0.017	-0.004	0.005	0.007	0.009	0.005	0.017	0.034	0.036	0.023	0.027	0.024	0.032	0.015	0.019	0.029	0.033	0.038	0.039	0.039	0.027	0.017	0.011	0.007	0.005	0.005	0.002	-0.004	-0.012	-0.01	-0.014	-0.023	-0.02	-0.016	-0.021	-0.042
0	7	-0.026	-0.019	-0.012	0	0.011	0.027	0.041	0.037	0.018	0.043	0.054	0.043	0.048	0.022	0.043	0.048	0.054	0.054	0.035	0.03	0.028	0.023	0.024	0.032	0.039	0.037	0.036	0.028	0.041	0.042	0.041	0.028	0.037	0.031	0.027	0.016	0.017	0.016	0.011	0.014	0.015	-0.007	-0.022	-0.029	-0.036	-0.045	-0.034	-0.039
0	7	-0.019	-0.012	0	0.011	0.027	0.041	0.037	0.018	0.043	0.054	0.043	0.048	0.022	0.043	0.048	0.054	0.054	0.035	0.03	0.028	0.023	0.024	0.032	0.039	0.037	0.036	0.028	0.041	0.042	0.041	0.046	0.037	0.031	0.027	0.016	0.017	0.016	0.011	0.014	0.015	-0.007	-0.022	-0.029	-0.036	-0.045	-0.034	-0.039	-0.017
0	7	-0.012	0	0.011	0.027	0.041	0.037	0.018	0.043	0.054	0.043	0.048	0.022	0.043	0.048	0.054	0.054	0.035	0.03	0.028	0.023	0.024	0.032	0.039	0.037	0.036	0.028	0.041	0.042	0.041	0.046	0.029	0.031	0.027	0.016	0.017	0.016	0.011	0.014	0.015	-0.007	-0.022	-0.029	-0.036	-0.045	-0.034	-0.039	-0.017	-0.021
0	7	0	0.011	0.027	0.041	0.037	0.018	0.043	0.054	0.043	0.048	0.022	0.043	0.048	0.054	0.054	0.035	0.03	0.028	0.023	0.024	0.032	0.039	0.037	0.036	0.028	0.041	0.042	0.041	0.046	0.029	0.023	0.027	0.016	0.017	0.016	0.011	0.014	0.015	-0.007	-0.022	-0.029	-0.036	-0.045	-0.034	-0.039	-0.017	-0.021	-0.012
0	7	0.011	0.027	0.041	0.037	0.018	0.043	0.054	0.043	0.048	0.022	0.043	0.048	0.054	0.054	0.035	0.03	0.028	0.023	0.024	0.032	0.039	0.037	0.036	0.028	0.041	0.042	0.041	0.046	0.029	0.023	0.006	0.016	0.017	0.016	0.011	0.014	0.015	-0.007	-0.022	-0.029	-0.036	-0.045	-0.034	-0.039	-0.017	-0.021	-0.012	-0.021
0	7	0.027	0.041	0.037	0.018	0.043	0.054	0.043	0.048	0.022	0.043	0.048	0.054	0.054	0.035	0.03	0.028	0.023	0.024	0.032	0.039	0.037	0.036	0.028	0.041	0.042	0.041	0.046	0.029	0.023	0.006	0.021	0.017	0.016	0.011	0.014	0.015	-0.007	-0.022	-0.029	-0.036	-0.045	-0.034	-0.039	-0.017	-0.021	-0.012	-0.021	-0.014
0	7	0.041	0.037	0.018	0.043	0.054	0.043	0.048	0.022	0.043	0.048	0.054	0.054	0.035	0.03	0.028	0.023	0.024	0.032	0.039	0.037	0.036	0.028	0.041	0.042	0.041	0.046	0.029	0.023	0.006	0.021	0.015	0.016	0.011	0.014	0.015	-0.007	-0.022	-0.029	-0.036	-0.045	-0.034	-0.039	-0.017	-0.021	-0.012	-0.021	-0.014	-0.017
0	7	-0.028	-0.026	-0.019	-0.012	0	0.011	0.027	0.041	0.037	0.018	0.043	0.054	0.043	0.048	0.022	0.043	0.048	0.054	0.054	0.035	0.03	0.028	0.023	0.024	0.032	0.039	0.037	0.036	0.028	0.041	0.042	0.031	0.028	0.037	0.031	0.027	0.016	0.017	0.016	0.011	0.014	0.015	-0.007	-0.022	-0.029	-0.036	-0.045	-0.034
0	7	-0.029	-0.028	-0.026	-0.019	-0.012	0	0.011	0.027	0.041	0.037	0.018	0.043	0.054	0.043	0.048	0.022	0.043	0.048	0.054	0.054	0.035	0.03	0.028	0.023	0.024	0.032	0.039	0.037	0.036	0.028	0.041	0.025	0.031	0.028	0.037	0.031	0.027	0.016	0.017	0.016	0.011	0.014	0.015	-0.007	-0.022	-0.029	-0.036	-0.045
0	7	-0.041	-0.029	-0.028	-0.026	-0.019	-0.012	0	0.011	0.027	0.041	0.037	0.018	0.043	0.054	0.043	0.048	0.022	0.043	0.048	0.054	0.054	0.035	0.03	0.028	0.023	0.024	0.032	0.039	0.037	0.036	0.028	0.024	0.025	0.031	0.028	0.037	0.031	0.027	0.016	0.017	0.016	0.011	0.014	0.015	-0.007	-0.022	-0.029	-0.036
0	7	-0.044	-0.041	-0.029	-0.028	-0.026	-0.019	-0.012	0	0.011	0.027	0.041	0.037	0.018	0.043	0.054	0.043	0.048	0.022	0.043	0.048	0.054	0.054	0.035	0.03	0.028	0.023	0.024	0.032	0.039	0.037	0.036	0.021	0.024	0.025	0.031	0.028	0.037	0.031	0.027	0.016	0.017	0.016	0.011	0.014	0.015	-0.007	-0.022	-0.029
0	7	-0.055	-0.044	-0.041	-0.029	-0.028	-0.026	-0.019	-0.012	0	0.011	0.027	0.041	0.037	0.018	0.043	0.054	0.043	0.048	0.022	0.043	0.048	0.054	0.054	0.035	0.03	0.028	0.023	0.024	0.032	0.039	0.037	0.024	0.021	0.024	0.025	0.031	0.028	0.037	0.031	0.027	0.016	0.017	0.016	0.011	0.014	0.015	-0.007	-0.022
0	7	-0.058	-0.055	-0.044	-0.041	-0.029	-0.028	-0.026	-0.019	-0.012	0	0.011	0.027	0.041	0.037	0.018	0.043	0.054	0.043	0.048	0.022	0.043	0.048	0.054	0.054	0.035	0.03	0.028	0.023	0.024	0.032	0.039	0.029	0.024	0.021	0.024	0.025	0.031	0.028	0.037	0.031	0.027	0.016	0.017	0.016	0.011	0.014	0.015	-0.007
0	7	-0.005	-0.001	0.003	0.005	0.025	0.034	0.03	0.013	0.018	0.018	0.022	0.024	0.015	0.019	0.029	0.027	0.04	0.022	0.036	0.026	0.027	0.024	0.027	0.028	0.026	0.025	0.012	0.001	0.003	0.011	0.013	0.011	0.011	0.008	-0.009	-0.002	0.004	-0.007	0.002	-0.008	-0.005	-0.003	0.002	0.01	-0.001	0.003	0	-0.007
0	7	-0.001	0.003	0.005	0.025	0.034	0.03	0.013	0.018	0.018	0.022	0.024	0.015	0.019	0.029	0.027	0.04	0.022	0.036	0.026	0.027	0.024	0.027	0.028	0.026	0.025	0.012	0.001	0.003	0.011	0.013	-0.03	0.011	0.008	-0.009	-0.002	0.004	-0.007	0.002	-0.008	-0.005	-0.003	0.002	0.01	-0.001	0.003	0	-0.007	0.001
0	7	0.003	0.005	0.025	0.034	0.03	0.013	0.018	0.018	0.022	0.024	0.015	0.019	0.029	0.027	0.04	0.022	0.036	0.026	0.027	0.024	0.027	0.028	0.026	0.025	0.012	0.001	0.003	0.011	0.013	-0.03	-0.036	0.008	-0.009	-0.002	0.004	-0.007	0.002	-0.008	-0.005	-0.003	0.002	0.01	-0.001	0.003	0	-0.007	0.001	-0.002
0	7	0.005	0.025	0.034	0.03	0.013	0.018	0.018	0.022	0.024	0.015	0.019	0.029	0.027	0.04	0.022	0.036	0.026	0.027	0.024	0.027	0.028	0.026	0.025	0.012	0.001	0.003	0.011	0.013	-0.03	-0.036	-0.017	-0.009	-0.002	0.004	-0.007	0.002	-0.008	-0.005	-0.003	0.002	0.01	-0.001	0.003	0	-0.007	0.001	-0.002	-0.006
0	7	0.025	0.034	0.03	0.013	0.018	0.018	0.022	0.024	0.015	0.019	0.029	0.027	0.04	0.022	0.036	0.026	0.027	0.024	0.027	0.028	0.026	0.025	0.012	0.001	0.003	0.011	0.013	-0.03	-0.036	-0.017	-0.022	-0.002	0.004	-0.007	0.002	-0.008	-0.005	-0.003	0.002	0.01	-0.001	0.003	0	-0.007	0.001	-0.002	-0.006	0.002
0	7	0.034	0.03	0.013	0.018	0.018	0.022	0.024	0.015	0.019	0.029	0.027	0.04	0.022	0.036	0.026	0.027	0.024	0.027	0.028	0.026	0.025	0.012	0.001	0.003	0.011	0.013	-0.03	-0.036	-0.017	-0.022	-0.029	0.004	-0.007	0.002	-0.008	-0.005	-0.003	0.002	0.01	-0.001	0.003	0	-0.007	0.001	-0.002	-0.006	0.002	0.006
0	7	0.03	0.013	0.018	0.018	0.022	0.024	0.015	0.019	0.029	0.027	0.04	0.022	0.036	0.026	0.027	0.024	0.027	0.028	0.026	0.025	0.012	0.001	0.003	0.011	0.013	-0.03	-0.036	-0.017	-0.022	-0.029	-0.012	-0.007	0.002	-0.008	-0.005	-0.003	0.002	0.01	-0.001	0.003	0	-0.007	0.001	-0.002	-0.006	0.002	0.006	0.009
0	7	-0.012	-0.005	-0.001	0.003	0.005	0.025	0.034	0.03	0.013	0.018	0.018	0.022	0.024	0.015	0.019	0.029	0.027	0.04	0.022	0.036	0.026	0.027	0.024	0.027	0.028	0.026	0.025	0.012	0.001	0.003	0.011	0.011	0.011	0.011	0.008	-0.009	-0.002	0.004	-0.007	0.002	-0.008	-0.005	-0.003	0.002	0.01	-0.001	0.003	0
0	7	-0.012	-0.012	-0.005	-0.001	0.003	0.005	0.025	0.034	0.03	0.013	0.018	0.018	0.022	0.024	0.015	0.019	0.029	0.027	0.04	0.022	0.036	0.026	0.027	0.024	0.027	0.028	0.026	0.025	0.012	0.001	0.003	0.009	0.011	0.011	0.011	0.008	-0.009	-0.002	0.004	-0.007	0.002	-0.008	-0.005	-0.003	0.002	0.01	-0.001	0.003
0	7	-0.012	-0.012	-0.012	-0.005	-0.001	0.003	0.005	0.025	0.034	0.03	0.013	0.018	0.018	0.022	0.024	0.015	0.019	0.029	0.027	0.04	0.022	0.036	0.026	0.027	0.024	0.027	0.028	0.026	0.025	0.012	0.001	0.008	0.009	0.011	0.011	0.011	0.008	-0.009	-0.002	0.004	-0.007	0.002	-0.008	-0.005	-0.003	0.002	0.01	-0.001
0	7	-0.022	-0.012	-0.012	-0.012	-0.005	-0.001	0.003	0.005	0.025	0.034	0.03	0.013	0.018	0.018	0.022	0.024	0.015	0.019	0.029	0.027	0.04	0.022	0.036	0.026	0.027	0.024	0.027	0.028	0.026	0.025	0.012	0.015	0.008	0.009	0.011	0.011	0.011	0.008	-0.009	-0.002	0.004	-0.007	0.002	-0.008	-0.005	-0.003	0.002	0.01
0	7	-0.023	-0.022	-0.012	-0.012	-0.012	-0.005	-0.001	0.003	0.005	0.025	0.034	0.03	0.013	0.018	0.018	0.022	0.024	0.015	0.019	0.029	0.027	0.04	0.022	0.036	0.026	0.027	0.024	0.027	0.028	0.026	0.025	0.014	0.015	0.008	0.009	0.011	0.011	0.011	0.008	-0.009	-0.002	0.004	-0.007	0.002	-0.008	-0.005	-0.003	0.002
0	7	-0.019	-0.023	-0.022	-0.012	-0.012	-0.012	-0.005	-0.001	0.003	0.005	0.025	0.034	0.03	0.013	0.018	0.018	0.022	0.024	0.015	0.019	0.029	0.027	0.04	0.022	0.036	0.026	0.027	0.024	0.027	0.028	0.026	0.015	0.014	0.015	0.008	0.009	0.011	0.011	0.011	0.008	-0.009	-0.002	0.004	-0.007	0.002	-0.008	-0.005	-0.003
0	7	0.021	0.002	0.01	0.022	0.022	0.003	-0.01	0.022	0.03	-0.001	0.006	0.013	0.012	0.008	0.01	0.013	0.001	-0.002	-0.014	-0.01	-0.027	-0.023	-0.023	-0.031	-0.053	-0.045	-0.027	-0.01	-0.013	-0.009	-0.001	-0.018	-0.005	-0.014	-0.014	-0.009	-0.008	-0.006	-0.017	-0.009	-0.014	-0.01	0.006	0.011	-0.011	-0.009	-0.008	-0.012
0	7	0.002	0.01	0.022	0.022	0.003	-0.01	0.022	0.03	-0.001	0.006	0.013	0.012	0.008	0.01	0.013	0.001	-0.002	-0.014	-0.01	-0.027	-0.023	-0.023	-0.031	-0.053	-0.045	-0.027	-0.01	-0.013	-0.009	-0.001	0.02	-0.005	-0.014	-0.014	-0.009	-0.008	-0.006	-0.017	-0.009	-0.014	-0.01	0.006	0.011	-0.011	-0.009	-0.008	-0.012	-0.014
0	7	0.01	0.022	0.022	0.003	-0.01	0.022	0.03	-0.001	0.006	0.013	0.012	0.008	0.01	0.013	0.001	-0.002	-0.014	-0.01	-0.027	-0.023	-0.023	-0.031	-0.053	-0.045	-0.027	-0.01	-0.013	-0.009	-0.001	0.02	0.011	-0.014	-0.014	-0.009	-0.008	-0.006	-0.017	-0.009	-0.014	-0.01	0.006	0.011	-0.011	-0.009	-0.008	-0.012	-0.014	0
0	7	0.022	0.022	0.003	-0.01	0.022	0.03	-0.001	0.006	0.013	0.012	0.008	0.01	0.013	0.001	-0.002	-0.014	-0.01	-0.027	-0.023	-0.023	-0.031	-0.053	-0.045	-0.027	-0.01	-0.013	-0.009	-0.001	0.02	0.011	-0.02	-0.014	-0.009	-0.008	-0.006	-0.017	-0.009	-0.014	-0.01	0.006	0.011	-0.011	-0.009	-0.008	-0.012	-0.014	0	-0.004
0	7	0.022	0.003	-0.01	0.022	0.03	-0.001	0.006	0.013	0.012	0.008	0.01	0.013	0.001	-0.002	-0.014	-0.01	-0.027	-0.023	-0.023	-0.031	-0.053	-0.045	-0.027	-0.01	-0.013	-0.009	-0.001	0.02	0.011	-0.02	-0.009	-0.009	-0.008	-0.006	-0.017	-0.009	-0.014	-0.01	0.006	0.011	-0.011	-0.009	-0.008	-0.012	-0.014	0	-0.004	-0.005
0	7	0.003	-0.01	0.022	0.03	-0.001	0.006	0.013	0.012	0.008	0.01	0.013	0.001	-0.002	-0.014	-0.01	-0.027	-0.023	-0.023	-0.031	-0.053	-0.045	-0.027	-0.01	-0.013	-0.009	-0.001	0.02	0.011	-0.02	-0.009	-0.012	-0.008	-0.006	-0.017	-0.009	-0.014	-0.01	0.006	0.011	-0.011	-0.009	-0.008	-0.012	-0.014	0	-0.004	-0.005	-0.007
0	7	-0.01	0.022	0.03	-0.001	0.006	0.013	0.012	0.008	0.01	0.013	0.001	-0.002	-0.014	-0.01	-0.027	-0.023	-0.023	-0.031	-0.053	-0.045	-0.027	-0.01	-0.013	-0.009	-0.001	0.02	0.011	-0.02	-0.009	-0.012	-0.011	-0.006	-0.017	-0.009	-0.014	-0.01	0.006	0.011	-0.011	-0.009	-0.008	-0.012	-0.014	0	-0.004	-0.005	-0.007	-0.006
0	7	0.014	0.021	0.002	0.01	0.022	0.022	0.003	-0.01	0.022	0.03	-0.001	0.006	0.013	0.012	0.008	0.01	0.013	0.001	-0.002	-0.014	-0.01	-0.027	-0.023	-0.023	-0.031	-0.053	-0.045	-0.027	-0.01	-0.013	-0.009	-0.024	-0.018	-0.005	-0.014	-0.014	-0.009	-0.008	-0.006	-0.017	-0.009	-0.014	-0.01	0.006	0.011	-0.011	-0.009	-0.008
0	7	0.006	0.014	0.021	0.002	0.01	0.022	0.022	0.003	-0.01	0.022	0.03	-0.001	0.006	0.013	0.012	0.008	0.01	0.013	0.001	-0.002	-0.014	-0.01	-0.027	-0.023	-0.023	-0.031	-0.053	-0.045	-0.027	-0.01	-0.013	-0.025	-0.024	-0.018	-0.005	-0.014	-0.014	-0.009	-0.008	-0.006	-0.017	-0.009	-0.014	-0.01	0.006	0.011	-0.011	-0.009
0	7	0.007	0.006	0.014	0.021	0.002	0.01	0.022	0.022	0.003	-0.01	0.022	0.03	-0.001	0.006	0.013	0.012	0.008	0.01	0.013	0.001	-0.002	-0.014	-0.01	-0.027	-0.023	-0.023	-0.031	-0.053	-0.045	-0.027	-0.01	-0.007	-0.025	-0.024	-0.018	-0.005	-0.014	-0.014	-0.009	-0.008	-0.006	-0.017	-0.009	-0.014	-0.01	0.006	0.011	-0.011
0	7	0.021	0.007	0.006	0.014	0.021	0.002	0.01	0.022	0.022	0.003	-0.01	0.022	0.03	-0.001	0.006	0.013	0.012	0.008	0.01	0.013	0.001	-0.002	-0.014	-0.01	-0.027	-0.023	-0.023	-0.031	-0.053	-0.045	-0.027	-0.011	-0.007	-0.025	-0.024	-0.018	-0.005	-0.014	-0.014	-0.009	-0.008	-0.006	-0.017	-0.009	-0.014	-0.01	0.006	0.011
0	7	0.021	0.021	0.007	0.006	0.014	0.021	0.002	0.01	0.022	0.022	0.003	-0.01	0.022	0.03	-0.001	0.006	0.013	0.012	0.008	0.01	0.013	0.001	-0.002	-0.014	-0.01	-0.027	-0.023	-0.023	-0.031	-0.053	-0.045	-0.005	-0.011	-0.007	-0.025	-0.024	-0.018	-0.005	-0.014	-0.014	-0.009	-0.008	-0.006	-0.017	-0.009	-0.014	-0.01	0.006
0	7	0.022	0.021	0.021	0.007	0.006	0.014	0.021	0.002	0.01	0.022	0.022	0.003	-0.01	0.022	0.03	-0.001	0.006	0.013	0.012	0.008	0.01	0.013	0.001	-0.002	-0.014	-0.01	-0.027	-0.023	-0.023	-0.031	-0.053	-0.023	-0.005	-0.011	-0.007	-0.025	-0.024	-0.018	-0.005	-0.014	-0.014	-0.009	-0.008	-0.006	-0.017	-0.009	-0.014	-0.01
0	7	0.027	0.02	0.004	0.011	0.018	0.003	-0.016	-0.026	-0.003	-0.004	0.005	-0.002	-0.019	-0.022	-0.024	-0.033	-0.052	-0.052	-0.036	-0.032	-0.033	-0.039	-0.052	-0.071	-0.033	0.002	-0.007	-0.041	-0.045	-0.032	-0.026	-0.011	-0.005	-0.014	-0.007	-0.014	-0.002	-0.006	-0.011	-0.014	-0.008	-0.011	-0.021	-0.017	-0.005	-0.014	-0.011	-0.029
0	7	0.02	0.004	0.011	0.018	0.003	-0.016	-0.026	-0.003	-0.004	0.005	-0.002	-0.019	-0.022	-0.024	-0.033	-0.052	-0.052	-0.036	-0.032	-0.033	-0.039	-0.052	-0.071	-0.033	0.002	-0.007	-0.041	-0.045	-0.032	-0.026	-0.018	-0.005	-0.014	-0.007	-0.014	-0.002	-0.006	-0.011	-0.014	-0.008	-0.011	-0.021	-0.017	-0.005	-0.014	-0.011	-0.029	-0.015
0	7	0.004	0.011	0.018	0.003	-0.016	-0.026	-0.003	-0.004	0.005	-0.002	-0.019	-0.022	-0.024	-0.033	-0.052	-0.052	-0.036	-0.032	-0.033	-0.039	-0.052	-0.071	-0.033	0.002	-0.007	-0.041	-0.045	-0.032	-0.026	-0.018	-0.019	-0.014	-0.007	-0.014	-0.002	-0.006	-0.011	-0.014	-0.008	-0.011	-0.021	-0.017	-0.005	-0.014	-0.011	-0.029	-0.015	0.001
0	7	0.011	0.018	0.003	-0.016	-0.026	-0.003	-0.004	0.005	-0.002	-0.019	-0.022	-0.024	-0.033	-0.052	-0.052	-0.036	-0.032	-0.033	-0.039	-0.052	-0.071	-0.033	0.002	-0.007	-0.041	-0.045	-0.032	-0.026	-0.018	-0.019	-0.022	-0.007	-0.014	-0.002	-0.006	-0.011	-0.014	-0.008	-0.011	-0.021	-0.017	-0.005	-0.014	-0.011	-0.029	-0.015	0.001	0
0	7	0.018	0.003	-0.016	-0.026	-0.003	-0.004	0.005	-0.002	-0.019	-0.022	-0.024	-0.033	-0.052	-0.052	-0.036	-0.032	-0.033	-0.039	-0.052	-0.071	-0.033	0.002	-0.007	-0.041	-0.045	-0.032	-0.026	-0.018	-0.019	-0.022	-0.024	-0.014	-0.002	-0.006	-0.011	-0.014	-0.008	-0.011	-0.021	-0.017	-0.005	-0.014	-0.011	-0.029	-0.015	0.001	0	-0.001
0	7	0.003	-0.016	-0.026	-0.003	-0.004	0.005	-0.002	-0.019	-0.022	-0.024	-0.033	-0.052	-0.052	-0.036	-0.032	-0.033	-0.039	-0.052	-0.071	-0.033	0.002	-0.007	-0.041	-0.045	-0.032	-0.026	-0.018	-0.019	-0.022	-0.024	-0.033	-0.002	-0.006	-0.011	-0.014	-0.008	-0.011	-0.021	-0.017	-0.005	-0.014	-0.011	-0.029	-0.015	0.001	0	-0.001	-0.007
0	7	-0.016	-0.026	-0.003	-0.004	0.005	-0.002	-0.019	-0.022	-0.024	-0.033	-0.052	-0.052	-0.036	-0.032	-0.033	-0.039	-0.052	-0.071	-0.033	0.002	-0.007	-0.041	-0.045	-0.032	-0.026	-0.018	-0.019	-0.022	-0.024	-0.033	-0.036	-0.006	-0.011	-0.014	-0.008	-0.011	-0.021	-0.017	-0.005	-0.014	-0.011	-0.029	-0.015	0.001	0	-0.001	-0.007	-0.001
0	7	0.037	0.027	0.02	0.004	0.011	0.018	0.003	-0.016	-0.026	-0.003	-0.004	0.005	-0.002	-0.019	-0.022	-0.024	-0.033	-0.052	-0.052	-0.036	-0.032	-0.033	-0.039	-0.052	-0.071	-0.033	0.002	-0.007	-0.041	-0.045	-0.032	-0.014	-0.011	-0.005	-0.014	-0.007	-0.014	-0.002	-0.006	-0.011	-0.014	-0.008	-0.011	-0.021	-0.017	-0.005	-0.014	-0.011
0	7	0.053	0.037	0.027	0.02	0.004	0.011	0.018	0.003	-0.016	-0.026	-0.003	-0.004	0.005	-0.002	-0.019	-0.022	-0.024	-0.033	-0.052	-0.052	-0.036	-0.032	-0.033	-0.039	-0.052	-0.071	-0.033	0.002	-0.007	-0.041	-0.045	-0.025	-0.014	-0.011	-0.005	-0.014	-0.007	-0.014	-0.002	-0.006	-0.011	-0.014	-0.008	-0.011	-0.021	-0.017	-0.005	-0.014
0	7	0.048	0.053	0.037	0.027	0.02	0.004	0.011	0.018	0.003	-0.016	-0.026	-0.003	-0.004	0.005	-0.002	-0.019	-0.022	-0.024	-0.033	-0.052	-0.052	-0.036	-0.032	-0.033	-0.039	-0.052	-0.071	-0.033	0.002	-0.007	-0.041	-0.014	-0.025	-0.014	-0.011	-0.005	-0.014	-0.007	-0.014	-0.002	-0.006	-0.011	-0.014	-0.008	-0.011	-0.021	-0.017	-0.005
0	7	0.05	0.048	0.053	0.037	0.027	0.02	0.004	0.011	0.018	0.003	-0.016	-0.026	-0.003	-0.004	0.005	-0.002	-0.019	-0.022	-0.024	-0.033	-0.052	-0.052	-0.036	-0.032	-0.033	-0.039	-0.052	-0.071	-0.033	0.002	-0.007	-0.011	-0.014	-0.025	-0.014	-0.011	-0.005	-0.014	-0.007	-0.014	-0.002	-0.006	-0.011	-0.014	-0.008	-0.011	-0.021	-0.017
0	7	0.046	0.05	0.048	0.053	0.037	0.027	0.02	0.004	0.011	0.018	0.003	-0.016	-0.026	-0.003	-0.004	0.005	-0.002	-0.019	-0.022	-0.024	-0.033	-0.052	-0.052	-0.036	-0.032	-0.033	-0.039	-0.052	-0.071	-0.033	0.002	-0.002	-0.011	-0.014	-0.025	-0.014	-0.011	-0.005	-0.014	-0.007	-0.014	-0.002	-0.006	-0.011	-0.014	-0.008	-0.011	-0.021
0	7	0.049	0.046	0.05	0.048	0.053	0.037	0.027	0.02	0.004	0.011	0.018	0.003	-0.016	-0.026	-0.003	-0.004	0.005	-0.002	-0.019	-0.022	-0.024	-0.033	-0.052	-0.052	-0.036	-0.032	-0.033	-0.039	-0.052	-0.071	-0.033	-0.007	-0.002	-0.011	-0.014	-0.025	-0.014	-0.011	-0.005	-0.014	-0.007	-0.014	-0.002	-0.006	-0.011	-0.014	-0.008	-0.011
0	7	-0.009	-0.017	-0.012	-0.012	-0.013	-0.01	0.004	0.011	0.022	0.026	0.022	0.022	0.03	0.03	0.026	0.041	0.037	0.025	0.023	0.026	0.021	0.037	0.042	0.029	0.027	0.029	0.057	0.043	0.021	0	-0.011	0.016	0.019	0.01	0.023	0.03	0.024	0.017	0.013	0.01	0.01	0.019	0.017	0.01	0.009	-0.002	0.003	0.004
0	7	-0.017	-0.012	-0.012	-0.013	-0.01	0.004	0.011	0.022	0.026	0.022	0.022	0.03	0.03	0.026	0.041	0.037	0.025	0.023	0.026	0.021	0.037	0.042	0.029	0.027	0.029	0.057	0.043	0.021	0	-0.011	-0.003	0.019	0.01	0.023	0.03	0.024	0.017	0.013	0.01	0.01	0.019	0.017	0.01	0.009	-0.002	0.003	0.004	0.009
0	7	-0.012	-0.012	-0.013	-0.01	0.004	0.011	0.022	0.026	0.022	0.022	0.03	0.03	0.026	0.041	0.037	0.025	0.023	0.026	0.021	0.037	0.042	0.029	0.027	0.029	0.057	0.043	0.021	0	-0.011	-0.003	0.011	0.01	0.023	0.03	0.024	0.017	0.013	0.01	0.01	0.019	0.017	0.01	0.009	-0.002	0.003	0.004	0.009	-0.008
0	7	-0.012	-0.013	-0.01	0.004	0.011	0.022	0.026	0.022	0.022	0.03	0.03	0.026	0.041	0.037	0.025	0.023	0.026	0.021	0.037	0.042	0.029	0.027	0.029	0.057	0.043	0.021	0	-0.011	-0.003	0.011	0.011	0.023	0.03	0.024	0.017	0.013	0.01	0.01	0.019	0.017	0.01	0.009	-0.002	0.003	0.004	0.009	-0.008	-0.011
0	7	-0.013	-0.01	0.004	0.011	0.022	0.026	0.022	0.022	0.03	0.03	0.026	0.041	0.037	0.025	0.023	0.026	0.021	0.037	0.042	0.029	0.027	0.029	0.057	0.043	0.021	0	-0.011	-0.003	0.011	0.011	0.004	0.03	0.024	0.017	0.013	0.01	0.01	0.019	0.017	0.01	0.009	-0.002	0.003	0.004	0.009	-0.008	-0.011	0
0	7	-0.01	0.004	0.011	0.022	0.026	0.022	0.022	0.03	0.03	0.026	0.041	0.037	0.025	0.023	0.026	0.021	0.037	0.042	0.029	0.027	0.029	0.057	0.043	0.021	0	-0.011	-0.003	0.011	0.011	0.004	-0.005	0.024	0.017	0.013	0.01	0.01	0.019	0.017	0.01	0.009	-0.002	0.003	0.004	0.009	-0.008	-0.011	0	0.004
0	7	0.004	0.011	0.022	0.026	0.022	0.022	0.03	0.03	0.026	0.041	0.037	0.025	0.023	0.026	0.021	0.037	0.042	0.029	0.027	0.029	0.057	0.043	0.021	0	-0.011	-0.003	0.011	0.011	0.004	-0.005	-0.001	0.017	0.013	0.01	0.01	0.019	0.017	0.01	0.009	-0.002	0.003	0.004	0.009	-0.008	-0.011	0	0.004	0.015
0	7	-0.015	-0.009	-0.017	-0.012	-0.012	-0.013	-0.01	0.004	0.011	0.022	0.026	0.022	0.022	0.03	0.03	0.026	0.041	0.037	0.025	0.023	0.026	0.021	0.037	0.042	0.029	0.027	0.029	0.057	0.043	0.021	0	0.017	0.016	0.019	0.01	0.023	0.03	0.024	0.017	0.013	0.01	0.01	0.019	0.017	0.01	0.009	-0.002	0.003
0	7	-0.032	-0.015	-0.009	-0.017	-0.012	-0.012	-0.013	-0.01	0.004	0.011	0.022	0.026	0.022	0.022	0.03	0.03	0.026	0.041	0.037	0.025	0.023	0.026	0.021	0.037	0.042	0.029	0.027	0.029	0.057	0.043	0.021	0.014	0.017	0.016	0.019	0.01	0.023	0.03	0.024	0.017	0.013	0.01	0.01	0.019	0.017	0.01	0.009	-0.002
0	7	-0.045	-0.032	-0.015	-0.009	-0.017	-0.012	-0.012	-0.013	-0.01	0.004	0.011	0.022	0.026	0.022	0.022	0.03	0.03	0.026	0.041	0.037	0.025	0.023	0.026	0.021	0.037	0.042	0.029	0.027	0.029	0.057	0.043	0.008	0.014	0.017	0.016	0.019	0.01	0.023	0.03	0.024	0.017	0.013	0.01	0.01	0.019	0.017	0.01	0.009
0	7	-0.037	-0.045	-0.032	-0.015	-0.009	-0.017	-0.012	-0.012	-0.013	-0.01	0.004	0.011	0.022	0.026	0.022	0.022	0.03	0.03	0.026	0.041	0.037	0.025	0.023	0.026	0.021	0.037	0.042	0.029	0.027	0.029	0.057	0.01	0.008	0.014	0.017	0.016	0.019	0.01	0.023	0.03	0.024	0.017	0.013	0.01	0.01	0.019	0.017	0.01
0	7	-0.019	-0.037	-0.045	-0.032	-0.015	-0.009	-0.017	-0.012	-0.012	-0.013	-0.01	0.004	0.011	0.022	0.026	0.022	0.022	0.03	0.03	0.026	0.041	0.037	0.025	0.023	0.026	0.021	0.037	0.042	0.029	0.027	0.029	0	0.01	0.008	0.014	0.017	0.016	0.019	0.01	0.023	0.03	0.024	0.017	0.013	0.01	0.01	0.019	0.017
0	7	-0.021	-0.019	-0.037	-0.045	-0.032	-0.015	-0.009	-0.017	-0.012	-0.012	-0.013	-0.01	0.004	0.011	0.022	0.026	0.022	0.022	0.03	0.03	0.026	0.041	0.037	0.025	0.023	0.026	0.021	0.037	0.042	0.029	0.027	0.007	0	0.01	0.008	0.014	0.017	0.016	0.019	0.01	0.023	0.03	0.024	0.017	0.013	0.01	0.01	0.019
0	7	-0.031	-0.031	-0.034	-0.044	-0.022	-0.012	-0.002	-0.003	-0.008	-0.012	0	0.002	0.021	0.032	0.021	0.024	0.022	0.025	0.023	0.033	0.025	0.013	0.017	0.034	0.021	0.018	0.031	0.005	0.007	0.031	0.033	0.047	0.047	0.043	0.037	0.038	0.035	0.025	0.022	0.011	0.011	0.015	0.009	0.015	0.01	0.02	0.007	0.007
0	7	-0.031	-0.034	-0.044	-0.022	-0.012	-0.002	-0.003	-0.008	-0.012	0	0.002	0.021	0.032	0.021	0.024	0.022	0.025	0.023	0.033	0.025	0.013	0.017	0.034	0.021	0.018	0.031	0.005	0.007	0.031	0.033	0.021	0.047	0.043	0.037	0.038	0.035	0.025	0.022	0.011	0.011	0.015	0.009	0.015	0.01	0.02	0.007	0.007	0.004
0	7	-0.034	-0.044	-0.022	-0.012	-0.002	-0.003	-0.008	-0.012	0	0.002	0.021	0.032	0.021	0.024	0.022	0.025	0.023	0.033	0.025	0.013	0.017	0.034	0.021	0.018	0.031	0.005	0.007	0.031	0.033	0.021	0	0.043	0.037	0.038	0.035	0.025	0.022	0.011	0.011	0.015	0.009	0.015	0.01	0.02	0.007	0.007	0.004	-0.002
0	7	-0.044	-0.022	-0.012	-0.002	-0.003	-0.008	-0.012	0	0.002	0.021	0.032	0.021	0.024	0.022	0.025	0.023	0.033	0.025	0.013	0.017	0.034	0.021	0.018	0.031	0.005	0.007	0.031	0.033	0.021	0	0.009	0.037	0.038	0.035	0.025	0.022	0.011	0.011	0.015	0.009	0.015	0.01	0.02	0.007	0.007	0.004	-0.002	-0.006
0	7	-0.022	-0.012	-0.002	-0.003	-0.008	-0.012	0	0.002	0.021	0.032	0.021	0.024	0.022	0.025	0.023	0.033	0.025	0.013	0.017	0.034	0.021	0.018	0.031	0.005	0.007	0.031	0.033	0.021	0	0.009	0.013	0.038	0.035	0.025	0.022	0.011	0.011	0.015	0.009	0.015	0.01	0.02	0.007	0.007	0.004	-0.002	-0.006	-0.004
0	7	-0.012	-0.002	-0.003	-0.008	-0.012	0	0.002	0.021	0.032	0.021	0.024	0.022	0.025	0.023	0.033	0.025	0.013	0.017	0.034	0.021	0.018	0.031	0.005	0.007	0.031	0.033	0.021	0	0.009	0.013	0.016	0.035	0.025	0.022	0.011	0.011	0.015	0.009	0.015	0.01	0.02	0.007	0.007	0.004	-0.002	-0.006	-0.004	-0.005
0	7	-0.002	-0.003	-0.008	-0.012	0	0.002	0.021	0.032	0.021	0.024	0.022	0.025	0.023	0.033	0.025	0.013	0.017	0.034	0.021	0.018	0.031	0.005	0.007	0.031	0.033	0.021	0	0.009	0.013	0.016	0.013	0.025	0.022	0.011	0.011	0.015	0.009	0.015	0.01	0.02	0.007	0.007	0.004	-0.002	-0.006	-0.004	-0.005	-0.001
0	7	-0.032	-0.031	-0.031	-0.034	-0.044	-0.022	-0.012	-0.002	-0.003	-0.008	-0.012	0	0.002	0.021	0.032	0.021	0.024	0.022	0.025	0.023	0.033	0.025	0.013	0.017	0.034	0.021	0.018	0.031	0.005	0.007	0.031	0.039	0.047	0.047	0.043	0.037	0.038	0.035	0.025	0.022	0.011	0.011	0.015	0.009	0.015	0.01	0.02	0.007
0	7	-0.04	-0.032	-0.031	-0.031	-0.034	-0.044	-0.022	-0.012	-0.002	-0.003	-0.008	-0.012	0	0.002	0.021	0.032	0.021	0.024	0.022	0.025	0.023	0.033	0.025	0.013	0.017	0.034	0.021	0.018	0.031	0.005	0.007	0.04	0.039	0.047	0.047	0.043	0.037	0.038	0.035	0.025	0.022	0.011	0.011	0.015	0.009	0.015	0.01	0.02
0	7	-0.059	-0.04	-0.032	-0.031	-0.031	-0.034	-0.044	-0.022	-0.012	-0.002	-0.003	-0.008	-0.012	0	0.002	0.021	0.032	0.021	0.024	0.022	0.025	0.023	0.033	0.025	0.013	0.017	0.034	0.021	0.018	0.031	0.005	0.038	0.04	0.039	0.047	0.047	0.043	0.037	0.038	0.035	0.025	0.022	0.011	0.011	0.015	0.009	0.015	0.01
0	7	-0.049	-0.059	-0.04	-0.032	-0.031	-0.031	-0.034	-0.044	-0.022	-0.012	-0.002	-0.003	-0.008	-0.012	0	0.002	0.021	0.032	0.021	0.024	0.022	0.025	0.023	0.033	0.025	0.013	0.017	0.034	0.021	0.018	0.031	0.035	0.038	0.04	0.039	0.047	0.047	0.043	0.037	0.038	0.035	0.025	0.022	0.011	0.011	0.015	0.009	0.015
0	7	-0.03	-0.049	-0.059	-0.04	-0.032	-0.031	-0.031	-0.034	-0.044	-0.022	-0.012	-0.002	-0.003	-0.008	-0.012	0	0.002	0.021	0.032	0.021	0.024	0.022	0.025	0.023	0.033	0.025	0.013	0.017	0.034	0.021	0.018	0.035	0.035	0.038	0.04	0.039	0.047	0.047	0.043	0.037	0.038	0.035	0.025	0.022	0.011	0.011	0.015	0.009
0	7	-0.013	-0.03	-0.049	-0.059	-0.04	-0.032	-0.031	-0.031	-0.034	-0.044	-0.022	-0.012	-0.002	-0.003	-0.008	-0.012	0	0.002	0.021	0.032	0.021	0.024	0.022	0.025	0.023	0.033	0.025	0.013	0.017	0.034	0.021	0.038	0.035	0.035	0.038	0.04	0.039	0.047	0.047	0.043	0.037	0.038	0.035	0.025	0.022	0.011	0.011	0.015
0	7	0.062	0.065	0.056	0.056	0.072	0.048	0.051	0.055	0.025	0.026	0.001	-0.007	-0.01	-0.003	-0.026	-0.031	-0.024	-0.027	-0.029	-0.037	-0.034	-0.009	-0.015	-0.016	-0.015	-0.007	-0.011	-0.005	-0.024	-0.02	-0.018	-0.01	-0.014	-0.014	-0.018	-0.028	-0.027	-0.019	-0.026	-0.021	-0.015	-0.02	-0.015	-0.024	-0.023	-0.015	-0.012	-0.013
0	7	0.065	0.056	0.056	0.072	0.048	0.051	0.055	0.025	0.026	0.001	-0.007	-0.01	-0.003	-0.026	-0.031	-0.024	-0.027	-0.029	-0.037	-0.034	-0.009	-0.015	-0.016	-0.015	-0.007	-0.011	-0.005	-0.024	-0.02	-0.018	-0.007	-0.014	-0.014	-0.018	-0.028	-0.027	-0.019	-0.026	-0.021	-0.015	-0.02	-0.015	-0.024	-0.023	-0.015	-0.012	-0.013	-0.019
0	7	0.056	0.056	0.072	0.048	0.051	0.055	0.025	0.026	0.001	-0.007	-0.01	-0.003	-0.026	-0.031	-0.024	-0.027	-0.029	-0.037	-0.034	-0.009	-0.015	-0.016	-0.015	-0.007	-0.011	-0.005	-0.024	-0.02	-0.018	-0.007	-0.013	-0.014	-0.018	-0.028	-0.027	-0.019	-0.026	-0.021	-0.015	-0.02	-0.015	-0.024	-0.023	-0.015	-0.012	-0.013	-0.019	-0.013
0	7	0.056	0.072	0.048	0.051	0.055	0.025	0.026	0.001	-0.007	-0.01	-0.003	-0.026	-0.031	-0.024	-0.027	-0.029	-0.037	-0.034	-0.009	-0.015	-0.016	-0.015	-0.007	-0.011	-0.005	-0.024	-0.02	-0.018	-0.007	-0.013	-0.007	-0.018	-0.028	-0.027	-0.019	-0.026	-0.021	-0.015	-0.02	-0.015	-0.024	-0.023	-0.015	-0.012	-0.013	-0.019	-0.013	-0.017
0	7	0.072	0.048	0.051	0.055	0.025	0.026	0.001	-0.007	-0.01	-0.003	-0.026	-0.031	-0.024	-0.027	-0.029	-0.037	-0.034	-0.009	-0.015	-0.016	-0.015	-0.007	-0.011	-0.005	-0.024	-0.02	-0.018	-0.007	-0.013	-0.007	-0.02	-0.028	-0.027	-0.019	-0.026	-0.021	-0.015	-0.02	-0.015	-0.024	-0.023	-0.015	-0.012	-0.013	-0.019	-0.013	-0.017	-0.014
0	7	0.048	0.051	0.055	0.025	0.026	0.001	-0.007	-0.01	-0.003	-0.026	-0.031	-0.024	-0.027	-0.029	-0.037	-0.034	-0.009	-0.015	-0.016	-0.015	-0.007	-0.011	-0.005	-0.024	-0.02	-0.018	-0.007	-0.013	-0.007	-0.02	-0.022	-0.027	-0.019	-0.026	-0.021	-0.015	-0.02	-0.015	-0.024	-0.023	-0.015	-0.012	-0.013	-0.019	-0.013	-0.017	-0.014	-0.024
0	7	0.051	0.055	0.025	0.026	0.001	-0.007	-0.01	-0.003	-0.026	-0.031	-0.024	-0.027	-0.029	-0.037	-0.034	-0.009	-0.015	-0.016	-0.015	-0.007	-0.011	-0.005	-0.024	-0.02	-0.018	-0.007	-0.013	-0.007	-0.02	-0.022	-0.033	-0.019	-0.026	-0.021	-0.015	-0.02	-0.015	-0.024	-0.023	-0.015	-0.012	-0.013	-0.019	-0.013	-0.017	-0.014	-0.024	-0.022
0	7	0.068	0.062	0.065	0.056	0.056	0.072	0.048	0.051	0.055	0.025	0.026	0.001	-0.007	-0.01	-0.003	-0.026	-0.031	-0.024	-0.027	-0.029	-0.037	-0.034	-0.009	-0.015	-0.016	-0.015	-0.007	-0.011	-0.005	-0.024	-0.02	-0.02	-0.01	-0.014	-0.014	-0.018	-0.028	-0.027	-0.019	-0.026	-0.021	-0.015	-0.02	-0.015	-0.024	-0.023	-0.015	-0.012
0	7	0.053	0.068	0.062	0.065	0.056	0.056	0.072	0.048	0.051	0.055	0.025	0.026	0.001	-0.007	-0.01	-0.003	-0.026	-0.031	-0.024	-0.027	-0.029	-0.037	-0.034	-0.009	-0.015	-0.016	-0.015	-0.007	-0.011	-0.005	-0.024	-0.005	-0.02	-0.01	-0.014	-0.014	-0.018	-0.028	-0.027	-0.019	-0.026	-0.021	-0.015	-0.02	-0.015	-0.024	-0.023	-0.015
0	7	0.05	0.053	0.068	0.062	0.065	0.056	0.056	0.072	0.048	0.051	0.055	0.025	0.026	0.001	-0.007	-0.01	-0.003	-0.026	-0.031	-0.024	-0.027	-0.029	-0.037	-0.034	-0.009	-0.015	-0.016	-0.015	-0.007	-0.011	-0.005	-0.004	-0.005	-0.02	-0.01	-0.014	-0.014	-0.018	-0.028	-0.027	-0.019	-0.026	-0.021	-0.015	-0.02	-0.015	-0.024	-0.023
0	7	0.043	0.05	0.053	0.068	0.062	0.065	0.056	0.056	0.072	0.048	0.051	0.055	0.025	0.026	0.001	-0.007	-0.01	-0.003	-0.026	-0.031	-0.024	-0.027	-0.029	-0.037	-0.034	-0.009	-0.015	-0.016	-0.015	-0.007	-0.011	-0.015	-0.004	-0.005	-0.02	-0.01	-0.014	-0.014	-0.018	-0.028	-0.027	-0.019	-0.026	-0.021	-0.015	-0.02	-0.015	-0.024
0	7	0.055	0.043	0.05	0.053	0.068	0.062	0.065	0.056	0.056	0.072	0.048	0.051	0.055	0.025	0.026	0.001	-0.007	-0.01	-0.003	-0.026	-0.031	-0.024	-0.027	-0.029	-0.037	-0.034	-0.009	-0.015	-0.016	-0.015	-0.007	-0.003	-0.015	-0.004	-0.005	-0.02	-0.01	-0.014	-0.014	-0.018	-0.028	-0.027	-0.019	-0.026	-0.021	-0.015	-0.02	-0.015
0	7	0.058	0.055	0.043	0.05	0.053	0.068	0.062	0.065	0.056	0.056	0.072	0.048	0.051	0.055	0.025	0.026	0.001	-0.007	-0.01	-0.003	-0.026	-0.031	-0.024	-0.027	-0.029	-0.037	-0.034	-0.009	-0.015	-0.016	-0.015	-0.005	-0.003	-0.015	-0.004	-0.005	-0.02	-0.01	-0.014	-0.014	-0.018	-0.028	-0.027	-0.019	-0.026	-0.021	-0.015	-0.02
0	7	0.009	0.011	0.01	0.013	0.01	-0.004	0.005	0.03	0.027	0.009	-0.001	-0.003	-0.008	-0.003	-0.004	-0.011	-0.014	-0.022	-0.027	-0.026	-0.032	-0.027	-0.034	-0.035	-0.022	-0.023	-0.029	-0.017	-0.014	-0.023	-0.007	-0.019	-0.008	-0.012	-0.009	-0.01	-0.016	-0.015	-0.009	-0.017	-0.011	-0.005	-0.008	-0.015	-0.01	-0.014	-0.01	-0.007
0	7	0.011	0.01	0.013	0.01	-0.004	0.005	0.03	0.027	0.009	-0.001	-0.003	-0.008	-0.003	-0.004	-0.011	-0.014	-0.022	-0.027	-0.026	-0.032	-0.027	-0.034	-0.035	-0.022	-0.023	-0.029	-0.017	-0.014	-0.023	-0.007	0.004	-0.008	-0.012	-0.009	-0.01	-0.016	-0.015	-0.009	-0.017	-0.011	-0.005	-0.008	-0.015	-0.01	-0.014	-0.01	-0.007	-0.01
0	7	0.01	0.013	0.01	-0.004	0.005	0.03	0.027	0.009	-0.001	-0.003	-0.008	-0.003	-0.004	-0.011	-0.014	-0.022	-0.027	-0.026	-0.032	-0.027	-0.034	-0.035	-0.022	-0.023	-0.029	-0.017	-0.014	-0.023	-0.007	0.004	0.008	-0.012	-0.009	-0.01	-0.016	-0.015	-0.009	-0.017	-0.011	-0.005	-0.008	-0.015	-0.01	-0.014	-0.01	-0.007	-0.01	-0.007
0	7	0.013	0.01	-0.004	0.005	0.03	0.027	0.009	-0.001	-0.003	-0.008	-0.003	-0.004	-0.011	-0.014	-0.022	-0.027	-0.026	-0.032	-0.027	-0.034	-0.035	-0.022	-0.023	-0.029	-0.017	-0.014	-0.023	-0.007	0.004	0.008	0.005	-0.009	-0.01	-0.016	-0.015	-0.009	-0.017	-0.011	-0.005	-0.008	-0.015	-0.01	-0.014	-0.01	-0.007	-0.01	-0.007	-0.013
0	7	0.01	-0.004	0.005	0.03	0.027	0.009	-0.001	-0.003	-0.008	-0.003	-0.004	-0.011	-0.014	-0.022	-0.027	-0.026	-0.032	-0.027	-0.034	-0.035	-0.022	-0.023	-0.029	-0.017	-0.014	-0.023	-0.007	0.004	0.008	0.005	-0.016	-0.01	-0.016	-0.015	-0.009	-0.017	-0.011	-0.005	-0.008	-0.015	-0.01	-0.014	-0.01	-0.007	-0.01	-0.007	-0.013	-0.009
0	7	-0.004	0.005	0.03	0.027	0.009	-0.001	-0.003	-0.008	-0.003	-0.004	-0.011	-0.014	-0.022	-0.027	-0.026	-0.032	-0.027	-0.034	-0.035	-0.022	-0.023	-0.029	-0.017	-0.014	-0.023	-0.007	0.004	0.008	0.005	-0.016	-0.018	-0.016	-0.015	-0.009	-0.017	-0.011	-0.005	-0.008	-0.015	-0.01	-0.014	-0.01	-0.007	-0.01	-0.007	-0.013	-0.009	-0.003
0	7	0.005	0.03	0.027	0.009	-0.001	-0.003	-0.008	-0.003	-0.004	-0.011	-0.014	-0.022	-0.027	-0.026	-0.032	-0.027	-0.034	-0.035	-0.022	-0.023	-0.029	-0.017	-0.014	-0.023	-0.007	0.004	0.008	0.005	-0.016	-0.018	-0.012	-0.015	-0.009	-0.017	-0.011	-0.005	-0.008	-0.015	-0.01	-0.014	-0.01	-0.007	-0.01	-0.007	-0.013	-0.009	-0.003	-0.007
0	7	0.01	0.009	0.011	0.01	0.013	0.01	-0.004	0.005	0.03	0.027	0.009	-0.001	-0.003	-0.008	-0.003	-0.004	-0.011	-0.014	-0.022	-0.027	-0.026	-0.032	-0.027	-0.034	-0.035	-0.022	-0.023	-0.029	-0.017	-0.014	-0.023	-0.015	-0.019	-0.008	-0.012	-0.009	-0.01	-0.016	-0.015	-0.009	-0.017	-0.011	-0.005	-0.008	-0.015	-0.01	-0.014	-0.01
0	7	0.008	0.01	0.009	0.011	0.01	0.013	0.01	-0.004	0.005	0.03	0.027	0.009	-0.001	-0.003	-0.008	-0.003	-0.004	-0.011	-0.014	-0.022	-0.027	-0.026	-0.032	-0.027	-0.034	-0.035	-0.022	-0.023	-0.029	-0.017	-0.014	-0.011	-0.015	-0.019	-0.008	-0.012	-0.009	-0.01	-0.016	-0.015	-0.009	-0.017	-0.011	-0.005	-0.008	-0.015	-0.01	-0.014
0	7	0.013	0.008	0.01	0.009	0.011	0.01	0.013	0.01	-0.004	0.005	0.03	0.027	0.009	-0.001	-0.003	-0.008	-0.003	-0.004	-0.011	-0.014	-0.022	-0.027	-0.026	-0.032	-0.027	-0.034	-0.035	-0.022	-0.023	-0.029	-0.017	-0.01	-0.011	-0.015	-0.019	-0.008	-0.012	-0.009	-0.01	-0.016	-0.015	-0.009	-0.017	-0.011	-0.005	-0.008	-0.015	-0.01
0	7	0.017	0.013	0.008	0.01	0.009	0.011	0.01	0.013	0.01	-0.004	0.005	0.03	0.027	0.009	-0.001	-0.003	-0.008	-0.003	-0.004	-0.011	-0.014	-0.022	-0.027	-0.026	-0.032	-0.027	-0.034	-0.035	-0.022	-0.023	-0.029	-0.003	-0.01	-0.011	-0.015	-0.019	-0.008	-0.012	-0.009	-0.01	-0.016	-0.015	-0.009	-0.017	-0.011	-0.005	-0.008	-0.015
0	7	0.019	0.017	0.013	0.008	0.01	0.009	0.011	0.01	0.013	0.01	-0.004	0.005	0.03	0.027	0.009	-0.001	-0.003	-0.008	-0.003	-0.004	-0.011	-0.014	-0.022	-0.027	-0.026	-0.032	-0.027	-0.034	-0.035	-0.022	-0.023	-0.003	-0.003	-0.01	-0.011	-0.015	-0.019	-0.008	-0.012	-0.009	-0.01	-0.016	-0.015	-0.009	-0.017	-0.011	-0.005	-0.008
0	7	0.021	0.019	0.017	0.013	0.008	0.01	0.009	0.011	0.01	0.013	0.01	-0.004	0.005	0.03	0.027	0.009	-0.001	-0.003	-0.008	-0.003	-0.004	-0.011	-0.014	-0.022	-0.027	-0.026	-0.032	-0.027	-0.034	-0.035	-0.022	0	-0.003	-0.003	-0.01	-0.011	-0.015	-0.019	-0.008	-0.012	-0.009	-0.01	-0.016	-0.015	-0.009	-0.017	-0.011	-0.005
0	7	-0.026	-0.027	-0.028	-0.026	-0.013	-0.006	-0.007	0.007	0.012	0.01	0.026	0.012	0.009	0.013	0.031	0.039	0.024	0.022	0.009	0.013	0.026	0.028	0.029	0.036	0.021	0.015	0.019	0.029	0.033	0.028	0.024	0.022	0.017	0.023	0.025	0.029	0.03	0.035	0.031	0.033	0.034	0.028	0.03	0.024	0.027	0.021	0.018	0.014
0	7	-0.027	-0.028	-0.026	-0.013	-0.006	-0.007	0.007	0.012	0.01	0.026	0.012	0.009	0.013	0.031	0.039	0.024	0.022	0.009	0.013	0.026	0.028	0.029	0.036	0.021	0.015	0.019	0.029	0.033	0.028	0.024	0.007	0.017	0.023	0.025	0.029	0.03	0.035	0.031	0.033	0.034	0.028	0.03	0.024	0.027	0.021	0.018	0.014	0.017
0	7	-0.028	-0.026	-0.013	-0.006	-0.007	0.007	0.012	0.01	0.026	0.012	0.009	0.013	0.031	0.039	0.024	0.022	0.009	0.013	0.026	0.028	0.029	0.036	0.021	0.015	0.019	0.029	0.033	0.028	0.024	0.007	0.005	0.023	0.025	0.029	0.03	0.035	0.031	0.033	0.034	0.028	0.03	0.024	0.027	0.021	0.018	0.014	0.017	0.019
0	7	-0.026	-0.013	-0.006	-0.007	0.007	0.012	0.01	0.026	0.012	0.009	0.013	0.031	0.039	0.024	0.022	0.009	0.013	0.026	0.028	0.029	0.036	0.021	0.015	0.019	0.029	0.033	0.028	0.024	0.007	0.005	0.026	0.025	0.029	0.03	0.035	0.031	0.033	0.034	0.028	0.03	0.024	0.027	0.021	0.018	0.014	0.017	0.019	0.018
0	7	-0.013	-0.006	-0.007	0.007	0.012	0.01	0.026	0.012	0.009	0.013	0.031	0.039	0.024	0.022	0.009	0.013	0.026	0.028	0.029	0.036	0.021	0.015	0.019	0.029	0.033	0.028	0.024	0.007	0.005	0.026	0.021	0.029	0.03	0.035	0.031	0.033	0.034	0.028	0.03	0.024	0.027	0.021	0.018	0.014	0.017	0.019	0.018	0.01
0	7	-0.006	-0.007	0.007	0.012	0.01	0.026	0.012	0.009	0.013	0.031	0.039	0.024	0.022	0.009	0.013	0.026	0.028	0.029	0.036	0.021	0.015	0.019	0.029	0.033	0.028	0.024	0.007	0.005	0.026	0.021	0.027	0.03	0.035	0.031	0.033	0.034	0.028	0.03	0.024	0.027	0.021	0.018	0.014	0.017	0.019	0.018	0.01	0.002
0	7	-0.007	0.007	0.012	0.01	0.026	0.012	0.009	0.013	0.031	0.039	0.024	0.022	0.009	0.013	0.026	0.028	0.029	0.036	0.021	0.015	0.019	0.029	0.033	0.028	0.024	0.007	0.005	0.026	0.021	0.027	0.009	0.035	0.031	0.033	0.034	0.028	0.03	0.024	0.027	0.021	0.018	0.014	0.017	0.019	0.018	0.01	0.002	0.003
0	7	-0.026	-0.026	-0.027	-0.028	-0.026	-0.013	-0.006	-0.007	0.007	0.012	0.01	0.026	0.012	0.009	0.013	0.031	0.039	0.024	0.022	0.009	0.013	0.026	0.028	0.029	0.036	0.021	0.015	0.019	0.029	0.033	0.028	0.026	0.022	0.017	0.023	0.025	0.029	0.03	0.035	0.031	0.033	0.034	0.028	0.03	0.024	0.027	0.021	0.018
0	7	-0.028	-0.026	-0.026	-0.027	-0.028	-0.026	-0.013	-0.006	-0.007	0.007	0.012	0.01	0.026	0.012	0.009	0.013	0.031	0.039	0.024	0.022	0.009	0.013	0.026	0.028	0.029	0.036	0.021	0.015	0.019	0.029	0.033	0.022	0.026	0.022	0.017	0.023	0.025	0.029	0.03	0.035	0.031	0.033	0.034	0.028	0.03	0.024	0.027	0.021
0	7	-0.022	-0.028	-0.026	-0.026	-0.027	-0.028	-0.026	-0.013	-0.006	-0.007	0.007	0.012	0.01	0.026	0.012	0.009	0.013	0.031	0.039	0.024	0.022	0.009	0.013	0.026	0.028	0.029	0.036	0.021	0.015	0.019	0.029	0.023	0.022	0.026	0.022	0.017	0.023	0.025	0.029	0.03	0.035	0.031	0.033	0.034	0.028	0.03	0.024	0.027
0	7	-0.009	-0.022	-0.028	-0.026	-0.026	-0.027	-0.028	-0.026	-0.013	-0.006	-0.007	0.007	0.012	0.01	0.026	0.012	0.009	0.013	0.031	0.039	0.024	0.022	0.009	0.013	0.026	0.028	0.029	0.036	0.021	0.015	0.019	0.033	0.023	0.022	0.026	0.022	0.017	0.023	0.025	0.029	0.03	0.035	0.031	0.033	0.034	0.028	0.03	0.024
0	7	0.006	-0.009	-0.022	-0.028	-0.026	-0.026	-0.027	-0.028	-0.026	-0.013	-0.006	-0.007	0.007	0.012	0.01	0.026	0.012	0.009	0.013	0.031	0.039	0.024	0.022	0.009	0.013	0.026	0.028	0.029	0.036	0.021	0.015	0.029	0.033	0.023	0.022	0.026	0.022	0.017	0.023	0.025	0.029	0.03	0.035	0.031	0.033	0.034	0.028	0.03
0	7	0.008	0.006	-0.009	-0.022	-0.028	-0.026	-0.026	-0.027	-0.028	-0.026	-0.013	-0.006	-0.007	0.007	0.012	0.01	0.026	0.012	0.009	0.013	0.031	0.039	0.024	0.022	0.009	0.013	0.026	0.028	0.029	0.036	0.021	0.014	0.029	0.033	0.023	0.022	0.026	0.022	0.017	0.023	0.025	0.029	0.03	0.035	0.031	0.033	0.034	0.028
0	7	0.011	0.012	0.009	-0.001	-0.015	0.01	0.004	-0.021	-0.032	-0.046	-0.053	-0.045	-0.039	-0.039	-0.033	-0.021	-0.03	-0.035	-0.039	-0.029	-0.027	-0.036	-0.026	-0.02	-0.031	-0.022	-0.035	-0.041	-0.019	-0.016	-0.022	-0.016	-0.02	-0.015	-0.023	-0.024	-0.021	-0.014	-0.012	-0.016	-0.013	-0.018	-0.02	-0.011	-0.005	-0.005	-0.015	-0.003
0	7	0.012	0.009	-0.001	-0.015	0.01	0.004	-0.021	-0.032	-0.046	-0.053	-0.045	-0.039	-0.039	-0.033	-0.021	-0.03	-0.035	-0.039	-0.029	-0.027	-0.036	-0.026	-0.02	-0.031	-0.022	-0.035	-0.041	-0.019	-0.016	-0.022	-0.018	-0.02	-0.015	-0.023	-0.024	-0.021	-0.014	-0.012	-0.016	-0.013	-0.018	-0.02	-0.011	-0.005	-0.005	-0.015	-0.003	-0.009
0	7	0.009	-0.001	-0.015	0.01	0.004	-0.021	-0.032	-0.046	-0.053	-0.045	-0.039	-0.039	-0.033	-0.021	-0.03	-0.035	-0.039	-0.029	-0.027	-0.036	-0.026	-0.02	-0.031	-0.022	-0.035	-0.041	-0.019	-0.016	-0.022	-0.018	-0.026	-0.015	-0.023	-0.024	-0.021	-0.014	-0.012	-0.016	-0.013	-0.018	-0.02	-0.011	-0.005	-0.005	-0.015	-0.003	-0.009	-0.011
0	7	-0.001	-0.015	0.01	0.004	-0.021	-0.032	-0.046	-0.053	-0.045	-0.039	-0.039	-0.033	-0.021	-0.03	-0.035	-0.039	-0.029	-0.027	-0.036	-0.026	-0.02	-0.031	-0.022	-0.035	-0.041	-0.019	-0.016	-0.022	-0.018	-0.026	-0.024	-0.023	-0.024	-0.021	-0.014	-0.012	-0.016	-0.013	-0.018	-0.02	-0.011	-0.005	-0.005	-0.015	-0.003	-0.009	-0.011	-0.007
0	7	-0.015	0.01	0.004	-0.021	-0.032	-0.046	-0.053	-0.045	-0.039	-0.039	-0.033	-0.021	-0.03	-0.035	-0.039	-0.029	-0.027	-0.036	-0.026	-0.02	-0.031	-0.022	-0.035	-0.041	-0.019	-0.016	-0.022	-0.018	-0.026	-0.024	-0.011	-0.024	-0.021	-0.014	-0.012	-0.016	-0.013	-0.018	-0.02	-0.011	-0.005	-0.005	-0.015	-0.003	-0.009	-0.011	-0.007	-0.02
0	7	0.01	0.004	-0.021	-0.032	-0.046	-0.053	-0.045	-0.039	-0.039	-0.033	-0.021	-0.03	-0.035	-0.039	-0.029	-0.027	-0.036	-0.026	-0.02	-0.031	-0.022	-0.035	-0.041	-0.019	-0.016	-0.022	-0.018	-0.026	-0.024	-0.011	-0.004	-0.021	-0.014	-0.012	-0.016	-0.013	-0.018	-0.02	-0.011	-0.005	-0.005	-0.015	-0.003	-0.009	-0.011	-0.007	-0.02	-0.012
0	7	0.004	-0.021	-0.032	-0.046	-0.053	-0.045	-0.039	-0.039	-0.033	-0.021	-0.03	-0.035	-0.039	-0.029	-0.027	-0.036	-0.026	-0.02	-0.031	-0.022	-0.035	-0.041	-0.019	-0.016	-0.022	-0.018	-0.026	-0.024	-0.011	-0.004	-0.021	-0.014	-0.012	-0.016	-0.013	-0.018	-0.02	-0.011	-0.005	-0.005	-0.015	-0.003	-0.009	-0.011	-0.007	-0.02	-0.012	0.002
0	7	0.013	0.011	0.012	0.009	-0.001	-0.015	0.01	0.004	-0.021	-0.032	-0.046	-0.053	-0.045	-0.039	-0.039	-0.033	-0.021	-0.03	-0.035	-0.039	-0.029	-0.027	-0.036	-0.026	-0.02	-0.031	-0.022	-0.035	-0.041	-0.019	-0.016	-0.018	-0.016	-0.02	-0.015	-0.023	-0.024	-0.021	-0.014	-0.012	-0.016	-0.013	-0.018	-0.02	-0.011	-0.005	-0.005	-0.015
0	7	0.014	0.013	0.011	0.012	0.009	-0.001	-0.015	0.01	0.004	-0.021	-0.032	-0.046	-0.053	-0.045	-0.039	-0.039	-0.033	-0.021	-0.03	-0.035	-0.039	-0.029	-0.027	-0.036	-0.026	-0.02	-0.031	-0.022	-0.035	-0.041	-0.019	-0.008	-0.018	-0.016	-0.02	-0.015	-0.023	-0.024	-0.021	-0.014	-0.012	-0.016	-0.013	-0.018	-0.02	-0.011	-0.005	-0.005
0	7	0.02	0.014	0.013	0.011	0.012	0.009	-0.001	-0.015	0.01	0.004	-0.021	-0.032	-0.046	-0.053	-0.045	-0.039	-0.039	-0.033	-0.021	-0.03	-0.035	-0.039	-0.029	-0.027	-0.036	-0.026	-0.02	-0.031	-0.022	-0.035	-0.041	-0.007	-0.008	-0.018	-0.016	-0.02	-0.015	-0.023	-0.024	-0.021	-0.014	-0.012	-0.016	-0.013	-0.018	-0.02	-0.011	-0.005
0	7	0.012	0.02	0.014	0.013	0.011	0.012	0.009	-0.001	-0.015	0.01	0.004	-0.021	-0.032	-0.046	-0.053	-0.045	-0.039	-0.039	-0.033	-0.021	-0.03	-0.035	-0.039	-0.029	-0.027	-0.036	-0.026	-0.02	-0.031	-0.022	-0.035	-0.007	-0.007	-0.008	-0.018	-0.016	-0.02	-0.015	-0.023	-0.024	-0.021	-0.014	-0.012	-0.016	-0.013	-0.018	-0.02	-0.011
0	7	0.01	0.012	0.02	0.014	0.013	0.011	0.012	0.009	-0.001	-0.015	0.01	0.004	-0.021	-0.032	-0.046	-0.053	-0.045	-0.039	-0.039	-0.033	-0.021	-0.03	-0.035	-0.039	-0.029	-0.027	-0.036	-0.026	-0.02	-0.031	-0.022	-0.01	-0.007	-0.007	-0.008	-0.018	-0.016	-0.02	-0.015	-0.023	-0.024	-0.021	-0.014	-0.012	-0.016	-0.013	-0.018	-0.02
0	7	0.017	0.01	0.012	0.02	0.014	0.013	0.011	0.012	0.009	-0.001	-0.015	0.01	0.004	-0.021	-0.032	-0.046	-0.053	-0.045	-0.039	-0.039	-0.033	-0.021	-0.03	-0.035	-0.039	-0.029	-0.027	-0.036	-0.026	-0.02	-0.031	-0.012	-0.01	-0.007	-0.007	-0.008	-0.018	-0.016	-0.02	-0.015	-0.023	-0.024	-0.021	-0.014	-0.012	-0.016	-0.013	-0.018
0	7	-0.022	-0.01	0.002	-0.001	0.012	0.022	0.042	0.068	0.038	0.026	0.046	0.045	0.041	0.03	0.03	0.03	0.043	0.044	0.049	0.055	0.052	0.041	0.041	0.031	0.038	0.035	0.031	0.021	0.014	0.006	0.009	0.022	0.029	0.034	0.035	0.041	0.035	0.025	0.004	0.021	0.012	0.015	0.016	0.008	0.014	0.016	0.016	0.006
0	7	-0.01	0.002	-0.001	0.012	0.022	0.042	0.068	0.038	0.026	0.046	0.045	0.041	0.03	0.03	0.03	0.043	0.044	0.049	0.055	0.052	0.041	0.041	0.031	0.038	0.035	0.031	0.021	0.014	0.006	0.009	0.007	0.029	0.034	0.035	0.041	0.035	0.025	0.004	0.021	0.012	0.015	0.016	0.008	0.014	0.016	0.016	0.006	0.013
0	7	0.002	-0.001	0.012	0.022	0.042	0.068	0.038	0.026	0.046	0.045	0.041	0.03	0.03	0.03	0.043	0.044	0.049	0.055	0.052	0.041	0.041	0.031	0.038	0.035	0.031	0.021	0.014	0.006	0.009	0.007	-0.001	0.034	0.035	0.041	0.035	0.025	0.004	0.021	0.012	0.015	0.016	0.008	0.014	0.016	0.016	0.006	0.013	0.018
0	7	-0.001	0.012	0.022	0.042	0.068	0.038	0.026	0.046	0.045	0.041	0.03	0.03	0.03	0.043	0.044	0.049	0.055	0.052	0.041	0.041	0.031	0.038	0.035	0.031	0.021	0.014	0.006	0.009	0.007	-0.001	-0.022	0.035	0.041	0.035	0.025	0.004	0.021	0.012	0.015	0.016	0.008	0.014	0.016	0.016	0.006	0.013	0.018	0.02
0	7	0.012	0.022	0.042	0.068	0.038	0.026	0.046	0.045	0.041	0.03	0.03	0.03	0.043	0.044	0.049	0.055	0.052	0.041	0.041	0.031	0.038	0.035	0.031	0.021	0.014	0.006	0.009	0.007	-0.001	-0.022	-0.024	0.041	0.035	0.025	0.004	0.021	0.012	0.015	0.016	0.008	0.014	0.016	0.016	0.006	0.013	0.018	0.02	0.007
[truncated: 6,712 more rows]
[truncated: 76 more columns]
